# Supplementary material for: An Integrated Approach for Platoon-based Simulation and Its Feasibility Assessment
Source: PLoS One. 2015 Mar 18;10(3):e0114406. doi: 10.1371/journal.pone.0114406 (PMC4364894; doi:10.1371/journal.pone.0114406)
Supplement: S1 File — (XLSX) [file pone.0114406.s001.xlsx]

## Sheet: AT-1
Qmax	1800	veh/h		capacity 1	21.9512
Kjam	105	veh/km		capacity 2	83.0542
Length	0.7	km
FFS	82	km/h		Entry flow:	560
				W/V	0.0695652
Clock tick	5	sec
	0.00138889	hr
Distance travelled	0.113889	km		Offset:
No. of cells	6.14634			70	GREEN
N	11.9583	veh		170	RED
Q	2.5	veh		295	GREEN
				395	RED
				520	GREEN
				620	RED
				745	GREEN
				845	RED
										N:	11.9583					W/V:	0.07
Q	2.5	2.5	2.5	2.5	2.5	2.5	2.5
N	999	10	10	10	10	10	10	Sink
Time	Gate	1	2	3	4	5	6	7
5	2.5	0	0	0	0	0	0	0	5						MEORQ
10	2.5	2.5	0	0	0	0	0	0	10	11.9583	11.9583	11.9583	11.9583	11.9583		0.07	0.07	0.07	0.07	0.07
15	2.5	2.5	2.5	0	0	0	0	0	15	11.9583	11.9583	11.9583	11.9583	11.9583		0.07	0.07	0.07	0.07	0.07
20	2.5	2.5	2.5	2.5	0	0	0	0	20	11.9583	11.9583	11.9583	11.9583	11.9583		0.07	0.07	0.07	0.07	0.07
25	2.5	2.5	2.5	2.5	2.5	0	0	0	25	11.9583	11.9583	11.9583	11.9583	11.9583		0.07	0.07	0.07	0.07	0.07
30	2.5	2.5	2.5	2.5	2.5	2.5	0	0	30	11.9583	11.9583	11.9583	11.9583	11.9583		0.07	0.07	0.07	0.07	0.07
35	2.5	2.5	2.5	2.5	2.5	2.5	2.5	0	35	11.9583	11.9583	11.9583	11.9583	11.9583		0.07	0.07	0.07	0.07	0.07
40	2.5	2.5	2.5	2.5	2.5	2.5	5	0	40	11.9583	11.9583	11.9583	11.9583	11.9583		0.07	0.07	0.07	0.07	0.07
45	2.5	2.5	2.5	2.5	2.5	2.5	7.5	0	45	11.9583	11.9583	11.9583	11.9583	11.9583		0.07	0.07	0.07	0.07	0.07
50	2.5	2.5	2.5	2.5	2.5	2.5	10	0	50	11.9583	11.9583	11.9583	11.9583	11.9583		0.07	0.07	0.07	0.07	0.07
55	2.5	2.5	2.5	2.5	2.5	3.04167	11.9583	0	55	11.9583	11.9583	11.9583	11.9583	11.9583		0.07	0.07	0.07	0.07	0.07
60	2.5	2.5	2.5	2.5	2.5	5.54167	11.9583	0	60	11.9583	11.9583	11.9583	11.9583	11.9583		0.07	0.07	0.07	0.07	0.07
65	2.5	2.5	2.5	2.5	2.5	8.04167	11.9583	0	65	11.9583	11.9583	11.9583	11.9583	11.9583		0.07	0.07	0.07	0.07	0.07
70	2.5	2.5	2.5	2.5	2.5	10.5417	11.9583	0	70	11.9583	11.9583	11.9583	11.9583	11.9583	32.5	0.07	0.07	0.07	0.07	0.07
75	0	2.5	2.5	2.5	3.58333	11.9583	11.1212	0.837083	75	11.9583	11.9583	11.9583	11.9583	11.9583		0.07	0.07	0.07	0.07	0.07
80	0	0	2.5	2.5	6.08333	11.8997	10.4014	0.778487	80	11.9583	11.9583	11.9583	11.9583	11.9583		0.07	0.07	0.07	0.07	0.07
85	0	0	0	2.5	8.52474	11.7949	9.72776	0.782589	85	11.9583	11.9583	11.9583	11.9583	11.9583		0.07	0.07	0.07	0.07	0.07
90	0	0	0	0	10.8613	11.6502	9.1016	0.782302	90	11.9583	11.9583	11.9583	11.9583	11.9583		0.07	0.07	0.07	0.07	0.07
95	0	0	0	0	10.5531	11.4718	8.51925	0.782322	95	11.9583	11.9583	11.9583	11.9583	11.9583		0.07	0.07	0.07	0.07	0.07
100	0	0	0	0	10.0665	11.2651	7.97766	0.782321	100	11.9583	11.9583	11.9583	11.9583	11.9583		0.07	0.07	0.07	0.07	0.07
105	0	0	0	0	9.37324	11.035	7.47399	0.782321	105	11.9583	11.9583	11.9583	11.9583	11.9583		0.07	0.07	0.07	0.07	0.07
110	0	0	0	0	8.44987	10.7857	7.00557	0.782321	110	11.9583	11.9583	11.9583	11.9583	11.9583		0.07	0.07	0.07	0.07	0.07
115	0	0	0	0	7.27723	10.5211	6.56994	0.782321	115	11.9583	11.9583	11.9583	11.9583	11.9583		0.07	0.07	0.07	0.07	0.07
120	0	0	0	0	5.83998	10.2445	6.16481	0.782321	120	11.9583	11.9583	11.9583	11.9583	11.9583		0.07	0.07	0.07	0.07	0.07
125	0	0	0	0	4.12615	9.95893	5.78803	0.782321	125	11.9583	11.9583	11.9583	11.9583	11.9583		0.07	0.07	0.07	0.07	0.07
130	0	0	0	0	2.12674	9.66696	5.43763	0.782321	130	11.9583	11.9583	11.9583	11.9583	11.9583		0.07	0.07	0.07	0.07	0.07
135	0	0	0	0	0	9.29371	5.11176	0.782321	135	11.9583	11.9583	11.9583	11.9583	11.9583		0.07	0.07	0.07	0.07	0.07
140	0	0	0	0	0	6.79371	4.8087	0.782321	140	11.9583	11.9583	11.9583	11.9583	11.9583		0.07	0.07	0.07	0.07	0.07
145	0	0	0	0	0	4.29371	4.52686	0.782321	145	11.9583	11.9583	11.9583	11.9583	11.9583		0.07	0.07	0.07	0.07	0.07
150	0	0	0	0	0	1.79371	4.26474	0.782321	150	11.9583	11.9583	11.9583	11.9583	11.9583		0.07	0.07	0.07	0.07	0.07
155	0	0	0	0	0	0	3.55844	0.782321	155	11.9583	11.9583	11.9583	11.9583	11.9583		0.07	0.07	0.07	0.07	0.07
160	0	0	0	0	0	0	1.05844	0.782321	160	11.9583	11.9583	11.9583	11.9583	11.9583		0.07	0.07	0.07	0.07	0.07
165	0	0	0	0	0	0	0	0.782321	165	11.9583	11.9583	11.9583	11.9583	11.9583		0.07	0.07	0.07	0.07	0.07
170	0	0	0	0	0	0	0	0	170	11.9583	11.9583	11.9583	11.9583	11.9583		0.07	0.07	0.07	0.07	0.07
175	0	0	0	0	0	0	0	0	175	11.9583	11.9583	11.9583	11.9583	11.9583		0.07	0.07	0.07	0.07	0.07
180	0	0	0	0	0	0	0	0	180	11.9583	11.9583	11.9583	11.9583	11.9583		0.07	0.07	0.07	0.07	0.07
185	0	0	0	0	0	0	0	0	185	11.9583	11.9583	11.9583	11.9583	11.9583		0.07	0.07	0.07	0.07	0.07
190	0	0	0	0	0	0	0	0	190	11.9583	11.9583	11.9583	11.9583	11.9583		0.07	0.07	0.07	0.07	0.07
195	0	0	0	0	0	0	0	0	195	11.9583	11.9583	11.9583	11.9583	11.9583		0.07	0.07	0.07	0.07	0.07
200	0	0	0	0	0	0	0	0	200	11.9583	11.9583	11.9583	11.9583	11.9583		0.07	0.07	0.07	0.07	0.07
205	0	0	0	0	0	0	0	0	205	11.9583	11.9583	11.9583	11.9583	11.9583		0.07	0.07	0.07	0.07	0.07
210	0	0	0	0	0	0	0	0	210	11.9583	11.9583	11.9583	11.9583	11.9583		0.07	0.07	0.07	0.07	0.07
215	0	0	0	0	0	0	0	0	215	11.9583	11.9583	11.9583	11.9583	11.9583		0.07	0.07	0.07	0.07	0.07
220	0	0	0	0	0	0	0	0	220	11.9583	11.9583	11.9583	11.9583	11.9583		0.07	0.07	0.07	0.07	0.07
225	0	0	0	0	0	0	0	0	225	11.9583	11.9583	11.9583	11.9583	11.9583		0.07	0.07	0.07	0.07	0.07
230	2.5	0	0	0	0	0	0	0	230	11.9583	11.9583	11.9583	11.9583	11.9583		0.07	0.07	0.07	0.07	0.07
235	2.5	2.5	0	0	0	0	0	0	235	11.9583	11.9583	11.9583	11.9583	11.9583		0.07	0.07	0.07	0.07	0.07
240	2.5	2.5	2.5	0	0	0	0	0	240	11.9583	11.9583	11.9583	11.9583	11.9583		0.07	0.07	0.07	0.07	0.07
245	2.5	2.5	2.5	2.5	0	0	0	0	245	11.9583	11.9583	11.9583	11.9583	11.9583		0.07	0.07	0.07	0.07	0.07
250	2.5	2.5	2.5	2.5	2.5	0	0	0	250	11.9583	11.9583	11.9583	11.9583	11.9583		0.07	0.07	0.07	0.07	0.07
255	2.5	2.5	2.5	2.5	2.5	2.5	0	0	255	11.9583	11.9583	11.9583	11.9583	11.9583		0.07	0.07	0.07	0.07	0.07
260	2.5	2.5	2.5	2.5	2.5	2.5	2.5	0	260	11.9583	11.9583	11.9583	11.9583	11.9583		0.07	0.07	0.07	0.07	0.07
265	2.5	2.5	2.5	2.5	2.5	2.5	5	0	265	11.9583	11.9583	11.9583	11.9583	11.9583		0.07	0.07	0.07	0.07	0.07
270	2.5	2.5	2.5	2.5	2.5	2.5	7.5	0	270	11.9583	11.9583	11.9583	11.9583	11.9583		0.07	0.07	0.07	0.07	0.07
275	2.5	2.5	2.5	2.5	2.5	2.5	10	0	275	11.9583	11.9583	11.9583	11.9583	11.9583		0.07	0.07	0.07	0.07	0.07
280	2.5	2.5	2.5	2.5	2.5	3.04167	11.9583	0	280	11.9583	11.9583	11.9583	11.9583	11.9583		0.07	0.07	0.07	0.07	0.07
285	2.5	2.5	2.5	2.5	2.5	5.54167	11.9583	0	285	11.9583	11.9583	11.9583	11.9583	11.9583		0.07	0.07	0.07	0.07	0.07
290	2.5	2.5	2.5	2.5	2.5	8.04167	11.9583	0	290	11.9583	11.9583	11.9583	11.9583	11.9583		0.07	0.07	0.07	0.07	0.07
295	2.5	2.5	2.5	2.5	2.5	10.5417	11.9583	0	295	11.9583	11.9583	11.9583	11.9583	11.9583	32.5	0.07	0.07	0.07	0.07	0.07
300	0	2.5	2.5	2.5	3.58333	11.9583	11.1212	0.837083	300	11.9583	11.9583	11.9583	11.9583	11.9583		0.07	0.07	0.07	0.07	0.07
305	0	0	2.5	2.5	6.08333	11.8997	10.4014	0.778487	305	11.9583	11.9583	11.9583	11.9583	11.9583		0.07	0.07	0.07	0.07	0.07
310	0	0	0	2.5	8.52474	11.7949	9.72776	0.782589	310	11.9583	11.9583	11.9583	11.9583	11.9583		0.07	0.07	0.07	0.07	0.07
315	0	0	0	0	10.8613	11.6502	9.1016	0.782302	315	11.9583	11.9583	11.9583	11.9583	11.9583		0.07	0.07	0.07	0.07	0.07
320	0	0	0	0	10.5531	11.4718	8.51925	0.782322	320	11.9583	11.9583	11.9583	11.9583	11.9583		0.07	0.07	0.07	0.07	0.07
325	0	0	0	0	10.0665	11.2651	7.97766	0.782321	325	11.9583	11.9583	11.9583	11.9583	11.9583		0.07	0.07	0.07	0.07	0.07
330	0	0	0	0	9.37324	11.035	7.47399	0.782321	330	11.9583	11.9583	11.9583	11.9583	11.9583		0.07	0.07	0.07	0.07	0.07
335	0	0	0	0	8.44987	10.7857	7.00557	0.782321	335	11.9583	11.9583	11.9583	11.9583	11.9583		0.07	0.07	0.07	0.07	0.07
340	0	0	0	0	7.27723	10.5211	6.56994	0.782321	340	11.9583	11.9583	11.9583	11.9583	11.9583		0.07	0.07	0.07	0.07	0.07
345	0	0	0	0	5.83998	10.2445	6.16481	0.782321	345	11.9583	11.9583	11.9583	11.9583	11.9583		0.07	0.07	0.07	0.07	0.07
350	0	0	0	0	4.12615	9.95893	5.78803	0.782321	350	11.9583	11.9583	11.9583	11.9583	11.9583		0.07	0.07	0.07	0.07	0.07
355	0	0	0	0	2.12674	9.66696	5.43763	0.782321	355	11.9583	11.9583	11.9583	11.9583	11.9583		0.07	0.07	0.07	0.07	0.07
360	0	0	0	0	0	9.29371	5.11176	0.782321	360	11.9583	11.9583	11.9583	11.9583	11.9583		0.07	0.07	0.07	0.07	0.07
365	0	0	0	0	0	6.79371	4.8087	0.782321	365	11.9583	11.9583	11.9583	11.9583	11.9583		0.07	0.07	0.07	0.07	0.07
370	0	0	0	0	0	4.29371	4.52686	0.782321	370	11.9583	11.9583	11.9583	11.9583	11.9583		0.07	0.07	0.07	0.07	0.07
375	0	0	0	0	0	1.79371	4.26474	0.782321	375	11.9583	11.9583	11.9583	11.9583	11.9583		0.07	0.07	0.07	0.07	0.07
380	0	0	0	0	0	0	3.55844	0.782321	380	11.9583	11.9583	11.9583	11.9583	11.9583		0.07	0.07	0.07	0.07	0.07
385	0	0	0	0	0	0	1.05844	0.782321	385	11.9583	11.9583	11.9583	11.9583	11.9583		0.07	0.07	0.07	0.07	0.07
390	0	0	0	0	0	0	0	0.782321	390	11.9583	11.9583	11.9583	11.9583	11.9583		0.07	0.07	0.07	0.07	0.07
395	0	0	0	0	0	0	0	0	395	11.9583	11.9583	11.9583	11.9583	11.9583		0.07	0.07	0.07	0.07	0.07
400	0	0	0	0	0	0	0	0	400	11.9583	11.9583	11.9583	11.9583	11.9583		0.07	0.07	0.07	0.07	0.07
405	0	0	0	0	0	0	0	0	405	11.9583	11.9583	11.9583	11.9583	11.9583		0.07	0.07	0.07	0.07	0.07
410	0	0	0	0	0	0	0	0	410	11.9583	11.9583	11.9583	11.9583	11.9583		0.07	0.07	0.07	0.07	0.07
415	0	0	0	0	0	0	0	0	415	11.9583	11.9583	11.9583	11.9583	11.9583		0.07	0.07	0.07	0.07	0.07
420	0	0	0	0	0	0	0	0	420	11.9583	11.9583	11.9583	11.9583	11.9583		0.07	0.07	0.07	0.07	0.07
425	0	0	0	0	0	0	0	0	425	11.9583	11.9583	11.9583	11.9583	11.9583		0.07	0.07	0.07	0.07	0.07
430	0	0	0	0	0	0	0	0	430	11.9583	11.9583	11.9583	11.9583	11.9583		0.07	0.07	0.07	0.07	0.07
435	0	0	0	0	0	0	0	0	435	11.9583	11.9583	11.9583	11.9583	11.9583		0.07	0.07	0.07	0.07	0.07
440	0	0	0	0	0	0	0	0	440	11.9583	11.9583	11.9583	11.9583	11.9583		0.07	0.07	0.07	0.07	0.07
445	0	0	0	0	0	0	0	0	445	11.9583	11.9583	11.9583	11.9583	11.9583		0.07	0.07	0.07	0.07	0.07
450	0	0	0	0	0	0	0	0	450	11.9583	11.9583	11.9583	11.9583	11.9583		0.07	0.07	0.07	0.07	0.07
455	2.5	0	0	0	0	0	0	0	455	11.9583	11.9583	11.9583	11.9583	11.9583		0.07	0.07	0.07	0.07	0.07
460	2.5	2.5	0	0	0	0	0	0	460	11.9583	11.9583	11.9583	11.9583	11.9583		0.07	0.07	0.07	0.07	0.07
465	2.5	2.5	2.5	0	0	0	0	0	465	11.9583	11.9583	11.9583	11.9583	11.9583		0.07	0.07	0.07	0.07	0.07
470	2.5	2.5	2.5	2.5	0	0	0	0	470	11.9583	11.9583	11.9583	11.9583	11.9583		0.07	0.07	0.07	0.07	0.07
475	2.5	2.5	2.5	2.5	2.5	0	0	0	475	11.9583	11.9583	11.9583	11.9583	11.9583		0.07	0.07	0.07	0.07	0.07
480	2.5	2.5	2.5	2.5	2.5	2.5	0	0	480	11.9583	11.9583	11.9583	11.9583	11.9583		0.07	0.07	0.07	0.07	0.07
485	2.5	2.5	2.5	2.5	2.5	2.5	2.5	0	485	11.9583	11.9583	11.9583	11.9583	11.9583		0.07	0.07	0.07	0.07	0.07
490	2.5	2.5	2.5	2.5	2.5	2.5	5	0	490	11.9583	11.9583	11.9583	11.9583	11.9583		0.07	0.07	0.07	0.07	0.07
495	2.5	2.5	2.5	2.5	2.5	2.5	7.5	0	495	11.9583	11.9583	11.9583	11.9583	11.9583		0.07	0.07	0.07	0.07	0.07
500	2.5	2.5	2.5	2.5	2.5	2.5	10	0	500	11.9583	11.9583	11.9583	11.9583	11.9583		0.07	0.07	0.07	0.07	0.07
505	2.5	2.5	2.5	2.5	2.5	3.04167	11.9583	0	505	11.9583	11.9583	11.9583	11.9583	11.9583		0.07	0.07	0.07	0.07	0.07
510	2.5	2.5	2.5	2.5	2.5	5.54167	11.9583	0	510	11.9583	11.9583	11.9583	11.9583	11.9583		0.07	0.07	0.07	0.07	0.07
515	2.5	2.5	2.5	2.5	2.5	8.04167	11.9583	0	515	11.9583	11.9583	11.9583	11.9583	11.9583		0.07	0.07	0.07	0.07	0.07
520	2.5	2.5	2.5	2.5	2.5	10.5417	11.9583	0	520	11.9583	11.9583	11.9583	11.9583	11.9583	32.5	0.07	0.07	0.07	0.07	0.07
525	0	2.5	2.5	2.5	3.58333	11.9583	11.1212	0.837083	525	11.9583	11.9583	11.9583	11.9583	11.9583		0.07	0.07	0.07	0.07	0.07
530	0	0	2.5	2.5	6.08333	11.8997	10.4014	0.778487	530	11.9583	11.9583	11.9583	11.9583	11.9583		0.07	0.07	0.07	0.07	0.07
535	0	0	0	2.5	8.52474	11.7949	9.72776	0.782589	535	11.9583	11.9583	11.9583	11.9583	11.9583		0.07	0.07	0.07	0.07	0.07
540	0	0	0	0	10.8613	11.6502	9.1016	0.782302	540	11.9583	11.9583	11.9583	11.9583	11.9583		0.07	0.07	0.07	0.07	0.07
545	0	0	0	0	10.5531	11.4718	8.51925	0.782322	545	11.9583	11.9583	11.9583	11.9583	11.9583		0.07	0.07	0.07	0.07	0.07
550	0	0	0	0	10.0665	11.2651	7.97766	0.782321	550	11.9583	11.9583	11.9583	11.9583	11.9583		0.07	0.07	0.07	0.07	0.07
555	0	0	0	0	9.37324	11.035	7.47399	0.782321	555	11.9583	11.9583	11.9583	11.9583	11.9583		0.07	0.07	0.07	0.07	0.07
560	0	0	0	0	8.44987	10.7857	7.00557	0.782321	560	11.9583	11.9583	11.9583	11.9583	11.9583		0.07	0.07	0.07	0.07	0.07
565	0	0	0	0	7.27723	10.5211	6.56994	0.782321	565	11.9583	11.9583	11.9583	11.9583	11.9583		0.07	0.07	0.07	0.07	0.07
570	0	0	0	0	5.83998	10.2445	6.16481	0.782321	570	11.9583	11.9583	11.9583	11.9583	11.9583		0.07	0.07	0.07	0.07	0.07
575	0	0	0	0	4.12615	9.95893	5.78803	0.782321	575	11.9583	11.9583	11.9583	11.9583	11.9583		0.07	0.07	0.07	0.07	0.07
580	0	0	0	0	2.12674	9.66696	5.43763	0.782321	580	11.9583	11.9583	11.9583	11.9583	11.9583		0.07	0.07	0.07	0.07	0.07
585	0	0	0	0	0	9.29371	5.11176	0.782321	585	11.9583	11.9583	11.9583	11.9583	11.9583		0.07	0.07	0.07	0.07	0.07
590	0	0	0	0	0	6.79371	4.8087	0.782321	590	11.9583	11.9583	11.9583	11.9583	11.9583		0.07	0.07	0.07	0.07	0.07
595	0	0	0	0	0	4.29371	4.52686	0.782321	595	11.9583	11.9583	11.9583	11.9583	11.9583		0.07	0.07	0.07	0.07	0.07
600	0	0	0	0	0	1.79371	4.26474	0.782321	600	11.9583	11.9583	11.9583	11.9583	11.9583		0.07	0.07	0.07	0.07	0.07
605	0	0	0	0	0	0	3.55844	0.782321	605	11.9583	11.9583	11.9583	11.9583	11.9583		0.07	0.07	0.07	0.07	0.07
610	0	0	0	0	0	0	1.05844	0.782321	610	11.9583	11.9583	11.9583	11.9583	11.9583		0.07	0.07	0.07	0.07	0.07
615	0	0	0	0	0	0	0	0.782321	615	11.9583	11.9583	11.9583	11.9583	11.9583		0.07	0.07	0.07	0.07	0.07
620	0	0	0	0	0	0	0	0	620	11.9583	11.9583	11.9583	11.9583	11.9583		0.07	0.07	0.07	0.07	0.07
625	0	0	0	0	0	0	0	0	625	11.9583	11.9583	11.9583	11.9583	11.9583		0.07	0.07	0.07	0.07	0.07
630	0	0	0	0	0	0	0	0	630	11.9583	11.9583	11.9583	11.9583	11.9583		0.07	0.07	0.07	0.07	0.07
635	0	0	0	0	0	0	0	0	635	11.9583	11.9583	11.9583	11.9583	11.9583		0.07	0.07	0.07	0.07	0.07
640	0	0	0	0	0	0	0	0	640	11.9583	11.9583	11.9583	11.9583	11.9583		0.07	0.07	0.07	0.07	0.07
645	0	0	0	0	0	0	0	0	645	11.9583	11.9583	11.9583	11.9583	11.9583		0.07	0.07	0.07	0.07	0.07
650	0	0	0	0	0	0	0	0	650	11.9583	11.9583	11.9583	11.9583	11.9583		0.07	0.07	0.07	0.07	0.07
655	0	0	0	0	0	0	0	0	655	11.9583	11.9583	11.9583	11.9583	11.9583		0.07	0.07	0.07	0.07	0.07
660	0	0	0	0	0	0	0	0	660	11.9583	11.9583	11.9583	11.9583	11.9583		0.07	0.07	0.07	0.07	0.07
665	0	0	0	0	0	0	0	0	665	11.9583	11.9583	11.9583	11.9583	11.9583		0.07	0.07	0.07	0.07	0.07
670	0	0	0	0	0	0	0	0	670	11.9583	11.9583	11.9583	11.9583	11.9583		0.07	0.07	0.07	0.07	0.07
675	0	0	0	0	0	0	0	0	675	11.9583	11.9583	11.9583	11.9583	11.9583		0.07	0.07	0.07	0.07	0.07
680	2.5	0	0	0	0	0	0	0	680	11.9583	11.9583	11.9583	11.9583	11.9583		0.07	0.07	0.07	0.07	0.07
685	2.5	2.5	0	0	0	0	0	0	685	11.9583	11.9583	11.9583	11.9583	11.9583		0.07	0.07	0.07	0.07	0.07
690	2.5	2.5	2.5	0	0	0	0	0	690	11.9583	11.9583	11.9583	11.9583	11.9583		0.07	0.07	0.07	0.07	0.07
695	2.5	2.5	2.5	2.5	0	0	0	0	695	11.9583	11.9583	11.9583	11.9583	11.9583		0.07	0.07	0.07	0.07	0.07
700	2.5	2.5	2.5	2.5	2.5	0	0	0	700	11.9583	11.9583	11.9583	11.9583	11.9583		0.07	0.07	0.07	0.07	0.07
705	2.5	2.5	2.5	2.5	2.5	2.5	0	0	705	11.9583	11.9583	11.9583	11.9583	11.9583		0.07	0.07	0.07	0.07	0.07
710	2.5	2.5	2.5	2.5	2.5	2.5	2.5	0	710	11.9583	11.9583	11.9583	11.9583	11.9583		0.07	0.07	0.07	0.07	0.07
715	2.5	2.5	2.5	2.5	2.5	2.5	5	0	715	11.9583	11.9583	11.9583	11.9583	11.9583		0.07	0.07	0.07	0.07	0.07
720	2.5	2.5	2.5	2.5	2.5	2.5	7.5	0	720	11.9583	11.9583	11.9583	11.9583	11.9583		0.07	0.07	0.07	0.07	0.07
725	2.5	2.5	2.5	2.5	2.5	2.5	10	0	725	11.9583	11.9583	11.9583	11.9583	11.9583		0.07	0.07	0.07	0.07	0.07
730	2.5	2.5	2.5	2.5	2.5	3.04167	11.9583	0	730	11.9583	11.9583	11.9583	11.9583	11.9583		0.07	0.07	0.07	0.07	0.07
735	2.5	2.5	2.5	2.5	2.5	5.54167	11.9583	0	735	11.9583	11.9583	11.9583	11.9583	11.9583		0.07	0.07	0.07	0.07	0.07
740	2.5	2.5	2.5	2.5	2.5	8.04167	11.9583	0	740	11.9583	11.9583	11.9583	11.9583	11.9583		0.07	0.07	0.07	0.07	0.07
745	2.5	2.5	2.5	2.5	2.5	10.5417	11.9583	0	745	11.9583	11.9583	11.9583	11.9583	11.9583	32.5	0.07	0.07	0.07	0.07	0.07
750	0	2.5	2.5	2.5	3.58333	11.9583	11.1212	0.837083	750	11.9583	11.9583	11.9583	11.9583	11.9583		0.07	0.07	0.07	0.07	0.07
755	0	0	2.5	2.5	6.08333	11.8997	10.4014	0.778487	755	11.9583	11.9583	11.9583	11.9583	11.9583		0.07	0.07	0.07	0.07	0.07
760	0	0	0	2.5	8.52474	11.7949	9.72776	0.782589	760	11.9583	11.9583	11.9583	11.9583	11.9583		0.07	0.07	0.07	0.07	0.07
765	0	0	0	0	10.8613	11.6502	9.1016	0.782302	765	11.9583	11.9583	11.9583	11.9583	11.9583		0.07	0.07	0.07	0.07	0.07
770	0	0	0	0	10.5531	11.4718	8.51925	0.782322	770	11.9583	11.9583	11.9583	11.9583	11.9583		0.07	0.07	0.07	0.07	0.07
775	0	0	0	0	10.0665	11.2651	7.97766	0.782321	775	11.9583	11.9583	11.9583	11.9583	11.9583		0.07	0.07	0.07	0.07	0.07
780	0	0	0	0	9.37324	11.035	7.47399	0.782321	780	11.9583	11.9583	11.9583	11.9583	11.9583		0.07	0.07	0.07	0.07	0.07
785	0	0	0	0	8.44987	10.7857	7.00557	0.782321	785	11.9583	11.9583	11.9583	11.9583	11.9583		0.07	0.07	0.07	0.07	0.07
790	0	0	0	0	7.27723	10.5211	6.56994	0.782321	790	11.9583	11.9583	11.9583	11.9583	11.9583		0.07	0.07	0.07	0.07	0.07
795	0	0	0	0	5.83998	10.2445	6.16481	0.782321	795	11.9583	11.9583	11.9583	11.9583	11.9583		0.07	0.07	0.07	0.07	0.07
800	0	0	0	0	4.12615	9.95893	5.78803	0.782321	800	11.9583	11.9583	11.9583	11.9583	11.9583		0.07	0.07	0.07	0.07	0.07
805	0	0	0	0	2.12674	9.66696	5.43763	0.782321	805	11.9583	11.9583	11.9583	11.9583	11.9583		0.07	0.07	0.07	0.07	0.07
810	0	0	0	0	0	9.29371	5.11176	0.782321	810	11.9583	11.9583	11.9583	11.9583	11.9583		0.07	0.07	0.07	0.07	0.07
815	0	0	0	0	0	6.79371	4.8087	0.782321	815	11.9583	11.9583	11.9583	11.9583	11.9583		0.07	0.07	0.07	0.07	0.07
820	0	0	0	0	0	4.29371	4.52686	0.782321	820	11.9583	11.9583	11.9583	11.9583	11.9583		0.07	0.07	0.07	0.07	0.07
825	0	0	0	0	0	1.79371	4.26474	0.782321	825	11.9583	11.9583	11.9583	11.9583	11.9583		0.07	0.07	0.07	0.07	0.07
830	0	0	0	0	0	0	3.55844	0.782321	830	11.9583	11.9583	11.9583	11.9583	11.9583		0.07	0.07	0.07	0.07	0.07
835	0	0	0	0	0	0	1.05844	0.782321	835	11.9583	11.9583	11.9583	11.9583	11.9583		0.07	0.07	0.07	0.07	0.07
840	0	0	0	0	0	0	0	0.782321	840	11.9583	11.9583	11.9583	11.9583	11.9583		0.07	0.07	0.07	0.07	0.07
845	0	0	0	0	0	0	0	0	845	11.9583	11.9583	11.9583	11.9583	11.9583		0.07	0.07	0.07	0.07	0.07
850	0	0	0	0	0	0	0	0	850	11.9583	11.9583	11.9583	11.9583	11.9583		0.07	0.07	0.07	0.07	0.07
855	0	0	0	0	0	0	0	0	855	11.9583	11.9583	11.9583	11.9583	11.9583		0.07	0.07	0.07	0.07	0.07
860	0	0	0	0	0	0	0	0	860	11.9583	11.9583	11.9583	11.9583	11.9583		0.07	0.07	0.07	0.07	0.07
865	0	0	0	0	0	0	0	0	865	11.9583	11.9583	11.9583	11.9583	11.9583		0.07	0.07	0.07	0.07	0.07
870	0	0	0	0	0	0	0	0	870	11.9583	11.9583	11.9583	11.9583	11.9583		0.07	0.07	0.07	0.07	0.07
875	0	0	0	0	0	0	0	0	875	11.9583	11.9583	11.9583	11.9583	11.9583		0.07	0.07	0.07	0.07	0.07
880	0	0	0	0	0	0	0	0	880	11.9583	11.9583	11.9583	11.9583	11.9583		0.07	0.07	0.07	0.07	0.07
885	0	0	0	0	0	0	0	0	885	11.9583	11.9583	11.9583	11.9583	11.9583		0.07	0.07	0.07	0.07	0.07
890	0	0	0	0	0	0	0	0	890	11.9583	11.9583	11.9583	11.9583	11.9583		0.07	0.07	0.07	0.07	0.07
895	0	0	0	0	0	0	0	0	895	11.9583	11.9583	11.9583	11.9583	11.9583		0.07	0.07	0.07	0.07	0.07
900	0	0	0	0	0	0	0	0	900	11.9583	11.9583	11.9583	11.9583	11.9583		0.07	0.07	0.07	0.07	0.07
MEORQ	32.5
Delay	86.0586

## Sheet: AT-2
Qmax	1800	veh/h		capacity 1	21.9512
Kjam	105	veh/km		capacity 2	83.0542
Length	0.7	km
FFS	82	km/h		Entry flow:	560
				W/V	0.0695652
Clock tick	5	sec
	0.00138889	hr
Distance travelled	0.113889	km		Offset:
No. of cells	6.14634			60	GREEN
N	11.9583	veh		160	RED
Q	2.5	veh		285	GREEN
				385	RED
				510	GREEN
				610	RED
				735	GREEN
				835	RED
										N:	11.9583					W/V:	0.07
Q	2.5	2.5	2.5	2.5	2.5	2.5	2.5
N	999	10	10	10	10	10	10	Sink
Time	Gate	1	2	3	4	5	6	7
5	2.5	0	0	0	0	0	0	0	5						MEORQ
10	2.5	2.5	0	0	0	0	0	0	10	11.9583	11.9583	11.9583	11.9583	11.9583		0.07	0.07	0.07	0.07	0.07
15	2.5	2.5	2.5	0	0	0	0	0	15	11.9583	11.9583	11.9583	11.9583	11.9583		0.07	0.07	0.07	0.07	0.07
20	2.5	2.5	2.5	2.5	0	0	0	0	20	11.9583	11.9583	11.9583	11.9583	11.9583		0.07	0.07	0.07	0.07	0.07
25	2.5	2.5	2.5	2.5	2.5	0	0	0	25	11.9583	11.9583	11.9583	11.9583	11.9583		0.07	0.07	0.07	0.07	0.07
30	2.5	2.5	2.5	2.5	2.5	2.5	0	0	30	11.9583	11.9583	11.9583	11.9583	11.9583		0.07	0.07	0.07	0.07	0.07
35	2.5	2.5	2.5	2.5	2.5	2.5	2.5	0	35	11.9583	11.9583	11.9583	11.9583	11.9583		0.07	0.07	0.07	0.07	0.07
40	2.5	2.5	2.5	2.5	2.5	2.5	5	0	40	11.9583	11.9583	11.9583	11.9583	11.9583		0.07	0.07	0.07	0.07	0.07
45	2.5	2.5	2.5	2.5	2.5	2.5	7.5	0	45	11.9583	11.9583	11.9583	11.9583	11.9583		0.07	0.07	0.07	0.07	0.07
50	2.5	2.5	2.5	2.5	2.5	2.5	10	0	50	11.9583	11.9583	11.9583	11.9583	11.9583		0.07	0.07	0.07	0.07	0.07
55	2.5	2.5	2.5	2.5	2.5	3.04167	11.9583	0	55	11.9583	11.9583	11.9583	11.9583	11.9583		0.07	0.07	0.07	0.07	0.07
60	2.5	2.5	2.5	2.5	2.5	5.54167	11.9583	0	60	11.9583	11.9583	11.9583	11.9583	11.9583	27.5	0.07	0.07	0.07	0.07	0.07
65	2.5	2.5	2.5	2.5	2.5	8.04167	11.1212	0.837083	65	11.9583	11.9583	11.9583	11.9583	11.9583		0.07	0.07	0.07	0.07	0.07
70	2.5	2.5	2.5	2.5	2.5	9.70458	10.4014	0.778487	70	11.9583	11.9583	11.9583	11.9583	11.9583		0.07	0.07	0.07	0.07	0.07
75	0	2.5	2.5	2.5	2.74625	10.4014	9.72776	0.782589	75	11.9583	11.9583	11.9583	11.9583	11.9583		0.07	0.07	0.07	0.07	0.07
80	0	0	2.5	2.5	3.68927	10.3542	9.1016	0.782302	80	11.9583	11.9583	11.9583	11.9583	11.9583		0.07	0.07	0.07	0.07	0.07
85	0	0	0	2.5	4.58515	10.2665	8.51925	0.782322	85	11.9583	11.9583	11.9583	11.9583	11.9583		0.07	0.07	0.07	0.07	0.07
90	0	0	0	0	5.39334	10.1442	7.97766	0.782321	90	11.9583	11.9583	11.9583	11.9583	11.9583		0.07	0.07	0.07	0.07	0.07
95	0	0	0	0	3.57922	9.99256	7.47399	0.782321	95	11.9583	11.9583	11.9583	11.9583	11.9583		0.07	0.07	0.07	0.07	0.07
100	0	0	0	0	1.61344	9.81626	7.00557	0.782321	100	11.9583	11.9583	11.9583	11.9583	11.9583		0.07	0.07	0.07	0.07	0.07
105	0	0	0	0	0	8.9297	6.56994	0.782321	105	11.9583	11.9583	11.9583	11.9583	11.9583		0.07	0.07	0.07	0.07	0.07
110	0	0	0	0	0	6.4297	6.16481	0.782321	110	11.9583	11.9583	11.9583	11.9583	11.9583		0.07	0.07	0.07	0.07	0.07
115	0	0	0	0	0	3.9297	5.78803	0.782321	115	11.9583	11.9583	11.9583	11.9583	11.9583		0.07	0.07	0.07	0.07	0.07
120	0	0	0	0	0	1.4297	5.43763	0.782321	120	11.9583	11.9583	11.9583	11.9583	11.9583		0.07	0.07	0.07	0.07	0.07
125	0	0	0	0	0	0	4.36733	0.782321	125	11.9583	11.9583	11.9583	11.9583	11.9583		0.07	0.07	0.07	0.07	0.07
130	0	0	0	0	0	0	1.86733	0.782321	130	11.9583	11.9583	11.9583	11.9583	11.9583		0.07	0.07	0.07	0.07	0.07
135	0	0	0	0	0	0	0	0.782321	135	11.9583	11.9583	11.9583	11.9583	11.9583		0.07	0.07	0.07	0.07	0.07
140	0	0	0	0	0	0	0	0	140	11.9583	11.9583	11.9583	11.9583	11.9583		0.07	0.07	0.07	0.07	0.07
145	0	0	0	0	0	0	0	0	145	11.9583	11.9583	11.9583	11.9583	11.9583		0.07	0.07	0.07	0.07	0.07
150	0	0	0	0	0	0	0	0	150	11.9583	11.9583	11.9583	11.9583	11.9583		0.07	0.07	0.07	0.07	0.07
155	0	0	0	0	0	0	0	0	155	11.9583	11.9583	11.9583	11.9583	11.9583		0.07	0.07	0.07	0.07	0.07
160	0	0	0	0	0	0	0	0	160	11.9583	11.9583	11.9583	11.9583	11.9583		0.07	0.07	0.07	0.07	0.07
165	0	0	0	0	0	0	0	0	165	11.9583	11.9583	11.9583	11.9583	11.9583		0.07	0.07	0.07	0.07	0.07
170	0	0	0	0	0	0	0	0	170	11.9583	11.9583	11.9583	11.9583	11.9583		0.07	0.07	0.07	0.07	0.07
175	0	0	0	0	0	0	0	0	175	11.9583	11.9583	11.9583	11.9583	11.9583		0.07	0.07	0.07	0.07	0.07
180	0	0	0	0	0	0	0	0	180	11.9583	11.9583	11.9583	11.9583	11.9583		0.07	0.07	0.07	0.07	0.07
185	0	0	0	0	0	0	0	0	185	11.9583	11.9583	11.9583	11.9583	11.9583		0.07	0.07	0.07	0.07	0.07
190	0	0	0	0	0	0	0	0	190	11.9583	11.9583	11.9583	11.9583	11.9583		0.07	0.07	0.07	0.07	0.07
195	0	0	0	0	0	0	0	0	195	11.9583	11.9583	11.9583	11.9583	11.9583		0.07	0.07	0.07	0.07	0.07
200	0	0	0	0	0	0	0	0	200	11.9583	11.9583	11.9583	11.9583	11.9583		0.07	0.07	0.07	0.07	0.07
205	0	0	0	0	0	0	0	0	205	11.9583	11.9583	11.9583	11.9583	11.9583		0.07	0.07	0.07	0.07	0.07
210	0	0	0	0	0	0	0	0	210	11.9583	11.9583	11.9583	11.9583	11.9583		0.07	0.07	0.07	0.07	0.07
215	0	0	0	0	0	0	0	0	215	11.9583	11.9583	11.9583	11.9583	11.9583		0.07	0.07	0.07	0.07	0.07
220	0	0	0	0	0	0	0	0	220	11.9583	11.9583	11.9583	11.9583	11.9583		0.07	0.07	0.07	0.07	0.07
225	0	0	0	0	0	0	0	0	225	11.9583	11.9583	11.9583	11.9583	11.9583		0.07	0.07	0.07	0.07	0.07
230	2.5	0	0	0	0	0	0	0	230	11.9583	11.9583	11.9583	11.9583	11.9583		0.07	0.07	0.07	0.07	0.07
235	2.5	2.5	0	0	0	0	0	0	235	11.9583	11.9583	11.9583	11.9583	11.9583		0.07	0.07	0.07	0.07	0.07
240	2.5	2.5	2.5	0	0	0	0	0	240	11.9583	11.9583	11.9583	11.9583	11.9583		0.07	0.07	0.07	0.07	0.07
245	2.5	2.5	2.5	2.5	0	0	0	0	245	11.9583	11.9583	11.9583	11.9583	11.9583		0.07	0.07	0.07	0.07	0.07
250	2.5	2.5	2.5	2.5	2.5	0	0	0	250	11.9583	11.9583	11.9583	11.9583	11.9583		0.07	0.07	0.07	0.07	0.07
255	2.5	2.5	2.5	2.5	2.5	2.5	0	0	255	11.9583	11.9583	11.9583	11.9583	11.9583		0.07	0.07	0.07	0.07	0.07
260	2.5	2.5	2.5	2.5	2.5	2.5	2.5	0	260	11.9583	11.9583	11.9583	11.9583	11.9583		0.07	0.07	0.07	0.07	0.07
265	2.5	2.5	2.5	2.5	2.5	2.5	5	0	265	11.9583	11.9583	11.9583	11.9583	11.9583		0.07	0.07	0.07	0.07	0.07
270	2.5	2.5	2.5	2.5	2.5	2.5	7.5	0	270	11.9583	11.9583	11.9583	11.9583	11.9583		0.07	0.07	0.07	0.07	0.07
275	2.5	2.5	2.5	2.5	2.5	2.5	10	0	275	11.9583	11.9583	11.9583	11.9583	11.9583		0.07	0.07	0.07	0.07	0.07
280	2.5	2.5	2.5	2.5	2.5	3.04167	11.9583	0	280	11.9583	11.9583	11.9583	11.9583	11.9583		0.07	0.07	0.07	0.07	0.07
285	2.5	2.5	2.5	2.5	2.5	5.54167	11.9583	0	285	11.9583	11.9583	11.9583	11.9583	11.9583	27.5	0.07	0.07	0.07	0.07	0.07
290	2.5	2.5	2.5	2.5	2.5	8.04167	11.1212	0.837083	290	11.9583	11.9583	11.9583	11.9583	11.9583		0.07	0.07	0.07	0.07	0.07
295	2.5	2.5	2.5	2.5	2.5	9.70458	10.4014	0.778487	295	11.9583	11.9583	11.9583	11.9583	11.9583		0.07	0.07	0.07	0.07	0.07
300	0	2.5	2.5	2.5	2.74625	10.4014	9.72776	0.782589	300	11.9583	11.9583	11.9583	11.9583	11.9583		0.07	0.07	0.07	0.07	0.07
305	0	0	2.5	2.5	3.68927	10.3542	9.1016	0.782302	305	11.9583	11.9583	11.9583	11.9583	11.9583		0.07	0.07	0.07	0.07	0.07
310	0	0	0	2.5	4.58515	10.2665	8.51925	0.782322	310	11.9583	11.9583	11.9583	11.9583	11.9583		0.07	0.07	0.07	0.07	0.07
315	0	0	0	0	5.39334	10.1442	7.97766	0.782321	315	11.9583	11.9583	11.9583	11.9583	11.9583		0.07	0.07	0.07	0.07	0.07
320	0	0	0	0	3.57922	9.99256	7.47399	0.782321	320	11.9583	11.9583	11.9583	11.9583	11.9583		0.07	0.07	0.07	0.07	0.07
325	0	0	0	0	1.61344	9.81626	7.00557	0.782321	325	11.9583	11.9583	11.9583	11.9583	11.9583		0.07	0.07	0.07	0.07	0.07
330	0	0	0	0	0	8.9297	6.56994	0.782321	330	11.9583	11.9583	11.9583	11.9583	11.9583		0.07	0.07	0.07	0.07	0.07
335	0	0	0	0	0	6.4297	6.16481	0.782321	335	11.9583	11.9583	11.9583	11.9583	11.9583		0.07	0.07	0.07	0.07	0.07
340	0	0	0	0	0	3.9297	5.78803	0.782321	340	11.9583	11.9583	11.9583	11.9583	11.9583		0.07	0.07	0.07	0.07	0.07
345	0	0	0	0	0	1.4297	5.43763	0.782321	345	11.9583	11.9583	11.9583	11.9583	11.9583		0.07	0.07	0.07	0.07	0.07
350	0	0	0	0	0	0	4.36733	0.782321	350	11.9583	11.9583	11.9583	11.9583	11.9583		0.07	0.07	0.07	0.07	0.07
355	0	0	0	0	0	0	1.86733	0.782321	355	11.9583	11.9583	11.9583	11.9583	11.9583		0.07	0.07	0.07	0.07	0.07
360	0	0	0	0	0	0	0	0.782321	360	11.9583	11.9583	11.9583	11.9583	11.9583		0.07	0.07	0.07	0.07	0.07
365	0	0	0	0	0	0	0	0	365	11.9583	11.9583	11.9583	11.9583	11.9583		0.07	0.07	0.07	0.07	0.07
370	0	0	0	0	0	0	0	0	370	11.9583	11.9583	11.9583	11.9583	11.9583		0.07	0.07	0.07	0.07	0.07
375	0	0	0	0	0	0	0	0	375	11.9583	11.9583	11.9583	11.9583	11.9583		0.07	0.07	0.07	0.07	0.07
380	0	0	0	0	0	0	0	0	380	11.9583	11.9583	11.9583	11.9583	11.9583		0.07	0.07	0.07	0.07	0.07
385	0	0	0	0	0	0	0	0	385	11.9583	11.9583	11.9583	11.9583	11.9583		0.07	0.07	0.07	0.07	0.07
390	0	0	0	0	0	0	0	0	390	11.9583	11.9583	11.9583	11.9583	11.9583		0.07	0.07	0.07	0.07	0.07
395	0	0	0	0	0	0	0	0	395	11.9583	11.9583	11.9583	11.9583	11.9583		0.07	0.07	0.07	0.07	0.07
400	0	0	0	0	0	0	0	0	400	11.9583	11.9583	11.9583	11.9583	11.9583		0.07	0.07	0.07	0.07	0.07
405	0	0	0	0	0	0	0	0	405	11.9583	11.9583	11.9583	11.9583	11.9583		0.07	0.07	0.07	0.07	0.07
410	0	0	0	0	0	0	0	0	410	11.9583	11.9583	11.9583	11.9583	11.9583		0.07	0.07	0.07	0.07	0.07
415	0	0	0	0	0	0	0	0	415	11.9583	11.9583	11.9583	11.9583	11.9583		0.07	0.07	0.07	0.07	0.07
420	0	0	0	0	0	0	0	0	420	11.9583	11.9583	11.9583	11.9583	11.9583		0.07	0.07	0.07	0.07	0.07
425	0	0	0	0	0	0	0	0	425	11.9583	11.9583	11.9583	11.9583	11.9583		0.07	0.07	0.07	0.07	0.07
430	0	0	0	0	0	0	0	0	430	11.9583	11.9583	11.9583	11.9583	11.9583		0.07	0.07	0.07	0.07	0.07
435	0	0	0	0	0	0	0	0	435	11.9583	11.9583	11.9583	11.9583	11.9583		0.07	0.07	0.07	0.07	0.07
440	0	0	0	0	0	0	0	0	440	11.9583	11.9583	11.9583	11.9583	11.9583		0.07	0.07	0.07	0.07	0.07
445	0	0	0	0	0	0	0	0	445	11.9583	11.9583	11.9583	11.9583	11.9583		0.07	0.07	0.07	0.07	0.07
450	0	0	0	0	0	0	0	0	450	11.9583	11.9583	11.9583	11.9583	11.9583		0.07	0.07	0.07	0.07	0.07
455	2.5	0	0	0	0	0	0	0	455	11.9583	11.9583	11.9583	11.9583	11.9583		0.07	0.07	0.07	0.07	0.07
460	2.5	2.5	0	0	0	0	0	0	460	11.9583	11.9583	11.9583	11.9583	11.9583		0.07	0.07	0.07	0.07	0.07
465	2.5	2.5	2.5	0	0	0	0	0	465	11.9583	11.9583	11.9583	11.9583	11.9583		0.07	0.07	0.07	0.07	0.07
470	2.5	2.5	2.5	2.5	0	0	0	0	470	11.9583	11.9583	11.9583	11.9583	11.9583		0.07	0.07	0.07	0.07	0.07
475	2.5	2.5	2.5	2.5	2.5	0	0	0	475	11.9583	11.9583	11.9583	11.9583	11.9583		0.07	0.07	0.07	0.07	0.07
480	2.5	2.5	2.5	2.5	2.5	2.5	0	0	480	11.9583	11.9583	11.9583	11.9583	11.9583		0.07	0.07	0.07	0.07	0.07
485	2.5	2.5	2.5	2.5	2.5	2.5	2.5	0	485	11.9583	11.9583	11.9583	11.9583	11.9583		0.07	0.07	0.07	0.07	0.07
490	2.5	2.5	2.5	2.5	2.5	2.5	5	0	490	11.9583	11.9583	11.9583	11.9583	11.9583		0.07	0.07	0.07	0.07	0.07
495	2.5	2.5	2.5	2.5	2.5	2.5	7.5	0	495	11.9583	11.9583	11.9583	11.9583	11.9583		0.07	0.07	0.07	0.07	0.07
500	2.5	2.5	2.5	2.5	2.5	2.5	10	0	500	11.9583	11.9583	11.9583	11.9583	11.9583		0.07	0.07	0.07	0.07	0.07
505	2.5	2.5	2.5	2.5	2.5	3.04167	11.9583	0	505	11.9583	11.9583	11.9583	11.9583	11.9583		0.07	0.07	0.07	0.07	0.07
510	2.5	2.5	2.5	2.5	2.5	5.54167	11.9583	0	510	11.9583	11.9583	11.9583	11.9583	11.9583	27.5	0.07	0.07	0.07	0.07	0.07
515	2.5	2.5	2.5	2.5	2.5	8.04167	11.1212	0.837083	515	11.9583	11.9583	11.9583	11.9583	11.9583		0.07	0.07	0.07	0.07	0.07
520	2.5	2.5	2.5	2.5	2.5	9.70458	10.4014	0.778487	520	11.9583	11.9583	11.9583	11.9583	11.9583		0.07	0.07	0.07	0.07	0.07
525	0	2.5	2.5	2.5	2.74625	10.4014	9.72776	0.782589	525	11.9583	11.9583	11.9583	11.9583	11.9583		0.07	0.07	0.07	0.07	0.07
530	0	0	2.5	2.5	3.68927	10.3542	9.1016	0.782302	530	11.9583	11.9583	11.9583	11.9583	11.9583		0.07	0.07	0.07	0.07	0.07
535	0	0	0	2.5	4.58515	10.2665	8.51925	0.782322	535	11.9583	11.9583	11.9583	11.9583	11.9583		0.07	0.07	0.07	0.07	0.07
540	0	0	0	0	5.39334	10.1442	7.97766	0.782321	540	11.9583	11.9583	11.9583	11.9583	11.9583		0.07	0.07	0.07	0.07	0.07
545	0	0	0	0	3.57922	9.99256	7.47399	0.782321	545	11.9583	11.9583	11.9583	11.9583	11.9583		0.07	0.07	0.07	0.07	0.07
550	0	0	0	0	1.61344	9.81626	7.00557	0.782321	550	11.9583	11.9583	11.9583	11.9583	11.9583		0.07	0.07	0.07	0.07	0.07
555	0	0	0	0	0	8.9297	6.56994	0.782321	555	11.9583	11.9583	11.9583	11.9583	11.9583		0.07	0.07	0.07	0.07	0.07
560	0	0	0	0	0	6.4297	6.16481	0.782321	560	11.9583	11.9583	11.9583	11.9583	11.9583		0.07	0.07	0.07	0.07	0.07
565	0	0	0	0	0	3.9297	5.78803	0.782321	565	11.9583	11.9583	11.9583	11.9583	11.9583		0.07	0.07	0.07	0.07	0.07
570	0	0	0	0	0	1.4297	5.43763	0.782321	570	11.9583	11.9583	11.9583	11.9583	11.9583		0.07	0.07	0.07	0.07	0.07
575	0	0	0	0	0	0	4.36733	0.782321	575	11.9583	11.9583	11.9583	11.9583	11.9583		0.07	0.07	0.07	0.07	0.07
580	0	0	0	0	0	0	1.86733	0.782321	580	11.9583	11.9583	11.9583	11.9583	11.9583		0.07	0.07	0.07	0.07	0.07
585	0	0	0	0	0	0	0	0.782321	585	11.9583	11.9583	11.9583	11.9583	11.9583		0.07	0.07	0.07	0.07	0.07
590	0	0	0	0	0	0	0	0	590	11.9583	11.9583	11.9583	11.9583	11.9583		0.07	0.07	0.07	0.07	0.07
595	0	0	0	0	0	0	0	0	595	11.9583	11.9583	11.9583	11.9583	11.9583		0.07	0.07	0.07	0.07	0.07
600	0	0	0	0	0	0	0	0	600	11.9583	11.9583	11.9583	11.9583	11.9583		0.07	0.07	0.07	0.07	0.07
605	0	0	0	0	0	0	0	0	605	11.9583	11.9583	11.9583	11.9583	11.9583		0.07	0.07	0.07	0.07	0.07
610	0	0	0	0	0	0	0	0	610	11.9583	11.9583	11.9583	11.9583	11.9583		0.07	0.07	0.07	0.07	0.07
615	0	0	0	0	0	0	0	0	615	11.9583	11.9583	11.9583	11.9583	11.9583		0.07	0.07	0.07	0.07	0.07
620	0	0	0	0	0	0	0	0	620	11.9583	11.9583	11.9583	11.9583	11.9583		0.07	0.07	0.07	0.07	0.07
625	0	0	0	0	0	0	0	0	625	11.9583	11.9583	11.9583	11.9583	11.9583		0.07	0.07	0.07	0.07	0.07
630	0	0	0	0	0	0	0	0	630	11.9583	11.9583	11.9583	11.9583	11.9583		0.07	0.07	0.07	0.07	0.07
635	0	0	0	0	0	0	0	0	635	11.9583	11.9583	11.9583	11.9583	11.9583		0.07	0.07	0.07	0.07	0.07
640	0	0	0	0	0	0	0	0	640	11.9583	11.9583	11.9583	11.9583	11.9583		0.07	0.07	0.07	0.07	0.07
645	0	0	0	0	0	0	0	0	645	11.9583	11.9583	11.9583	11.9583	11.9583		0.07	0.07	0.07	0.07	0.07
650	0	0	0	0	0	0	0	0	650	11.9583	11.9583	11.9583	11.9583	11.9583		0.07	0.07	0.07	0.07	0.07
655	0	0	0	0	0	0	0	0	655	11.9583	11.9583	11.9583	11.9583	11.9583		0.07	0.07	0.07	0.07	0.07
660	0	0	0	0	0	0	0	0	660	11.9583	11.9583	11.9583	11.9583	11.9583		0.07	0.07	0.07	0.07	0.07
665	0	0	0	0	0	0	0	0	665	11.9583	11.9583	11.9583	11.9583	11.9583		0.07	0.07	0.07	0.07	0.07
670	0	0	0	0	0	0	0	0	670	11.9583	11.9583	11.9583	11.9583	11.9583		0.07	0.07	0.07	0.07	0.07
675	0	0	0	0	0	0	0	0	675	11.9583	11.9583	11.9583	11.9583	11.9583		0.07	0.07	0.07	0.07	0.07
680	2.5	0	0	0	0	0	0	0	680	11.9583	11.9583	11.9583	11.9583	11.9583		0.07	0.07	0.07	0.07	0.07
685	2.5	2.5	0	0	0	0	0	0	685	11.9583	11.9583	11.9583	11.9583	11.9583		0.07	0.07	0.07	0.07	0.07
690	2.5	2.5	2.5	0	0	0	0	0	690	11.9583	11.9583	11.9583	11.9583	11.9583		0.07	0.07	0.07	0.07	0.07
695	2.5	2.5	2.5	2.5	0	0	0	0	695	11.9583	11.9583	11.9583	11.9583	11.9583		0.07	0.07	0.07	0.07	0.07
700	2.5	2.5	2.5	2.5	2.5	0	0	0	700	11.9583	11.9583	11.9583	11.9583	11.9583		0.07	0.07	0.07	0.07	0.07
705	2.5	2.5	2.5	2.5	2.5	2.5	0	0	705	11.9583	11.9583	11.9583	11.9583	11.9583		0.07	0.07	0.07	0.07	0.07
710	2.5	2.5	2.5	2.5	2.5	2.5	2.5	0	710	11.9583	11.9583	11.9583	11.9583	11.9583		0.07	0.07	0.07	0.07	0.07
715	2.5	2.5	2.5	2.5	2.5	2.5	5	0	715	11.9583	11.9583	11.9583	11.9583	11.9583		0.07	0.07	0.07	0.07	0.07
720	2.5	2.5	2.5	2.5	2.5	2.5	7.5	0	720	11.9583	11.9583	11.9583	11.9583	11.9583		0.07	0.07	0.07	0.07	0.07
725	2.5	2.5	2.5	2.5	2.5	2.5	10	0	725	11.9583	11.9583	11.9583	11.9583	11.9583		0.07	0.07	0.07	0.07	0.07
730	2.5	2.5	2.5	2.5	2.5	3.04167	11.9583	0	730	11.9583	11.9583	11.9583	11.9583	11.9583		0.07	0.07	0.07	0.07	0.07
735	2.5	2.5	2.5	2.5	2.5	5.54167	11.9583	0	735	11.9583	11.9583	11.9583	11.9583	11.9583	27.5	0.07	0.07	0.07	0.07	0.07
740	2.5	2.5	2.5	2.5	2.5	8.04167	11.1212	0.837083	740	11.9583	11.9583	11.9583	11.9583	11.9583		0.07	0.07	0.07	0.07	0.07
745	2.5	2.5	2.5	2.5	2.5	9.70458	10.4014	0.778487	745	11.9583	11.9583	11.9583	11.9583	11.9583		0.07	0.07	0.07	0.07	0.07
750	0	2.5	2.5	2.5	2.74625	10.4014	9.72776	0.782589	750	11.9583	11.9583	11.9583	11.9583	11.9583		0.07	0.07	0.07	0.07	0.07
755	0	0	2.5	2.5	3.68927	10.3542	9.1016	0.782302	755	11.9583	11.9583	11.9583	11.9583	11.9583		0.07	0.07	0.07	0.07	0.07
760	0	0	0	2.5	4.58515	10.2665	8.51925	0.782322	760	11.9583	11.9583	11.9583	11.9583	11.9583		0.07	0.07	0.07	0.07	0.07
765	0	0	0	0	5.39334	10.1442	7.97766	0.782321	765	11.9583	11.9583	11.9583	11.9583	11.9583		0.07	0.07	0.07	0.07	0.07
770	0	0	0	0	3.57922	9.99256	7.47399	0.782321	770	11.9583	11.9583	11.9583	11.9583	11.9583		0.07	0.07	0.07	0.07	0.07
775	0	0	0	0	1.61344	9.81626	7.00557	0.782321	775	11.9583	11.9583	11.9583	11.9583	11.9583		0.07	0.07	0.07	0.07	0.07
780	0	0	0	0	0	8.9297	6.56994	0.782321	780	11.9583	11.9583	11.9583	11.9583	11.9583		0.07	0.07	0.07	0.07	0.07
785	0	0	0	0	0	6.4297	6.16481	0.782321	785	11.9583	11.9583	11.9583	11.9583	11.9583		0.07	0.07	0.07	0.07	0.07
790	0	0	0	0	0	3.9297	5.78803	0.782321	790	11.9583	11.9583	11.9583	11.9583	11.9583		0.07	0.07	0.07	0.07	0.07
795	0	0	0	0	0	1.4297	5.43763	0.782321	795	11.9583	11.9583	11.9583	11.9583	11.9583		0.07	0.07	0.07	0.07	0.07
800	0	0	0	0	0	0	4.36733	0.782321	800	11.9583	11.9583	11.9583	11.9583	11.9583		0.07	0.07	0.07	0.07	0.07
805	0	0	0	0	0	0	1.86733	0.782321	805	11.9583	11.9583	11.9583	11.9583	11.9583		0.07	0.07	0.07	0.07	0.07
810	0	0	0	0	0	0	0	0.782321	810	11.9583	11.9583	11.9583	11.9583	11.9583		0.07	0.07	0.07	0.07	0.07
815	0	0	0	0	0	0	0	0	815	11.9583	11.9583	11.9583	11.9583	11.9583		0.07	0.07	0.07	0.07	0.07
820	0	0	0	0	0	0	0	0	820	11.9583	11.9583	11.9583	11.9583	11.9583		0.07	0.07	0.07	0.07	0.07
825	0	0	0	0	0	0	0	0	825	11.9583	11.9583	11.9583	11.9583	11.9583		0.07	0.07	0.07	0.07	0.07
830	0	0	0	0	0	0	0	0	830	11.9583	11.9583	11.9583	11.9583	11.9583		0.07	0.07	0.07	0.07	0.07
835	0	0	0	0	0	0	0	0	835	11.9583	11.9583	11.9583	11.9583	11.9583		0.07	0.07	0.07	0.07	0.07
840	0	0	0	0	0	0	0	0	840	11.9583	11.9583	11.9583	11.9583	11.9583		0.07	0.07	0.07	0.07	0.07
845	0	0	0	0	0	0	0	0	845	11.9583	11.9583	11.9583	11.9583	11.9583		0.07	0.07	0.07	0.07	0.07
850	0	0	0	0	0	0	0	0	850	11.9583	11.9583	11.9583	11.9583	11.9583		0.07	0.07	0.07	0.07	0.07
855	0	0	0	0	0	0	0	0	855	11.9583	11.9583	11.9583	11.9583	11.9583		0.07	0.07	0.07	0.07	0.07
860	0	0	0	0	0	0	0	0	860	11.9583	11.9583	11.9583	11.9583	11.9583		0.07	0.07	0.07	0.07	0.07
865	0	0	0	0	0	0	0	0	865	11.9583	11.9583	11.9583	11.9583	11.9583		0.07	0.07	0.07	0.07	0.07
870	0	0	0	0	0	0	0	0	870	11.9583	11.9583	11.9583	11.9583	11.9583		0.07	0.07	0.07	0.07	0.07
875	0	0	0	0	0	0	0	0	875	11.9583	11.9583	11.9583	11.9583	11.9583		0.07	0.07	0.07	0.07	0.07
880	0	0	0	0	0	0	0	0	880	11.9583	11.9583	11.9583	11.9583	11.9583		0.07	0.07	0.07	0.07	0.07
885	0	0	0	0	0	0	0	0	885	11.9583	11.9583	11.9583	11.9583	11.9583		0.07	0.07	0.07	0.07	0.07
890	0	0	0	0	0	0	0	0	890	11.9583	11.9583	11.9583	11.9583	11.9583		0.07	0.07	0.07	0.07	0.07
895	0	0	0	0	0	0	0	0	895	11.9583	11.9583	11.9583	11.9583	11.9583		0.07	0.07	0.07	0.07	0.07
900	0	0	0	0	0	0	0	0	900	11.9583	11.9583	11.9583	11.9583	11.9583		0.07	0.07	0.07	0.07	0.07
MEORQ	27.5
Delay	60.3672

## Sheet: AT-4
Qmax	1800	veh/h		capacity 1	21.9512
Kjam	105	veh/km		capacity 2	83.0542
Length	0.7	km
FFS	82	km/h		Entry flow:	560
				W/V	0.0695652
Clock tick	5	sec
	0.00138889	hr
Distance travelled	0.113889	km		Offset:
No. of cells	6.14634			35	GREEN
N	11.9583	veh		135	RED
Q	2.5	veh		260	GREEN
				360	RED
				485	GREEN
				585	RED
				710	GREEN
				810	RED
										N:	11.9583					W/V:	0.0695652
Q	2.5	2.5	2.5	2.5	2.5	2.5	2.5
N	999	10	10	10	10	10	10	Sink
Time	Gate	1	2	3	4	5	6	7
5	2.5	0	0	0	0	0	0	0	5						MEORQ
10	2.5	2.5	0	0	0	0	0	0	10	11.9583	11.9583	11.9583	11.9583	11.9583		0.0695652	0.0695652	0.0695652	0.0695652	0.0695652
15	2.5	2.5	2.5	0	0	0	0	0	15	11.9583	11.9583	11.9583	11.9583	11.9583		0.0695652	0.0695652	0.0695652	0.0695652	0.0695652
20	2.5	2.5	2.5	2.5	0	0	0	0	20	11.9583	11.9583	11.9583	11.9583	11.9583		0.0695652	0.0695652	0.0695652	0.0695652	0.0695652
25	2.5	2.5	2.5	2.5	2.5	0	0	0	25	11.9583	11.9583	11.9583	11.9583	11.9583		0.0695652	0.0695652	0.0695652	0.0695652	0.0695652
30	2.5	2.5	2.5	2.5	2.5	2.5	0	0	30	11.9583	11.9583	11.9583	11.9583	11.9583		0.0695652	0.0695652	0.0695652	0.0695652	0.0695652
35	2.5	2.5	2.5	2.5	2.5	2.5	2.5	0	35	11.9583	11.9583	11.9583	11.9583	11.9583	15	0.0695652	0.0695652	0.0695652	0.0695652	0.0695652
40	2.5	2.5	2.5	2.5	2.5	2.5	2.5	0.831884	40	11.9583	11.9583	11.9583	11.9583	11.9583		0.0695652	0.0695652	0.0695652	0.0695652	0.0695652
45	2.5	2.5	2.5	2.5	2.5	2.5	2.5	0.774014	45	11.9583	11.9583	11.9583	11.9583	11.9583		0.0695652	0.0695652	0.0695652	0.0695652	0.0695652
50	2.5	2.5	2.5	2.5	2.5	2.5	2.5	0.77804	50	11.9583	11.9583	11.9583	11.9583	11.9583		0.0695652	0.0695652	0.0695652	0.0695652	0.0695652
55	2.5	2.5	2.5	2.5	2.5	2.5	2.5	0.77776	55	11.9583	11.9583	11.9583	11.9583	11.9583		0.0695652	0.0695652	0.0695652	0.0695652	0.0695652
60	2.5	2.5	2.5	2.5	2.5	2.5	2.5	0.777779	60	11.9583	11.9583	11.9583	11.9583	11.9583		0.0695652	0.0695652	0.0695652	0.0695652	0.0695652
65	2.5	2.5	2.5	2.5	2.5	2.5	2.5	0.777778	65	11.9583	11.9583	11.9583	11.9583	11.9583		0.0695652	0.0695652	0.0695652	0.0695652	0.0695652
70	2.5	2.5	2.5	2.5	2.5	2.5	2.5	0.777778	70	11.9583	11.9583	11.9583	11.9583	11.9583		0.0695652	0.0695652	0.0695652	0.0695652	0.0695652
75	0	2.5	2.5	2.5	2.5	2.5	2.5	0.777778	75	11.9583	11.9583	11.9583	11.9583	11.9583		0.0695652	0.0695652	0.0695652	0.0695652	0.0695652
80	0	0	2.5	2.5	2.5	2.5	2.5	0.777778	80	11.9583	11.9583	11.9583	11.9583	11.9583		0.0695652	0.0695652	0.0695652	0.0695652	0.0695652
85	0	0	0	2.5	2.5	2.5	2.5	0.777778	85	11.9583	11.9583	11.9583	11.9583	11.9583		0.0695652	0.0695652	0.0695652	0.0695652	0.0695652
90	0	0	0	0	2.5	2.5	2.5	0.777778	90	11.9583	11.9583	11.9583	11.9583	11.9583		0.0695652	0.0695652	0.0695652	0.0695652	0.0695652
95	0	0	0	0	0	2.5	2.5	0.777778	95	11.9583	11.9583	11.9583	11.9583	11.9583		0.0695652	0.0695652	0.0695652	0.0695652	0.0695652
100	0	0	0	0	0	0	2.5	0.777778	100	11.9583	11.9583	11.9583	11.9583	11.9583		0.0695652	0.0695652	0.0695652	0.0695652	0.0695652
105	0	0	0	0	0	0	0	0.777778	105	11.9583	11.9583	11.9583	11.9583	11.9583		0.0695652	0.0695652	0.0695652	0.0695652	0.0695652
110	0	0	0	0	0	0	0	0	110	11.9583	11.9583	11.9583	11.9583	11.9583		0.0695652	0.0695652	0.0695652	0.0695652	0.0695652
115	0	0	0	0	0	0	0	0	115	11.9583	11.9583	11.9583	11.9583	11.9583		0.0695652	0.0695652	0.0695652	0.0695652	0.0695652
120	0	0	0	0	0	0	0	0	120	11.9583	11.9583	11.9583	11.9583	11.9583		0.0695652	0.0695652	0.0695652	0.0695652	0.0695652
125	0	0	0	0	0	0	0	0	125	11.9583	11.9583	11.9583	11.9583	11.9583		0.0695652	0.0695652	0.0695652	0.0695652	0.0695652
130	0	0	0	0	0	0	0	0	130	11.9583	11.9583	11.9583	11.9583	11.9583		0.0695652	0.0695652	0.0695652	0.0695652	0.0695652
135	0	0	0	0	0	0	0	0	135	11.9583	11.9583	11.9583	11.9583	11.9583		0.0695652	0.0695652	0.0695652	0.0695652	0.0695652
140	0	0	0	0	0	0	0	0	140	11.9583	11.9583	11.9583	11.9583	11.9583		0.0695652	0.0695652	0.0695652	0.0695652	0.0695652
145	0	0	0	0	0	0	0	0	145	11.9583	11.9583	11.9583	11.9583	11.9583		0.0695652	0.0695652	0.0695652	0.0695652	0.0695652
150	0	0	0	0	0	0	0	0	150	11.9583	11.9583	11.9583	11.9583	11.9583		0.0695652	0.0695652	0.0695652	0.0695652	0.0695652
155	0	0	0	0	0	0	0	0	155	11.9583	11.9583	11.9583	11.9583	11.9583		0.0695652	0.0695652	0.0695652	0.0695652	0.0695652
160	0	0	0	0	0	0	0	0	160	11.9583	11.9583	11.9583	11.9583	11.9583		0.0695652	0.0695652	0.0695652	0.0695652	0.0695652
165	0	0	0	0	0	0	0	0	165	11.9583	11.9583	11.9583	11.9583	11.9583		0.0695652	0.0695652	0.0695652	0.0695652	0.0695652
170	0	0	0	0	0	0	0	0	170	11.9583	11.9583	11.9583	11.9583	11.9583		0.0695652	0.0695652	0.0695652	0.0695652	0.0695652
175	0	0	0	0	0	0	0	0	175	11.9583	11.9583	11.9583	11.9583	11.9583		0.0695652	0.0695652	0.0695652	0.0695652	0.0695652
180	0	0	0	0	0	0	0	0	180	11.9583	11.9583	11.9583	11.9583	11.9583		0.0695652	0.0695652	0.0695652	0.0695652	0.0695652
185	0	0	0	0	0	0	0	0	185	11.9583	11.9583	11.9583	11.9583	11.9583		0.0695652	0.0695652	0.0695652	0.0695652	0.0695652
190	0	0	0	0	0	0	0	0	190	11.9583	11.9583	11.9583	11.9583	11.9583		0.0695652	0.0695652	0.0695652	0.0695652	0.0695652
195	0	0	0	0	0	0	0	0	195	11.9583	11.9583	11.9583	11.9583	11.9583		0.0695652	0.0695652	0.0695652	0.0695652	0.0695652
200	0	0	0	0	0	0	0	0	200	11.9583	11.9583	11.9583	11.9583	11.9583		0.0695652	0.0695652	0.0695652	0.0695652	0.0695652
205	0	0	0	0	0	0	0	0	205	11.9583	11.9583	11.9583	11.9583	11.9583		0.0695652	0.0695652	0.0695652	0.0695652	0.0695652
210	0	0	0	0	0	0	0	0	210	11.9583	11.9583	11.9583	11.9583	11.9583		0.0695652	0.0695652	0.0695652	0.0695652	0.0695652
215	0	0	0	0	0	0	0	0	215	11.9583	11.9583	11.9583	11.9583	11.9583		0.0695652	0.0695652	0.0695652	0.0695652	0.0695652
220	0	0	0	0	0	0	0	0	220	11.9583	11.9583	11.9583	11.9583	11.9583		0.0695652	0.0695652	0.0695652	0.0695652	0.0695652
225	0	0	0	0	0	0	0	0	225	11.9583	11.9583	11.9583	11.9583	11.9583		0.0695652	0.0695652	0.0695652	0.0695652	0.0695652
230	2.5	0	0	0	0	0	0	0	230	11.9583	11.9583	11.9583	11.9583	11.9583		0.0695652	0.0695652	0.0695652	0.0695652	0.0695652
235	2.5	2.5	0	0	0	0	0	0	235	11.9583	11.9583	11.9583	11.9583	11.9583		0.0695652	0.0695652	0.0695652	0.0695652	0.0695652
240	2.5	2.5	2.5	0	0	0	0	0	240	11.9583	11.9583	11.9583	11.9583	11.9583		0.0695652	0.0695652	0.0695652	0.0695652	0.0695652
245	2.5	2.5	2.5	2.5	0	0	0	0	245	11.9583	11.9583	11.9583	11.9583	11.9583		0.0695652	0.0695652	0.0695652	0.0695652	0.0695652
250	2.5	2.5	2.5	2.5	2.5	0	0	0	250	11.9583	11.9583	11.9583	11.9583	11.9583		0.0695652	0.0695652	0.0695652	0.0695652	0.0695652
255	2.5	2.5	2.5	2.5	2.5	2.5	0	0	255	11.9583	11.9583	11.9583	11.9583	11.9583		0.0695652	0.0695652	0.0695652	0.0695652	0.0695652
260	2.5	2.5	2.5	2.5	2.5	2.5	2.5	0	260	11.9583	11.9583	11.9583	11.9583	11.9583	15	0.0695652	0.0695652	0.0695652	0.0695652	0.0695652
265	2.5	2.5	2.5	2.5	2.5	2.5	2.5	0.831884	265	11.9583	11.9583	11.9583	11.9583	11.9583		0.0695652	0.0695652	0.0695652	0.0695652	0.0695652
270	2.5	2.5	2.5	2.5	2.5	2.5	2.5	0.774014	270	11.9583	11.9583	11.9583	11.9583	11.9583		0.0695652	0.0695652	0.0695652	0.0695652	0.0695652
275	2.5	2.5	2.5	2.5	2.5	2.5	2.5	0.77804	275	11.9583	11.9583	11.9583	11.9583	11.9583		0.0695652	0.0695652	0.0695652	0.0695652	0.0695652
280	2.5	2.5	2.5	2.5	2.5	2.5	2.5	0.77776	280	11.9583	11.9583	11.9583	11.9583	11.9583		0.0695652	0.0695652	0.0695652	0.0695652	0.0695652
285	2.5	2.5	2.5	2.5	2.5	2.5	2.5	0.777779	285	11.9583	11.9583	11.9583	11.9583	11.9583		0.0695652	0.0695652	0.0695652	0.0695652	0.0695652
290	2.5	2.5	2.5	2.5	2.5	2.5	2.5	0.777778	290	11.9583	11.9583	11.9583	11.9583	11.9583		0.0695652	0.0695652	0.0695652	0.0695652	0.0695652
295	2.5	2.5	2.5	2.5	2.5	2.5	2.5	0.777778	295	11.9583	11.9583	11.9583	11.9583	11.9583		0.0695652	0.0695652	0.0695652	0.0695652	0.0695652
300	2.5	2.5	2.5	2.5	2.5	2.5	2.5	0.777778	300	11.9583	11.9583	11.9583	11.9583	11.9583		0.0695652	0.0695652	0.0695652	0.0695652	0.0695652
305	2.5	2.5	2.5	2.5	2.5	2.5	2.5	0.777778	305	11.9583	11.9583	11.9583	11.9583	11.9583		0.0695652	0.0695652	0.0695652	0.0695652	0.0695652
310	2.5	2.5	2.5	2.5	2.5	2.5	2.5	0.777778	310	11.9583	11.9583	11.9583	11.9583	11.9583		0.0695652	0.0695652	0.0695652	0.0695652	0.0695652
315	0.5	2.5	2.5	2.5	2.5	2.5	2.5	0.777778	315	11.9583	11.9583	11.9583	11.9583	11.9583		0.0695652	0.0695652	0.0695652	0.0695652	0.0695652
320	0	0.5	2.5	2.5	2.5	2.5	2.5	0.777778	320	11.9583	11.9583	11.9583	11.9583	11.9583		0.0695652	0.0695652	0.0695652	0.0695652	0.0695652
325	0	0	0.5	2.5	2.5	2.5	2.5	0.777778	325	11.9583	11.9583	11.9583	11.9583	11.9583		0.0695652	0.0695652	0.0695652	0.0695652	0.0695652
330	0	0	0	0.5	2.5	2.5	2.5	0.777778	330	11.9583	11.9583	11.9583	11.9583	11.9583		0.0695652	0.0695652	0.0695652	0.0695652	0.0695652
335	0	0	0	0	0.5	2.5	2.5	0.777778	335	11.9583	11.9583	11.9583	11.9583	11.9583		0.0695652	0.0695652	0.0695652	0.0695652	0.0695652
340	0	0	0	0	0	0.5	2.5	0.777778	340	11.9583	11.9583	11.9583	11.9583	11.9583		0.0695652	0.0695652	0.0695652	0.0695652	0.0695652
345	0	0	0	0	0	0	0.5	0.777778	345	11.9583	11.9583	11.9583	11.9583	11.9583		0.0695652	0.0695652	0.0695652	0.0695652	0.0695652
350	0	0	0	0	0	0	0	0.5	350	11.9583	11.9583	11.9583	11.9583	11.9583		0.0695652	0.0695652	0.0695652	0.0695652	0.0695652
355	0	0	0	0	0	0	0	0	355	11.9583	11.9583	11.9583	11.9583	11.9583		0.0695652	0.0695652	0.0695652	0.0695652	0.0695652
360	0	0	0	0	0	0	0	0	360	11.9583	11.9583	11.9583	11.9583	11.9583		0.0695652	0.0695652	0.0695652	0.0695652	0.0695652
365	0	0	0	0	0	0	0	0	365	11.9583	11.9583	11.9583	11.9583	11.9583		0.0695652	0.0695652	0.0695652	0.0695652	0.0695652
370	0	0	0	0	0	0	0	0	370	11.9583	11.9583	11.9583	11.9583	11.9583		0.0695652	0.0695652	0.0695652	0.0695652	0.0695652
375	0	0	0	0	0	0	0	0	375	11.9583	11.9583	11.9583	11.9583	11.9583		0.0695652	0.0695652	0.0695652	0.0695652	0.0695652
380	0	0	0	0	0	0	0	0	380	11.9583	11.9583	11.9583	11.9583	11.9583		0.0695652	0.0695652	0.0695652	0.0695652	0.0695652
385	0	0	0	0	0	0	0	0	385	11.9583	11.9583	11.9583	11.9583	11.9583		0.0695652	0.0695652	0.0695652	0.0695652	0.0695652
390	0	0	0	0	0	0	0	0	390	11.9583	11.9583	11.9583	11.9583	11.9583		0.0695652	0.0695652	0.0695652	0.0695652	0.0695652
395	0	0	0	0	0	0	0	0	395	11.9583	11.9583	11.9583	11.9583	11.9583		0.0695652	0.0695652	0.0695652	0.0695652	0.0695652
400	0	0	0	0	0	0	0	0	400	11.9583	11.9583	11.9583	11.9583	11.9583		0.0695652	0.0695652	0.0695652	0.0695652	0.0695652
405	0	0	0	0	0	0	0	0	405	11.9583	11.9583	11.9583	11.9583	11.9583		0.0695652	0.0695652	0.0695652	0.0695652	0.0695652
410	0	0	0	0	0	0	0	0	410	11.9583	11.9583	11.9583	11.9583	11.9583		0.0695652	0.0695652	0.0695652	0.0695652	0.0695652
415	0	0	0	0	0	0	0	0	415	11.9583	11.9583	11.9583	11.9583	11.9583		0.0695652	0.0695652	0.0695652	0.0695652	0.0695652
420	0	0	0	0	0	0	0	0	420	11.9583	11.9583	11.9583	11.9583	11.9583		0.0695652	0.0695652	0.0695652	0.0695652	0.0695652
425	0	0	0	0	0	0	0	0	425	11.9583	11.9583	11.9583	11.9583	11.9583		0.0695652	0.0695652	0.0695652	0.0695652	0.0695652
430	0	0	0	0	0	0	0	0	430	11.9583	11.9583	11.9583	11.9583	11.9583		0.0695652	0.0695652	0.0695652	0.0695652	0.0695652
435	0	0	0	0	0	0	0	0	435	11.9583	11.9583	11.9583	11.9583	11.9583		0.0695652	0.0695652	0.0695652	0.0695652	0.0695652
440	0	0	0	0	0	0	0	0	440	11.9583	11.9583	11.9583	11.9583	11.9583		0.0695652	0.0695652	0.0695652	0.0695652	0.0695652
445	0	0	0	0	0	0	0	0	445	11.9583	11.9583	11.9583	11.9583	11.9583		0.0695652	0.0695652	0.0695652	0.0695652	0.0695652
450	0	0	0	0	0	0	0	0	450	11.9583	11.9583	11.9583	11.9583	11.9583		0.0695652	0.0695652	0.0695652	0.0695652	0.0695652
455	2.5	0	0	0	0	0	0	0	455	11.9583	11.9583	11.9583	11.9583	11.9583		0.0695652	0.0695652	0.0695652	0.0695652	0.0695652
460	2.5	2.5	0	0	0	0	0	0	460	11.9583	11.9583	11.9583	11.9583	11.9583		0.0695652	0.0695652	0.0695652	0.0695652	0.0695652
465	2.5	2.5	2.5	0	0	0	0	0	465	11.9583	11.9583	11.9583	11.9583	11.9583		0.0695652	0.0695652	0.0695652	0.0695652	0.0695652
470	2.5	2.5	2.5	2.5	0	0	0	0	470	11.9583	11.9583	11.9583	11.9583	11.9583		0.0695652	0.0695652	0.0695652	0.0695652	0.0695652
475	2.5	2.5	2.5	2.5	2.5	0	0	0	475	11.9583	11.9583	11.9583	11.9583	11.9583		0.0695652	0.0695652	0.0695652	0.0695652	0.0695652
480	2.5	2.5	2.5	2.5	2.5	2.5	0	0	480	11.9583	11.9583	11.9583	11.9583	11.9583		0.0695652	0.0695652	0.0695652	0.0695652	0.0695652
485	2.5	2.5	2.5	2.5	2.5	2.5	2.5	0	485	11.9583	11.9583	11.9583	11.9583	11.9583	15	0.0695652	0.0695652	0.0695652	0.0695652	0.0695652
490	2.5	2.5	2.5	2.5	2.5	2.5	2.5	0.831884	490	11.9583	11.9583	11.9583	11.9583	11.9583		0.0695652	0.0695652	0.0695652	0.0695652	0.0695652
495	2.5	2.5	2.5	2.5	2.5	2.5	2.5	0.774014	495	11.9583	11.9583	11.9583	11.9583	11.9583		0.0695652	0.0695652	0.0695652	0.0695652	0.0695652
500	2.5	2.5	2.5	2.5	2.5	2.5	2.5	0.77804	500	11.9583	11.9583	11.9583	11.9583	11.9583		0.0695652	0.0695652	0.0695652	0.0695652	0.0695652
505	2.5	2.5	2.5	2.5	2.5	2.5	2.5	0.77776	505	11.9583	11.9583	11.9583	11.9583	11.9583		0.0695652	0.0695652	0.0695652	0.0695652	0.0695652
510	2.5	2.5	2.5	2.5	2.5	2.5	2.5	0.777779	510	11.9583	11.9583	11.9583	11.9583	11.9583		0.0695652	0.0695652	0.0695652	0.0695652	0.0695652
515	2.5	2.5	2.5	2.5	2.5	2.5	2.5	0.777778	515	11.9583	11.9583	11.9583	11.9583	11.9583		0.0695652	0.0695652	0.0695652	0.0695652	0.0695652
520	2.5	2.5	2.5	2.5	2.5	2.5	2.5	0.777778	520	11.9583	11.9583	11.9583	11.9583	11.9583		0.0695652	0.0695652	0.0695652	0.0695652	0.0695652
525	2.5	2.5	2.5	2.5	2.5	2.5	2.5	0.777778	525	11.9583	11.9583	11.9583	11.9583	11.9583		0.0695652	0.0695652	0.0695652	0.0695652	0.0695652
530	2.5	2.5	2.5	2.5	2.5	2.5	2.5	0.777778	530	11.9583	11.9583	11.9583	11.9583	11.9583		0.0695652	0.0695652	0.0695652	0.0695652	0.0695652
535	2.5	2.5	2.5	2.5	2.5	2.5	2.5	0.777778	535	11.9583	11.9583	11.9583	11.9583	11.9583		0.0695652	0.0695652	0.0695652	0.0695652	0.0695652
540	0.5	2.5	2.5	2.5	2.5	2.5	2.5	0.777778	540	11.9583	11.9583	11.9583	11.9583	11.9583		0.0695652	0.0695652	0.0695652	0.0695652	0.0695652
545	0	0.5	2.5	2.5	2.5	2.5	2.5	0.777778	545	11.9583	11.9583	11.9583	11.9583	11.9583		0.0695652	0.0695652	0.0695652	0.0695652	0.0695652
550	0	0	0.5	2.5	2.5	2.5	2.5	0.777778	550	11.9583	11.9583	11.9583	11.9583	11.9583		0.0695652	0.0695652	0.0695652	0.0695652	0.0695652
555	0	0	0	0.5	2.5	2.5	2.5	0.777778	555	11.9583	11.9583	11.9583	11.9583	11.9583		0.0695652	0.0695652	0.0695652	0.0695652	0.0695652
560	0	0	0	0	0.5	2.5	2.5	0.777778	560	11.9583	11.9583	11.9583	11.9583	11.9583		0.0695652	0.0695652	0.0695652	0.0695652	0.0695652
565	0	0	0	0	0	0.5	2.5	0.777778	565	11.9583	11.9583	11.9583	11.9583	11.9583		0.0695652	0.0695652	0.0695652	0.0695652	0.0695652
570	0	0	0	0	0	0	0.5	0.777778	570	11.9583	11.9583	11.9583	11.9583	11.9583		0.0695652	0.0695652	0.0695652	0.0695652	0.0695652
575	0	0	0	0	0	0	0	0.5	575	11.9583	11.9583	11.9583	11.9583	11.9583		0.0695652	0.0695652	0.0695652	0.0695652	0.0695652
580	0	0	0	0	0	0	0	0	580	11.9583	11.9583	11.9583	11.9583	11.9583		0.0695652	0.0695652	0.0695652	0.0695652	0.0695652
585	0	0	0	0	0	0	0	0	585	11.9583	11.9583	11.9583	11.9583	11.9583		0.0695652	0.0695652	0.0695652	0.0695652	0.0695652
590	0	0	0	0	0	0	0	0	590	11.9583	11.9583	11.9583	11.9583	11.9583		0.0695652	0.0695652	0.0695652	0.0695652	0.0695652
595	0	0	0	0	0	0	0	0	595	11.9583	11.9583	11.9583	11.9583	11.9583		0.0695652	0.0695652	0.0695652	0.0695652	0.0695652
600	0	0	0	0	0	0	0	0	600	11.9583	11.9583	11.9583	11.9583	11.9583		0.0695652	0.0695652	0.0695652	0.0695652	0.0695652
605	0	0	0	0	0	0	0	0	605	11.9583	11.9583	11.9583	11.9583	11.9583		0.0695652	0.0695652	0.0695652	0.0695652	0.0695652
610	0	0	0	0	0	0	0	0	610	11.9583	11.9583	11.9583	11.9583	11.9583		0.0695652	0.0695652	0.0695652	0.0695652	0.0695652
615	0	0	0	0	0	0	0	0	615	11.9583	11.9583	11.9583	11.9583	11.9583		0.0695652	0.0695652	0.0695652	0.0695652	0.0695652
620	0	0	0	0	0	0	0	0	620	11.9583	11.9583	11.9583	11.9583	11.9583		0.0695652	0.0695652	0.0695652	0.0695652	0.0695652
625	0	0	0	0	0	0	0	0	625	11.9583	11.9583	11.9583	11.9583	11.9583		0.0695652	0.0695652	0.0695652	0.0695652	0.0695652
630	0	0	0	0	0	0	0	0	630	11.9583	11.9583	11.9583	11.9583	11.9583		0.0695652	0.0695652	0.0695652	0.0695652	0.0695652
635	0	0	0	0	0	0	0	0	635	11.9583	11.9583	11.9583	11.9583	11.9583		0.0695652	0.0695652	0.0695652	0.0695652	0.0695652
640	0	0	0	0	0	0	0	0	640	11.9583	11.9583	11.9583	11.9583	11.9583		0.0695652	0.0695652	0.0695652	0.0695652	0.0695652
645	0	0	0	0	0	0	0	0	645	11.9583	11.9583	11.9583	11.9583	11.9583		0.0695652	0.0695652	0.0695652	0.0695652	0.0695652
650	0	0	0	0	0	0	0	0	650	11.9583	11.9583	11.9583	11.9583	11.9583		0.0695652	0.0695652	0.0695652	0.0695652	0.0695652
655	0	0	0	0	0	0	0	0	655	11.9583	11.9583	11.9583	11.9583	11.9583		0.0695652	0.0695652	0.0695652	0.0695652	0.0695652
660	0	0	0	0	0	0	0	0	660	11.9583	11.9583	11.9583	11.9583	11.9583		0.0695652	0.0695652	0.0695652	0.0695652	0.0695652
665	0	0	0	0	0	0	0	0	665	11.9583	11.9583	11.9583	11.9583	11.9583		0.0695652	0.0695652	0.0695652	0.0695652	0.0695652
670	0	0	0	0	0	0	0	0	670	11.9583	11.9583	11.9583	11.9583	11.9583		0.0695652	0.0695652	0.0695652	0.0695652	0.0695652
675	0	0	0	0	0	0	0	0	675	11.9583	11.9583	11.9583	11.9583	11.9583		0.0695652	0.0695652	0.0695652	0.0695652	0.0695652
680	2.5	0	0	0	0	0	0	0	680	11.9583	11.9583	11.9583	11.9583	11.9583		0.0695652	0.0695652	0.0695652	0.0695652	0.0695652
685	2.5	2.5	0	0	0	0	0	0	685	11.9583	11.9583	11.9583	11.9583	11.9583		0.0695652	0.0695652	0.0695652	0.0695652	0.0695652
690	2.5	2.5	2.5	0	0	0	0	0	690	11.9583	11.9583	11.9583	11.9583	11.9583		0.0695652	0.0695652	0.0695652	0.0695652	0.0695652
695	2.5	2.5	2.5	2.5	0	0	0	0	695	11.9583	11.9583	11.9583	11.9583	11.9583		0.0695652	0.0695652	0.0695652	0.0695652	0.0695652
700	2.5	2.5	2.5	2.5	2.5	0	0	0	700	11.9583	11.9583	11.9583	11.9583	11.9583		0.0695652	0.0695652	0.0695652	0.0695652	0.0695652
705	2.5	2.5	2.5	2.5	2.5	2.5	0	0	705	11.9583	11.9583	11.9583	11.9583	11.9583		0.0695652	0.0695652	0.0695652	0.0695652	0.0695652
710	2.5	2.5	2.5	2.5	2.5	2.5	2.5	0	710	11.9583	11.9583	11.9583	11.9583	11.9583	15	0.0695652	0.0695652	0.0695652	0.0695652	0.0695652
715	2.5	2.5	2.5	2.5	2.5	2.5	2.5	0.831884	715	11.9583	11.9583	11.9583	11.9583	11.9583		0.0695652	0.0695652	0.0695652	0.0695652	0.0695652
720	2.5	2.5	2.5	2.5	2.5	2.5	2.5	0.774014	720	11.9583	11.9583	11.9583	11.9583	11.9583		0.0695652	0.0695652	0.0695652	0.0695652	0.0695652
725	2.5	2.5	2.5	2.5	2.5	2.5	2.5	0.77804	725	11.9583	11.9583	11.9583	11.9583	11.9583		0.0695652	0.0695652	0.0695652	0.0695652	0.0695652
730	2.5	2.5	2.5	2.5	2.5	2.5	2.5	0.77776	730	11.9583	11.9583	11.9583	11.9583	11.9583		0.0695652	0.0695652	0.0695652	0.0695652	0.0695652
735	2.5	2.5	2.5	2.5	2.5	2.5	2.5	0.777779	735	11.9583	11.9583	11.9583	11.9583	11.9583		0.0695652	0.0695652	0.0695652	0.0695652	0.0695652
740	2.5	2.5	2.5	2.5	2.5	2.5	2.5	0.777778	740	11.9583	11.9583	11.9583	11.9583	11.9583		0.0695652	0.0695652	0.0695652	0.0695652	0.0695652
745	2.5	2.5	2.5	2.5	2.5	2.5	2.5	0.777778	745	11.9583	11.9583	11.9583	11.9583	11.9583		0.0695652	0.0695652	0.0695652	0.0695652	0.0695652
750	2.5	2.5	2.5	2.5	2.5	2.5	2.5	0.777778	750	11.9583	11.9583	11.9583	11.9583	11.9583		0.0695652	0.0695652	0.0695652	0.0695652	0.0695652
755	2.5	2.5	2.5	2.5	2.5	2.5	2.5	0.777778	755	11.9583	11.9583	11.9583	11.9583	11.9583		0.0695652	0.0695652	0.0695652	0.0695652	0.0695652
760	2.5	2.5	2.5	2.5	2.5	2.5	2.5	0.777778	760	11.9583	11.9583	11.9583	11.9583	11.9583		0.0695652	0.0695652	0.0695652	0.0695652	0.0695652
765	0.5	2.5	2.5	2.5	2.5	2.5	2.5	0.777778	765	11.9583	11.9583	11.9583	11.9583	11.9583		0.0695652	0.0695652	0.0695652	0.0695652	0.0695652
770	0	0.5	2.5	2.5	2.5	2.5	2.5	0.777778	770	11.9583	11.9583	11.9583	11.9583	11.9583		0.0695652	0.0695652	0.0695652	0.0695652	0.0695652
775	0	0	0.5	2.5	2.5	2.5	2.5	0.777778	775	11.9583	11.9583	11.9583	11.9583	11.9583		0.0695652	0.0695652	0.0695652	0.0695652	0.0695652
780	0	0	0	0.5	2.5	2.5	2.5	0.777778	780	11.9583	11.9583	11.9583	11.9583	11.9583		0.0695652	0.0695652	0.0695652	0.0695652	0.0695652
785	0	0	0	0	0.5	2.5	2.5	0.777778	785	11.9583	11.9583	11.9583	11.9583	11.9583		0.0695652	0.0695652	0.0695652	0.0695652	0.0695652
790	0	0	0	0	0	0.5	2.5	0.777778	790	11.9583	11.9583	11.9583	11.9583	11.9583		0.0695652	0.0695652	0.0695652	0.0695652	0.0695652
795	0	0	0	0	0	0	0.5	0.777778	795	11.9583	11.9583	11.9583	11.9583	11.9583		0.0695652	0.0695652	0.0695652	0.0695652	0.0695652
800	0	0	0	0	0	0	0	0.5	800	11.9583	11.9583	11.9583	11.9583	11.9583		0.0695652	0.0695652	0.0695652	0.0695652	0.0695652
805	0	0	0	0	0	0	0	0	805	11.9583	11.9583	11.9583	11.9583	11.9583		0.0695652	0.0695652	0.0695652	0.0695652	0.0695652
810	0	0	0	0	0	0	0	0	810	11.9583	11.9583	11.9583	11.9583	11.9583		0.0695652	0.0695652	0.0695652	0.0695652	0.0695652
815	0	0	0	0	0	0	0	0	815	11.9583	11.9583	11.9583	11.9583	11.9583		0.0695652	0.0695652	0.0695652	0.0695652	0.0695652
820	0	0	0	0	0	0	0	0	820	11.9583	11.9583	11.9583	11.9583	11.9583		0.0695652	0.0695652	0.0695652	0.0695652	0.0695652
825	0	0	0	0	0	0	0	0	825	11.9583	11.9583	11.9583	11.9583	11.9583		0.0695652	0.0695652	0.0695652	0.0695652	0.0695652
830	0	0	0	0	0	0	0	0	830	11.9583	11.9583	11.9583	11.9583	11.9583		0.0695652	0.0695652	0.0695652	0.0695652	0.0695652
835	0	0	0	0	0	0	0	0	835	11.9583	11.9583	11.9583	11.9583	11.9583		0.0695652	0.0695652	0.0695652	0.0695652	0.0695652
840	0	0	0	0	0	0	0	0	840	11.9583	11.9583	11.9583	11.9583	11.9583		0.0695652	0.0695652	0.0695652	0.0695652	0.0695652
845	0	0	0	0	0	0	0	0	845	11.9583	11.9583	11.9583	11.9583	11.9583		0.0695652	0.0695652	0.0695652	0.0695652	0.0695652
850	0	0	0	0	0	0	0	0	850	11.9583	11.9583	11.9583	11.9583	11.9583		0.0695652	0.0695652	0.0695652	0.0695652	0.0695652
855	0	0	0	0	0	0	0	0	855	11.9583	11.9583	11.9583	11.9583	11.9583		0.0695652	0.0695652	0.0695652	0.0695652	0.0695652
860	0	0	0	0	0	0	0	0	860	11.9583	11.9583	11.9583	11.9583	11.9583		0.0695652	0.0695652	0.0695652	0.0695652	0.0695652
865	0	0	0	0	0	0	0	0	865	11.9583	11.9583	11.9583	11.9583	11.9583		0.0695652	0.0695652	0.0695652	0.0695652	0.0695652
870	0	0	0	0	0	0	0	0	870	11.9583	11.9583	11.9583	11.9583	11.9583		0.0695652	0.0695652	0.0695652	0.0695652	0.0695652
875	0	0	0	0	0	0	0	0	875	11.9583	11.9583	11.9583	11.9583	11.9583		0.0695652	0.0695652	0.0695652	0.0695652	0.0695652
880	0	0	0	0	0	0	0	0	880	11.9583	11.9583	11.9583	11.9583	11.9583		0.0695652	0.0695652	0.0695652	0.0695652	0.0695652
885	0	0	0	0	0	0	0	0	885	11.9583	11.9583	11.9583	11.9583	11.9583		0.0695652	0.0695652	0.0695652	0.0695652	0.0695652
890	0	0	0	0	0	0	0	0	890	11.9583	11.9583	11.9583	11.9583	11.9583		0.0695652	0.0695652	0.0695652	0.0695652	0.0695652
895	0	0	0	0	0	0	0	0	895	11.9583	11.9583	11.9583	11.9583	11.9583		0.0695652	0.0695652	0.0695652	0.0695652	0.0695652
900	0	0	0	0	0	0	0	0	900	11.9583	11.9583	11.9583	11.9583	11.9583		0.0695652	0.0695652	0.0695652	0.0695652	0.0695652
MEORQ	15
Delay	30

## Sheet: AT-5
Qmax	1800	veh/h		capacity 1	21.9512
Kjam	105	veh/km		capacity 2	83.0542
Length	0.7	km
FFS	82	km/h		Entry flow:	560
				W/V	0.0695652
Clock tick	5	sec
	0.00138889	hr
Distance travelled	0.113889	km		Offset:
No. of cells	6.14634			15	GREEN
N	11.9583	veh		115	RED
Q	2.5	veh		240	GREEN
				340	RED
				465	GREEN
				565	RED
				690	GREEN
				790	RED
										N:	11.9583					W/V:	0.0695652
Q	2.5	2.5	2.5	2.5	2.5	2.5	2.5
N	999	10	10	10	10	10	10	Sink
Time	Gate	1	2	3	4	5	6	7
5	2.5	0	0	0	0	0	0	0	5						MEORQ
10	2.5	2.5	0	0	0	0	0	0	10	11.9583	11.9583	11.9583	11.9583	11.9583		0.0695652	0.0695652	0.0695652	0.0695652	0.0695652
15	2.5	2.5	2.5	0	0	0	0	0	15	11.9583	11.9583	11.9583	11.9583	11.9583	5	0.0695652	0.0695652	0.0695652	0.0695652	0.0695652
20	2.5	2.5	2.5	2.5	0	0	0	0	20	11.9583	11.9583	11.9583	11.9583	11.9583		0.0695652	0.0695652	0.0695652	0.0695652	0.0695652
25	2.5	2.5	2.5	2.5	2.5	0	0	0	25	11.9583	11.9583	11.9583	11.9583	11.9583		0.0695652	0.0695652	0.0695652	0.0695652	0.0695652
30	2.5	2.5	2.5	2.5	2.5	2.5	0	0	30	11.9583	11.9583	11.9583	11.9583	11.9583		0.0695652	0.0695652	0.0695652	0.0695652	0.0695652
35	2.5	2.5	2.5	2.5	2.5	2.5	2.5	0	35	11.9583	11.9583	11.9583	11.9583	11.9583		0.0695652	0.0695652	0.0695652	0.0695652	0.0695652
40	2.5	2.5	2.5	2.5	2.5	2.5	2.5	0.831884	40	11.9583	11.9583	11.9583	11.9583	11.9583		0.0695652	0.0695652	0.0695652	0.0695652	0.0695652
45	2.5	2.5	2.5	2.5	2.5	2.5	2.5	0.774014	45	11.9583	11.9583	11.9583	11.9583	11.9583		0.0695652	0.0695652	0.0695652	0.0695652	0.0695652
50	2.5	2.5	2.5	2.5	2.5	2.5	2.5	0.77804	50	11.9583	11.9583	11.9583	11.9583	11.9583		0.0695652	0.0695652	0.0695652	0.0695652	0.0695652
55	2.5	2.5	2.5	2.5	2.5	2.5	2.5	0.77776	55	11.9583	11.9583	11.9583	11.9583	11.9583		0.0695652	0.0695652	0.0695652	0.0695652	0.0695652
60	2.5	2.5	2.5	2.5	2.5	2.5	2.5	0.777779	60	11.9583	11.9583	11.9583	11.9583	11.9583		0.0695652	0.0695652	0.0695652	0.0695652	0.0695652
65	2.5	2.5	2.5	2.5	2.5	2.5	2.5	0.777778	65	11.9583	11.9583	11.9583	11.9583	11.9583		0.0695652	0.0695652	0.0695652	0.0695652	0.0695652
70	2.5	2.5	2.5	2.5	2.5	2.5	2.5	0.777778	70	11.9583	11.9583	11.9583	11.9583	11.9583		0.0695652	0.0695652	0.0695652	0.0695652	0.0695652
75	0	2.5	2.5	2.5	2.5	2.5	2.5	0.777778	75	11.9583	11.9583	11.9583	11.9583	11.9583		0.0695652	0.0695652	0.0695652	0.0695652	0.0695652
80	0	0	2.5	2.5	2.5	2.5	2.5	0.777778	80	11.9583	11.9583	11.9583	11.9583	11.9583		0.0695652	0.0695652	0.0695652	0.0695652	0.0695652
85	0	0	0	2.5	2.5	2.5	2.5	0.777778	85	11.9583	11.9583	11.9583	11.9583	11.9583		0.0695652	0.0695652	0.0695652	0.0695652	0.0695652
90	0	0	0	0	2.5	2.5	2.5	0.777778	90	11.9583	11.9583	11.9583	11.9583	11.9583		0.0695652	0.0695652	0.0695652	0.0695652	0.0695652
95	0	0	0	0	0	2.5	2.5	0.777778	95	11.9583	11.9583	11.9583	11.9583	11.9583		0.0695652	0.0695652	0.0695652	0.0695652	0.0695652
100	0	0	0	0	0	0	2.5	0.777778	100	11.9583	11.9583	11.9583	11.9583	11.9583		0.0695652	0.0695652	0.0695652	0.0695652	0.0695652
105	0	0	0	0	0	0	0	0.777778	105	11.9583	11.9583	11.9583	11.9583	11.9583		0.0695652	0.0695652	0.0695652	0.0695652	0.0695652
110	0	0	0	0	0	0	0	0	110	11.9583	11.9583	11.9583	11.9583	11.9583		0.0695652	0.0695652	0.0695652	0.0695652	0.0695652
115	0	0	0	0	0	0	0	0	115	11.9583	11.9583	11.9583	11.9583	11.9583		0.0695652	0.0695652	0.0695652	0.0695652	0.0695652
120	0	0	0	0	0	0	0	0	120	11.9583	11.9583	11.9583	11.9583	11.9583		0.0695652	0.0695652	0.0695652	0.0695652	0.0695652
125	0	0	0	0	0	0	0	0	125	11.9583	11.9583	11.9583	11.9583	11.9583		0.0695652	0.0695652	0.0695652	0.0695652	0.0695652
130	0	0	0	0	0	0	0	0	130	11.9583	11.9583	11.9583	11.9583	11.9583		0.0695652	0.0695652	0.0695652	0.0695652	0.0695652
135	0	0	0	0	0	0	0	0	135	11.9583	11.9583	11.9583	11.9583	11.9583		0.0695652	0.0695652	0.0695652	0.0695652	0.0695652
140	0	0	0	0	0	0	0	0	140	11.9583	11.9583	11.9583	11.9583	11.9583		0.0695652	0.0695652	0.0695652	0.0695652	0.0695652
145	0	0	0	0	0	0	0	0	145	11.9583	11.9583	11.9583	11.9583	11.9583		0.0695652	0.0695652	0.0695652	0.0695652	0.0695652
150	0	0	0	0	0	0	0	0	150	11.9583	11.9583	11.9583	11.9583	11.9583		0.0695652	0.0695652	0.0695652	0.0695652	0.0695652
155	0	0	0	0	0	0	0	0	155	11.9583	11.9583	11.9583	11.9583	11.9583		0.0695652	0.0695652	0.0695652	0.0695652	0.0695652
160	0	0	0	0	0	0	0	0	160	11.9583	11.9583	11.9583	11.9583	11.9583		0.0695652	0.0695652	0.0695652	0.0695652	0.0695652
165	0	0	0	0	0	0	0	0	165	11.9583	11.9583	11.9583	11.9583	11.9583		0.0695652	0.0695652	0.0695652	0.0695652	0.0695652
170	0	0	0	0	0	0	0	0	170	11.9583	11.9583	11.9583	11.9583	11.9583		0.0695652	0.0695652	0.0695652	0.0695652	0.0695652
175	0	0	0	0	0	0	0	0	175	11.9583	11.9583	11.9583	11.9583	11.9583		0.0695652	0.0695652	0.0695652	0.0695652	0.0695652
180	0	0	0	0	0	0	0	0	180	11.9583	11.9583	11.9583	11.9583	11.9583		0.0695652	0.0695652	0.0695652	0.0695652	0.0695652
185	0	0	0	0	0	0	0	0	185	11.9583	11.9583	11.9583	11.9583	11.9583		0.0695652	0.0695652	0.0695652	0.0695652	0.0695652
190	0	0	0	0	0	0	0	0	190	11.9583	11.9583	11.9583	11.9583	11.9583		0.0695652	0.0695652	0.0695652	0.0695652	0.0695652
195	0	0	0	0	0	0	0	0	195	11.9583	11.9583	11.9583	11.9583	11.9583		0.0695652	0.0695652	0.0695652	0.0695652	0.0695652
200	0	0	0	0	0	0	0	0	200	11.9583	11.9583	11.9583	11.9583	11.9583		0.0695652	0.0695652	0.0695652	0.0695652	0.0695652
205	0	0	0	0	0	0	0	0	205	11.9583	11.9583	11.9583	11.9583	11.9583		0.0695652	0.0695652	0.0695652	0.0695652	0.0695652
210	0	0	0	0	0	0	0	0	210	11.9583	11.9583	11.9583	11.9583	11.9583		0.0695652	0.0695652	0.0695652	0.0695652	0.0695652
215	0	0	0	0	0	0	0	0	215	11.9583	11.9583	11.9583	11.9583	11.9583		0.0695652	0.0695652	0.0695652	0.0695652	0.0695652
220	0	0	0	0	0	0	0	0	220	11.9583	11.9583	11.9583	11.9583	11.9583		0.0695652	0.0695652	0.0695652	0.0695652	0.0695652
225	0	0	0	0	0	0	0	0	225	11.9583	11.9583	11.9583	11.9583	11.9583		0.0695652	0.0695652	0.0695652	0.0695652	0.0695652
230	2.5	0	0	0	0	0	0	0	230	11.9583	11.9583	11.9583	11.9583	11.9583		0.0695652	0.0695652	0.0695652	0.0695652	0.0695652
235	2.5	2.5	0	0	0	0	0	0	235	11.9583	11.9583	11.9583	11.9583	11.9583		0.0695652	0.0695652	0.0695652	0.0695652	0.0695652
240	2.5	2.5	2.5	0	0	0	0	0	240	11.9583	11.9583	11.9583	11.9583	11.9583	5	0.0695652	0.0695652	0.0695652	0.0695652	0.0695652
245	2.5	2.5	2.5	2.5	0	0	0	0	245	11.9583	11.9583	11.9583	11.9583	11.9583		0.0695652	0.0695652	0.0695652	0.0695652	0.0695652
250	2.5	2.5	2.5	2.5	2.5	0	0	0	250	11.9583	11.9583	11.9583	11.9583	11.9583		0.0695652	0.0695652	0.0695652	0.0695652	0.0695652
255	2.5	2.5	2.5	2.5	2.5	2.5	0	0	255	11.9583	11.9583	11.9583	11.9583	11.9583		0.0695652	0.0695652	0.0695652	0.0695652	0.0695652
260	2.5	2.5	2.5	2.5	2.5	2.5	2.5	0	260	11.9583	11.9583	11.9583	11.9583	11.9583		0.0695652	0.0695652	0.0695652	0.0695652	0.0695652
265	2.5	2.5	2.5	2.5	2.5	2.5	2.5	0.831884	265	11.9583	11.9583	11.9583	11.9583	11.9583		0.0695652	0.0695652	0.0695652	0.0695652	0.0695652
270	2.5	2.5	2.5	2.5	2.5	2.5	2.5	0.774014	270	11.9583	11.9583	11.9583	11.9583	11.9583		0.0695652	0.0695652	0.0695652	0.0695652	0.0695652
275	2.5	2.5	2.5	2.5	2.5	2.5	2.5	0.77804	275	11.9583	11.9583	11.9583	11.9583	11.9583		0.0695652	0.0695652	0.0695652	0.0695652	0.0695652
280	2.5	2.5	2.5	2.5	2.5	2.5	2.5	0.77776	280	11.9583	11.9583	11.9583	11.9583	11.9583		0.0695652	0.0695652	0.0695652	0.0695652	0.0695652
285	2.5	2.5	2.5	2.5	2.5	2.5	2.5	0.777779	285	11.9583	11.9583	11.9583	11.9583	11.9583		0.0695652	0.0695652	0.0695652	0.0695652	0.0695652
290	2.5	2.5	2.5	2.5	2.5	2.5	2.5	0.777778	290	11.9583	11.9583	11.9583	11.9583	11.9583		0.0695652	0.0695652	0.0695652	0.0695652	0.0695652
295	2.5	2.5	2.5	2.5	2.5	2.5	2.5	0.777778	295	11.9583	11.9583	11.9583	11.9583	11.9583		0.0695652	0.0695652	0.0695652	0.0695652	0.0695652
300	0	2.5	2.5	2.5	2.5	2.5	2.5	0.777778	300	11.9583	11.9583	11.9583	11.9583	11.9583		0.0695652	0.0695652	0.0695652	0.0695652	0.0695652
305	0	0	2.5	2.5	2.5	2.5	2.5	0.777778	305	11.9583	11.9583	11.9583	11.9583	11.9583		0.0695652	0.0695652	0.0695652	0.0695652	0.0695652
310	0	0	0	2.5	2.5	2.5	2.5	0.777778	310	11.9583	11.9583	11.9583	11.9583	11.9583		0.0695652	0.0695652	0.0695652	0.0695652	0.0695652
315	0	0	0	0	2.5	2.5	2.5	0.777778	315	11.9583	11.9583	11.9583	11.9583	11.9583		0.0695652	0.0695652	0.0695652	0.0695652	0.0695652
320	0	0	0	0	0	2.5	2.5	0.777778	320	11.9583	11.9583	11.9583	11.9583	11.9583		0.0695652	0.0695652	0.0695652	0.0695652	0.0695652
325	0	0	0	0	0	0	2.5	0.777778	325	11.9583	11.9583	11.9583	11.9583	11.9583		0.0695652	0.0695652	0.0695652	0.0695652	0.0695652
330	0	0	0	0	0	0	0	0.777778	330	11.9583	11.9583	11.9583	11.9583	11.9583		0.0695652	0.0695652	0.0695652	0.0695652	0.0695652
335	0	0	0	0	0	0	0	0	335	11.9583	11.9583	11.9583	11.9583	11.9583		0.0695652	0.0695652	0.0695652	0.0695652	0.0695652
340	0	0	0	0	0	0	0	0	340	11.9583	11.9583	11.9583	11.9583	11.9583		0.0695652	0.0695652	0.0695652	0.0695652	0.0695652
345	0	0	0	0	0	0	0	0	345	11.9583	11.9583	11.9583	11.9583	11.9583		0.0695652	0.0695652	0.0695652	0.0695652	0.0695652
350	0	0	0	0	0	0	0	0	350	11.9583	11.9583	11.9583	11.9583	11.9583		0.0695652	0.0695652	0.0695652	0.0695652	0.0695652
355	0	0	0	0	0	0	0	0	355	11.9583	11.9583	11.9583	11.9583	11.9583		0.0695652	0.0695652	0.0695652	0.0695652	0.0695652
360	0	0	0	0	0	0	0	0	360	11.9583	11.9583	11.9583	11.9583	11.9583		0.0695652	0.0695652	0.0695652	0.0695652	0.0695652
365	0	0	0	0	0	0	0	0	365	11.9583	11.9583	11.9583	11.9583	11.9583		0.0695652	0.0695652	0.0695652	0.0695652	0.0695652
370	0	0	0	0	0	0	0	0	370	11.9583	11.9583	11.9583	11.9583	11.9583		0.0695652	0.0695652	0.0695652	0.0695652	0.0695652
375	0	0	0	0	0	0	0	0	375	11.9583	11.9583	11.9583	11.9583	11.9583		0.0695652	0.0695652	0.0695652	0.0695652	0.0695652
380	0	0	0	0	0	0	0	0	380	11.9583	11.9583	11.9583	11.9583	11.9583		0.0695652	0.0695652	0.0695652	0.0695652	0.0695652
385	0	0	0	0	0	0	0	0	385	11.9583	11.9583	11.9583	11.9583	11.9583		0.0695652	0.0695652	0.0695652	0.0695652	0.0695652
390	0	0	0	0	0	0	0	0	390	11.9583	11.9583	11.9583	11.9583	11.9583		0.0695652	0.0695652	0.0695652	0.0695652	0.0695652
395	0	0	0	0	0	0	0	0	395	11.9583	11.9583	11.9583	11.9583	11.9583		0.0695652	0.0695652	0.0695652	0.0695652	0.0695652
400	0	0	0	0	0	0	0	0	400	11.9583	11.9583	11.9583	11.9583	11.9583		0.0695652	0.0695652	0.0695652	0.0695652	0.0695652
405	0	0	0	0	0	0	0	0	405	11.9583	11.9583	11.9583	11.9583	11.9583		0.0695652	0.0695652	0.0695652	0.0695652	0.0695652
410	0	0	0	0	0	0	0	0	410	11.9583	11.9583	11.9583	11.9583	11.9583		0.0695652	0.0695652	0.0695652	0.0695652	0.0695652
415	0	0	0	0	0	0	0	0	415	11.9583	11.9583	11.9583	11.9583	11.9583		0.0695652	0.0695652	0.0695652	0.0695652	0.0695652
420	0	0	0	0	0	0	0	0	420	11.9583	11.9583	11.9583	11.9583	11.9583		0.0695652	0.0695652	0.0695652	0.0695652	0.0695652
425	0	0	0	0	0	0	0	0	425	11.9583	11.9583	11.9583	11.9583	11.9583		0.0695652	0.0695652	0.0695652	0.0695652	0.0695652
430	0	0	0	0	0	0	0	0	430	11.9583	11.9583	11.9583	11.9583	11.9583		0.0695652	0.0695652	0.0695652	0.0695652	0.0695652
435	0	0	0	0	0	0	0	0	435	11.9583	11.9583	11.9583	11.9583	11.9583		0.0695652	0.0695652	0.0695652	0.0695652	0.0695652
440	0	0	0	0	0	0	0	0	440	11.9583	11.9583	11.9583	11.9583	11.9583		0.0695652	0.0695652	0.0695652	0.0695652	0.0695652
445	0	0	0	0	0	0	0	0	445	11.9583	11.9583	11.9583	11.9583	11.9583		0.0695652	0.0695652	0.0695652	0.0695652	0.0695652
450	0	0	0	0	0	0	0	0	450	11.9583	11.9583	11.9583	11.9583	11.9583		0.0695652	0.0695652	0.0695652	0.0695652	0.0695652
455	2.5	0	0	0	0	0	0	0	455	11.9583	11.9583	11.9583	11.9583	11.9583		0.0695652	0.0695652	0.0695652	0.0695652	0.0695652
460	2.5	2.5	0	0	0	0	0	0	460	11.9583	11.9583	11.9583	11.9583	11.9583		0.0695652	0.0695652	0.0695652	0.0695652	0.0695652
465	2.5	2.5	2.5	0	0	0	0	0	465	11.9583	11.9583	11.9583	11.9583	11.9583	5	0.0695652	0.0695652	0.0695652	0.0695652	0.0695652
470	2.5	2.5	2.5	2.5	0	0	0	0	470	11.9583	11.9583	11.9583	11.9583	11.9583		0.0695652	0.0695652	0.0695652	0.0695652	0.0695652
475	2.5	2.5	2.5	2.5	2.5	0	0	0	475	11.9583	11.9583	11.9583	11.9583	11.9583		0.0695652	0.0695652	0.0695652	0.0695652	0.0695652
480	2.5	2.5	2.5	2.5	2.5	2.5	0	0	480	11.9583	11.9583	11.9583	11.9583	11.9583		0.0695652	0.0695652	0.0695652	0.0695652	0.0695652
485	2.5	2.5	2.5	2.5	2.5	2.5	2.5	0	485	11.9583	11.9583	11.9583	11.9583	11.9583		0.0695652	0.0695652	0.0695652	0.0695652	0.0695652
490	2.5	2.5	2.5	2.5	2.5	2.5	2.5	0.831884	490	11.9583	11.9583	11.9583	11.9583	11.9583		0.0695652	0.0695652	0.0695652	0.0695652	0.0695652
495	2.5	2.5	2.5	2.5	2.5	2.5	2.5	0.774014	495	11.9583	11.9583	11.9583	11.9583	11.9583		0.0695652	0.0695652	0.0695652	0.0695652	0.0695652
500	2.5	2.5	2.5	2.5	2.5	2.5	2.5	0.77804	500	11.9583	11.9583	11.9583	11.9583	11.9583		0.0695652	0.0695652	0.0695652	0.0695652	0.0695652
505	2.5	2.5	2.5	2.5	2.5	2.5	2.5	0.77776	505	11.9583	11.9583	11.9583	11.9583	11.9583		0.0695652	0.0695652	0.0695652	0.0695652	0.0695652
510	2.5	2.5	2.5	2.5	2.5	2.5	2.5	0.777779	510	11.9583	11.9583	11.9583	11.9583	11.9583		0.0695652	0.0695652	0.0695652	0.0695652	0.0695652
515	2.5	2.5	2.5	2.5	2.5	2.5	2.5	0.777778	515	11.9583	11.9583	11.9583	11.9583	11.9583		0.0695652	0.0695652	0.0695652	0.0695652	0.0695652
520	2.5	2.5	2.5	2.5	2.5	2.5	2.5	0.777778	520	11.9583	11.9583	11.9583	11.9583	11.9583		0.0695652	0.0695652	0.0695652	0.0695652	0.0695652
525	0	2.5	2.5	2.5	2.5	2.5	2.5	0.777778	525	11.9583	11.9583	11.9583	11.9583	11.9583		0.0695652	0.0695652	0.0695652	0.0695652	0.0695652
530	0	0	2.5	2.5	2.5	2.5	2.5	0.777778	530	11.9583	11.9583	11.9583	11.9583	11.9583		0.0695652	0.0695652	0.0695652	0.0695652	0.0695652
535	0	0	0	2.5	2.5	2.5	2.5	0.777778	535	11.9583	11.9583	11.9583	11.9583	11.9583		0.0695652	0.0695652	0.0695652	0.0695652	0.0695652
540	0	0	0	0	2.5	2.5	2.5	0.777778	540	11.9583	11.9583	11.9583	11.9583	11.9583		0.0695652	0.0695652	0.0695652	0.0695652	0.0695652
545	0	0	0	0	0	2.5	2.5	0.777778	545	11.9583	11.9583	11.9583	11.9583	11.9583		0.0695652	0.0695652	0.0695652	0.0695652	0.0695652
550	0	0	0	0	0	0	2.5	0.777778	550	11.9583	11.9583	11.9583	11.9583	11.9583		0.0695652	0.0695652	0.0695652	0.0695652	0.0695652
555	0	0	0	0	0	0	0	0.777778	555	11.9583	11.9583	11.9583	11.9583	11.9583		0.0695652	0.0695652	0.0695652	0.0695652	0.0695652
560	0	0	0	0	0	0	0	0	560	11.9583	11.9583	11.9583	11.9583	11.9583		0.0695652	0.0695652	0.0695652	0.0695652	0.0695652
565	0	0	0	0	0	0	0	0	565	11.9583	11.9583	11.9583	11.9583	11.9583		0.0695652	0.0695652	0.0695652	0.0695652	0.0695652
570	0	0	0	0	0	0	0	0	570	11.9583	11.9583	11.9583	11.9583	11.9583		0.0695652	0.0695652	0.0695652	0.0695652	0.0695652
575	0	0	0	0	0	0	0	0	575	11.9583	11.9583	11.9583	11.9583	11.9583		0.0695652	0.0695652	0.0695652	0.0695652	0.0695652
580	0	0	0	0	0	0	0	0	580	11.9583	11.9583	11.9583	11.9583	11.9583		0.0695652	0.0695652	0.0695652	0.0695652	0.0695652
585	0	0	0	0	0	0	0	0	585	11.9583	11.9583	11.9583	11.9583	11.9583		0.0695652	0.0695652	0.0695652	0.0695652	0.0695652
590	0	0	0	0	0	0	0	0	590	11.9583	11.9583	11.9583	11.9583	11.9583		0.0695652	0.0695652	0.0695652	0.0695652	0.0695652
595	0	0	0	0	0	0	0	0	595	11.9583	11.9583	11.9583	11.9583	11.9583		0.0695652	0.0695652	0.0695652	0.0695652	0.0695652
600	0	0	0	0	0	0	0	0	600	11.9583	11.9583	11.9583	11.9583	11.9583		0.0695652	0.0695652	0.0695652	0.0695652	0.0695652
605	0	0	0	0	0	0	0	0	605	11.9583	11.9583	11.9583	11.9583	11.9583		0.0695652	0.0695652	0.0695652	0.0695652	0.0695652
610	0	0	0	0	0	0	0	0	610	11.9583	11.9583	11.9583	11.9583	11.9583		0.0695652	0.0695652	0.0695652	0.0695652	0.0695652
615	0	0	0	0	0	0	0	0	615	11.9583	11.9583	11.9583	11.9583	11.9583		0.0695652	0.0695652	0.0695652	0.0695652	0.0695652
620	0	0	0	0	0	0	0	0	620	11.9583	11.9583	11.9583	11.9583	11.9583		0.0695652	0.0695652	0.0695652	0.0695652	0.0695652
625	0	0	0	0	0	0	0	0	625	11.9583	11.9583	11.9583	11.9583	11.9583		0.0695652	0.0695652	0.0695652	0.0695652	0.0695652
630	0	0	0	0	0	0	0	0	630	11.9583	11.9583	11.9583	11.9583	11.9583		0.0695652	0.0695652	0.0695652	0.0695652	0.0695652
635	0	0	0	0	0	0	0	0	635	11.9583	11.9583	11.9583	11.9583	11.9583		0.0695652	0.0695652	0.0695652	0.0695652	0.0695652
640	0	0	0	0	0	0	0	0	640	11.9583	11.9583	11.9583	11.9583	11.9583		0.0695652	0.0695652	0.0695652	0.0695652	0.0695652
645	0	0	0	0	0	0	0	0	645	11.9583	11.9583	11.9583	11.9583	11.9583		0.0695652	0.0695652	0.0695652	0.0695652	0.0695652
650	0	0	0	0	0	0	0	0	650	11.9583	11.9583	11.9583	11.9583	11.9583		0.0695652	0.0695652	0.0695652	0.0695652	0.0695652
655	0	0	0	0	0	0	0	0	655	11.9583	11.9583	11.9583	11.9583	11.9583		0.0695652	0.0695652	0.0695652	0.0695652	0.0695652
660	0	0	0	0	0	0	0	0	660	11.9583	11.9583	11.9583	11.9583	11.9583		0.0695652	0.0695652	0.0695652	0.0695652	0.0695652
665	0	0	0	0	0	0	0	0	665	11.9583	11.9583	11.9583	11.9583	11.9583		0.0695652	0.0695652	0.0695652	0.0695652	0.0695652
670	0	0	0	0	0	0	0	0	670	11.9583	11.9583	11.9583	11.9583	11.9583		0.0695652	0.0695652	0.0695652	0.0695652	0.0695652
675	0	0	0	0	0	0	0	0	675	11.9583	11.9583	11.9583	11.9583	11.9583		0.0695652	0.0695652	0.0695652	0.0695652	0.0695652
680	2.5	0	0	0	0	0	0	0	680	11.9583	11.9583	11.9583	11.9583	11.9583		0.0695652	0.0695652	0.0695652	0.0695652	0.0695652
685	2.5	2.5	0	0	0	0	0	0	685	11.9583	11.9583	11.9583	11.9583	11.9583		0.0695652	0.0695652	0.0695652	0.0695652	0.0695652
690	2.5	2.5	2.5	0	0	0	0	0	690	11.9583	11.9583	11.9583	11.9583	11.9583	5	0.0695652	0.0695652	0.0695652	0.0695652	0.0695652
695	2.5	2.5	2.5	2.5	0	0	0	0	695	11.9583	11.9583	11.9583	11.9583	11.9583		0.0695652	0.0695652	0.0695652	0.0695652	0.0695652
700	2.5	2.5	2.5	2.5	2.5	0	0	0	700	11.9583	11.9583	11.9583	11.9583	11.9583		0.0695652	0.0695652	0.0695652	0.0695652	0.0695652
705	2.5	2.5	2.5	2.5	2.5	2.5	0	0	705	11.9583	11.9583	11.9583	11.9583	11.9583		0.0695652	0.0695652	0.0695652	0.0695652	0.0695652
710	2.5	2.5	2.5	2.5	2.5	2.5	2.5	0	710	11.9583	11.9583	11.9583	11.9583	11.9583		0.0695652	0.0695652	0.0695652	0.0695652	0.0695652
715	2.5	2.5	2.5	2.5	2.5	2.5	2.5	0.831884	715	11.9583	11.9583	11.9583	11.9583	11.9583		0.0695652	0.0695652	0.0695652	0.0695652	0.0695652
720	2.5	2.5	2.5	2.5	2.5	2.5	2.5	0.774014	720	11.9583	11.9583	11.9583	11.9583	11.9583		0.0695652	0.0695652	0.0695652	0.0695652	0.0695652
725	2.5	2.5	2.5	2.5	2.5	2.5	2.5	0.77804	725	11.9583	11.9583	11.9583	11.9583	11.9583		0.0695652	0.0695652	0.0695652	0.0695652	0.0695652
730	2.5	2.5	2.5	2.5	2.5	2.5	2.5	0.77776	730	11.9583	11.9583	11.9583	11.9583	11.9583		0.0695652	0.0695652	0.0695652	0.0695652	0.0695652
735	2.5	2.5	2.5	2.5	2.5	2.5	2.5	0.777779	735	11.9583	11.9583	11.9583	11.9583	11.9583		0.0695652	0.0695652	0.0695652	0.0695652	0.0695652
740	2.5	2.5	2.5	2.5	2.5	2.5	2.5	0.777778	740	11.9583	11.9583	11.9583	11.9583	11.9583		0.0695652	0.0695652	0.0695652	0.0695652	0.0695652
745	2.5	2.5	2.5	2.5	2.5	2.5	2.5	0.777778	745	11.9583	11.9583	11.9583	11.9583	11.9583		0.0695652	0.0695652	0.0695652	0.0695652	0.0695652
750	0	2.5	2.5	2.5	2.5	2.5	2.5	0.777778	750	11.9583	11.9583	11.9583	11.9583	11.9583		0.0695652	0.0695652	0.0695652	0.0695652	0.0695652
755	0	0	2.5	2.5	2.5	2.5	2.5	0.777778	755	11.9583	11.9583	11.9583	11.9583	11.9583		0.0695652	0.0695652	0.0695652	0.0695652	0.0695652
760	0	0	0	2.5	2.5	2.5	2.5	0.777778	760	11.9583	11.9583	11.9583	11.9583	11.9583		0.0695652	0.0695652	0.0695652	0.0695652	0.0695652
765	0	0	0	0	2.5	2.5	2.5	0.777778	765	11.9583	11.9583	11.9583	11.9583	11.9583		0.0695652	0.0695652	0.0695652	0.0695652	0.0695652
770	0	0	0	0	0	2.5	2.5	0.777778	770	11.9583	11.9583	11.9583	11.9583	11.9583		0.0695652	0.0695652	0.0695652	0.0695652	0.0695652
775	0	0	0	0	0	0	2.5	0.777778	775	11.9583	11.9583	11.9583	11.9583	11.9583		0.0695652	0.0695652	0.0695652	0.0695652	0.0695652
780	0	0	0	0	0	0	0	0.777778	780	11.9583	11.9583	11.9583	11.9583	11.9583		0.0695652	0.0695652	0.0695652	0.0695652	0.0695652
785	0	0	0	0	0	0	0	0	785	11.9583	11.9583	11.9583	11.9583	11.9583		0.0695652	0.0695652	0.0695652	0.0695652	0.0695652
790	0	0	0	0	0	0	0	0	790	11.9583	11.9583	11.9583	11.9583	11.9583		0.0695652	0.0695652	0.0695652	0.0695652	0.0695652
795	0	0	0	0	0	0	0	0	795	11.9583	11.9583	11.9583	11.9583	11.9583		0.0695652	0.0695652	0.0695652	0.0695652	0.0695652
800	0	0	0	0	0	0	0	0	800	11.9583	11.9583	11.9583	11.9583	11.9583		0.0695652	0.0695652	0.0695652	0.0695652	0.0695652
805	0	0	0	0	0	0	0	0	805	11.9583	11.9583	11.9583	11.9583	11.9583		0.0695652	0.0695652	0.0695652	0.0695652	0.0695652
810	0	0	0	0	0	0	0	0	810	11.9583	11.9583	11.9583	11.9583	11.9583		0.0695652	0.0695652	0.0695652	0.0695652	0.0695652
815	0	0	0	0	0	0	0	0	815	11.9583	11.9583	11.9583	11.9583	11.9583		0.0695652	0.0695652	0.0695652	0.0695652	0.0695652
820	0	0	0	0	0	0	0	0	820	11.9583	11.9583	11.9583	11.9583	11.9583		0.0695652	0.0695652	0.0695652	0.0695652	0.0695652
825	0	0	0	0	0	0	0	0	825	11.9583	11.9583	11.9583	11.9583	11.9583		0.0695652	0.0695652	0.0695652	0.0695652	0.0695652
830	0	0	0	0	0	0	0	0	830	11.9583	11.9583	11.9583	11.9583	11.9583		0.0695652	0.0695652	0.0695652	0.0695652	0.0695652
835	0	0	0	0	0	0	0	0	835	11.9583	11.9583	11.9583	11.9583	11.9583		0.0695652	0.0695652	0.0695652	0.0695652	0.0695652
840	0	0	0	0	0	0	0	0	840	11.9583	11.9583	11.9583	11.9583	11.9583		0.0695652	0.0695652	0.0695652	0.0695652	0.0695652
845	0	0	0	0	0	0	0	0	845	11.9583	11.9583	11.9583	11.9583	11.9583		0.0695652	0.0695652	0.0695652	0.0695652	0.0695652
850	0	0	0	0	0	0	0	0	850	11.9583	11.9583	11.9583	11.9583	11.9583		0.0695652	0.0695652	0.0695652	0.0695652	0.0695652
855	0	0	0	0	0	0	0	0	855	11.9583	11.9583	11.9583	11.9583	11.9583		0.0695652	0.0695652	0.0695652	0.0695652	0.0695652
860	0	0	0	0	0	0	0	0	860	11.9583	11.9583	11.9583	11.9583	11.9583		0.0695652	0.0695652	0.0695652	0.0695652	0.0695652
865	0	0	0	0	0	0	0	0	865	11.9583	11.9583	11.9583	11.9583	11.9583		0.0695652	0.0695652	0.0695652	0.0695652	0.0695652
870	0	0	0	0	0	0	0	0	870	11.9583	11.9583	11.9583	11.9583	11.9583		0.0695652	0.0695652	0.0695652	0.0695652	0.0695652
875	0	0	0	0	0	0	0	0	875	11.9583	11.9583	11.9583	11.9583	11.9583		0.0695652	0.0695652	0.0695652	0.0695652	0.0695652
880	0	0	0	0	0	0	0	0	880	11.9583	11.9583	11.9583	11.9583	11.9583		0.0695652	0.0695652	0.0695652	0.0695652	0.0695652
885	0	0	0	0	0	0	0	0	885	11.9583	11.9583	11.9583	11.9583	11.9583		0.0695652	0.0695652	0.0695652	0.0695652	0.0695652
890	0	0	0	0	0	0	0	0	890	11.9583	11.9583	11.9583	11.9583	11.9583		0.0695652	0.0695652	0.0695652	0.0695652	0.0695652
895	0	0	0	0	0	0	0	0	895	11.9583	11.9583	11.9583	11.9583	11.9583		0.0695652	0.0695652	0.0695652	0.0695652	0.0695652
900	0	0	0	0	0	0	0	0	900	11.9583	11.9583	11.9583	11.9583	11.9583		0.0695652	0.0695652	0.0695652	0.0695652	0.0695652
MEORQ	5
Delay	30
