# Supplementary material for: An Integrated Approach for Platoon-based Simulation and Its Feasibility Assessment
Source: PLoS One. 2015 Mar 18;10(3):e0114406. doi: 10.1371/journal.pone.0114406 (PMC4364894; doi:10.1371/journal.pone.0114406)
Supplement: S2 File — (XLSX) [file pone.0114406.s002.xlsx]

## Sheet: AT-1
Qmax	1800	veh/h		capacity 1	21.9512
Kjam	105	veh/km		capacity 2	83.0542
Length	0.7	km
FFS	82	km/h		Entry flow:	464
				W/V	0.0569605
Clock tick	5	sec
	0.00138889	hr
Distance travelled	0.113889	km		Offset:
No. of cells	6.14634			60	GREEN
N	11.9583	veh		160	RED
Q	2.5	veh		285	GREEN
				385	RED
				510	GREEN
				610	RED
				735	GREEN
				835	RED
										N:	11.9583					W/V:	0.057
Q	2.5	2.5	2.5	2.5	2.5	2.5	2.5
N	999	10	10	10	10	10	10	Sink
Time	Gate	1	2	3	4	5	6	7
5	2.5	0	0	0	0	0	0	0	5						MEORQ
10	2.5	2.5	0	0	0	0	0	0	10	11.9583	11.9583	11.9583	11.9583	11.9583		0.057	0.057	0.057	0.057	0.057
15	2.5	2.5	2.5	0	0	0	0	0	15	11.9583	11.9583	11.9583	11.9583	11.9583		0.057	0.057	0.057	0.057	0.057
20	2.5	2.5	2.5	2.5	0	0	0	0	20	11.9583	11.9583	11.9583	11.9583	11.9583		0.057	0.057	0.057	0.057	0.057
25	2.5	2.5	2.5	2.5	2.5	0	0	0	25	11.9583	11.9583	11.9583	11.9583	11.9583		0.057	0.057	0.057	0.057	0.057
30	2.5	2.5	2.5	2.5	2.5	2.5	0	0	30	11.9583	11.9583	11.9583	11.9583	11.9583		0.057	0.057	0.057	0.057	0.057
35	2.5	2.5	2.5	2.5	2.5	2.5	2.5	0	35	11.9583	11.9583	11.9583	11.9583	11.9583		0.057	0.057	0.057	0.057	0.057
40	2.5	2.5	2.5	2.5	2.5	2.5	5	0	40	11.9583	11.9583	11.9583	11.9583	11.9583		0.057	0.057	0.057	0.057	0.057
45	2.5	2.5	2.5	2.5	2.5	2.5	7.5	0	45	11.9583	11.9583	11.9583	11.9583	11.9583		0.057	0.057	0.057	0.057	0.057
50	2.5	2.5	2.5	2.5	2.5	2.5	10	0	50	11.9583	11.9583	11.9583	11.9583	11.9583		0.057	0.057	0.057	0.057	0.057
55	2.5	2.5	2.5	2.5	2.5	3.04167	11.9583	0	55	11.9583	11.9583	11.9583	11.9583	11.9583		0.057	0.057	0.057	0.057	0.057
60	1.5	2.5	2.5	2.5	2.5	5.54167	11.9583	0	60	11.9583	11.9583	11.9583	11.9583	11.9583	27.5	0.057	0.057	0.057	0.057	0.057
65	0	1.5	2.5	2.5	2.5	8.04167	11.2767	0.681625	65	11.9583	11.9583	11.9583	11.9583	11.9583		0.057	0.057	0.057	0.057	0.057
70	0	0	1.5	2.5	2.5	9.86004	10.6728	0.642772	70	11.9583	11.9583	11.9583	11.9583	11.9583		0.057	0.057	0.057	0.057	0.057
75	0	0	0	1.5	2.90171	10.6728	10.1011	0.644987	75	11.9583	11.9583	11.9583	11.9583	11.9583		0.057	0.057	0.057	0.057	0.057
80	0	0	0	0	3.11616	10.6402	9.56208	0.644861	80	11.9583	11.9583	11.9583	11.9583	11.9583		0.057	0.057	0.057	0.057	0.057
85	0	0	0	0	1.79803	10.5787	9.0538	0.644868	85	11.9583	11.9583	11.9583	11.9583	11.9583		0.057	0.057	0.057	0.057	0.057
90	0	0	0	0	0.418446	9.45833	8.57449	0.644868	90	11.9583	11.9583	11.9583	11.9583	11.9583		0.057	0.057	0.057	0.057	0.057
95	0	0	0	0	0	7.37678	8.1225	0.644868	95	11.9583	11.9583	11.9583	11.9583	11.9583		0.057	0.057	0.057	0.057	0.057
100	0	0	0	0	0	4.87678	7.69628	0.644868	100	11.9583	11.9583	11.9583	11.9583	11.9583		0.057	0.057	0.057	0.057	0.057
105	0	0	0	0	0	2.37678	7.29435	0.644868	105	11.9583	11.9583	11.9583	11.9583	11.9583		0.057	0.057	0.057	0.057	0.057
110	0	0	0	0	0	0	7.17113	0.644868	110	11.9583	11.9583	11.9583	11.9583	11.9583		0.057	0.057	0.057	0.057	0.057
115	0	0	0	0	0	0	4.67113	0.644868	115	11.9583	11.9583	11.9583	11.9583	11.9583		0.057	0.057	0.057	0.057	0.057
120	0	0	0	0	0	0	2.17113	0.644868	120	11.9583	11.9583	11.9583	11.9583	11.9583		0.057	0.057	0.057	0.057	0.057
125	0	0	0	0	0	0	0	0.644868	125	11.9583	11.9583	11.9583	11.9583	11.9583		0.057	0.057	0.057	0.057	0.057
130	0	0	0	0	0	0	0	0	130	11.9583	11.9583	11.9583	11.9583	11.9583		0.057	0.057	0.057	0.057	0.057
135	0	0	0	0	0	0	0	0	135	11.9583	11.9583	11.9583	11.9583	11.9583		0.057	0.057	0.057	0.057	0.057
140	0	0	0	0	0	0	0	0	140	11.9583	11.9583	11.9583	11.9583	11.9583		0.057	0.057	0.057	0.057	0.057
145	0	0	0	0	0	0	0	0	145	11.9583	11.9583	11.9583	11.9583	11.9583		0.057	0.057	0.057	0.057	0.057
150	0	0	0	0	0	0	0	0	150	11.9583	11.9583	11.9583	11.9583	11.9583		0.057	0.057	0.057	0.057	0.057
155	0	0	0	0	0	0	0	0	155	11.9583	11.9583	11.9583	11.9583	11.9583		0.057	0.057	0.057	0.057	0.057
160	0	0	0	0	0	0	0	0	160	11.9583	11.9583	11.9583	11.9583	11.9583		0.057	0.057	0.057	0.057	0.057
165	0	0	0	0	0	0	0	0	165	11.9583	11.9583	11.9583	11.9583	11.9583		0.057	0.057	0.057	0.057	0.057
170	0	0	0	0	0	0	0	0	170	11.9583	11.9583	11.9583	11.9583	11.9583		0.057	0.057	0.057	0.057	0.057
175	0	0	0	0	0	0	0	0	175	11.9583	11.9583	11.9583	11.9583	11.9583		0.057	0.057	0.057	0.057	0.057
180	0	0	0	0	0	0	0	0	180	11.9583	11.9583	11.9583	11.9583	11.9583		0.057	0.057	0.057	0.057	0.057
185	0	0	0	0	0	0	0	0	185	11.9583	11.9583	11.9583	11.9583	11.9583		0.057	0.057	0.057	0.057	0.057
190	0	0	0	0	0	0	0	0	190	11.9583	11.9583	11.9583	11.9583	11.9583		0.057	0.057	0.057	0.057	0.057
195	0	0	0	0	0	0	0	0	195	11.9583	11.9583	11.9583	11.9583	11.9583		0.057	0.057	0.057	0.057	0.057
200	0	0	0	0	0	0	0	0	200	11.9583	11.9583	11.9583	11.9583	11.9583		0.057	0.057	0.057	0.057	0.057
205	0	0	0	0	0	0	0	0	205	11.9583	11.9583	11.9583	11.9583	11.9583		0.057	0.057	0.057	0.057	0.057
210	0	0	0	0	0	0	0	0	210	11.9583	11.9583	11.9583	11.9583	11.9583		0.057	0.057	0.057	0.057	0.057
215	0	0	0	0	0	0	0	0	215	11.9583	11.9583	11.9583	11.9583	11.9583		0.057	0.057	0.057	0.057	0.057
220	0	0	0	0	0	0	0	0	220	11.9583	11.9583	11.9583	11.9583	11.9583		0.057	0.057	0.057	0.057	0.057
225	0	0	0	0	0	0	0	0	225	11.9583	11.9583	11.9583	11.9583	11.9583		0.057	0.057	0.057	0.057	0.057
230	2.5	0	0	0	0	0	0	0	230	11.9583	11.9583	11.9583	11.9583	11.9583		0.057	0.057	0.057	0.057	0.057
235	2.5	2.5	0	0	0	0	0	0	235	11.9583	11.9583	11.9583	11.9583	11.9583		0.057	0.057	0.057	0.057	0.057
240	2.5	2.5	2.5	0	0	0	0	0	240	11.9583	11.9583	11.9583	11.9583	11.9583		0.057	0.057	0.057	0.057	0.057
245	2.5	2.5	2.5	2.5	0	0	0	0	245	11.9583	11.9583	11.9583	11.9583	11.9583		0.057	0.057	0.057	0.057	0.057
250	2.5	2.5	2.5	2.5	2.5	0	0	0	250	11.9583	11.9583	11.9583	11.9583	11.9583		0.057	0.057	0.057	0.057	0.057
255	2.5	2.5	2.5	2.5	2.5	2.5	0	0	255	11.9583	11.9583	11.9583	11.9583	11.9583		0.057	0.057	0.057	0.057	0.057
260	2.5	2.5	2.5	2.5	2.5	2.5	2.5	0	260	11.9583	11.9583	11.9583	11.9583	11.9583		0.057	0.057	0.057	0.057	0.057
265	2.5	2.5	2.5	2.5	2.5	2.5	5	0	265	11.9583	11.9583	11.9583	11.9583	11.9583		0.057	0.057	0.057	0.057	0.057
270	2.5	2.5	2.5	2.5	2.5	2.5	7.5	0	270	11.9583	11.9583	11.9583	11.9583	11.9583		0.057	0.057	0.057	0.057	0.057
275	2.5	2.5	2.5	2.5	2.5	2.5	10	0	275	11.9583	11.9583	11.9583	11.9583	11.9583		0.057	0.057	0.057	0.057	0.057
280	2.5	2.5	2.5	2.5	2.5	3.04167	11.9583	0	280	11.9583	11.9583	11.9583	11.9583	11.9583		0.057	0.057	0.057	0.057	0.057
285	1.5	2.5	2.5	2.5	2.5	5.54167	11.9583	0	285	11.9583	11.9583	11.9583	11.9583	11.9583	27.5	0.057	0.057	0.057	0.057	0.057
290	0	1.5	2.5	2.5	2.5	8.04167	11.2767	0.681625	290	11.9583	11.9583	11.9583	11.9583	11.9583		0.057	0.057	0.057	0.057	0.057
295	0	0	1.5	2.5	2.5	9.86004	10.6728	0.642772	295	11.9583	11.9583	11.9583	11.9583	11.9583		0.057	0.057	0.057	0.057	0.057
300	0	0	0	1.5	2.90171	10.6728	10.1011	0.644987	300	11.9583	11.9583	11.9583	11.9583	11.9583		0.057	0.057	0.057	0.057	0.057
305	0	0	0	0	3.11616	10.6402	9.56208	0.644861	305	11.9583	11.9583	11.9583	11.9583	11.9583		0.057	0.057	0.057	0.057	0.057
310	0	0	0	0	1.79803	10.5787	9.0538	0.644868	310	11.9583	11.9583	11.9583	11.9583	11.9583		0.057	0.057	0.057	0.057	0.057
315	0	0	0	0	0.418446	9.45833	8.57449	0.644868	315	11.9583	11.9583	11.9583	11.9583	11.9583		0.057	0.057	0.057	0.057	0.057
320	0	0	0	0	0	7.37678	8.1225	0.644868	320	11.9583	11.9583	11.9583	11.9583	11.9583		0.057	0.057	0.057	0.057	0.057
325	0	0	0	0	0	4.87678	7.69628	0.644868	325	11.9583	11.9583	11.9583	11.9583	11.9583		0.057	0.057	0.057	0.057	0.057
330	0	0	0	0	0	2.37678	7.29435	0.644868	330	11.9583	11.9583	11.9583	11.9583	11.9583		0.057	0.057	0.057	0.057	0.057
335	0	0	0	0	0	0	7.17113	0.644868	335	11.9583	11.9583	11.9583	11.9583	11.9583		0.057	0.057	0.057	0.057	0.057
340	0	0	0	0	0	0	4.67113	0.644868	340	11.9583	11.9583	11.9583	11.9583	11.9583		0.057	0.057	0.057	0.057	0.057
345	0	0	0	0	0	0	2.17113	0.644868	345	11.9583	11.9583	11.9583	11.9583	11.9583		0.057	0.057	0.057	0.057	0.057
350	0	0	0	0	0	0	0	0.644868	350	11.9583	11.9583	11.9583	11.9583	11.9583		0.057	0.057	0.057	0.057	0.057
355	0	0	0	0	0	0	0	0	355	11.9583	11.9583	11.9583	11.9583	11.9583		0.057	0.057	0.057	0.057	0.057
360	0	0	0	0	0	0	0	0	360	11.9583	11.9583	11.9583	11.9583	11.9583		0.057	0.057	0.057	0.057	0.057
365	0	0	0	0	0	0	0	0	365	11.9583	11.9583	11.9583	11.9583	11.9583		0.057	0.057	0.057	0.057	0.057
370	0	0	0	0	0	0	0	0	370	11.9583	11.9583	11.9583	11.9583	11.9583		0.057	0.057	0.057	0.057	0.057
375	0	0	0	0	0	0	0	0	375	11.9583	11.9583	11.9583	11.9583	11.9583		0.057	0.057	0.057	0.057	0.057
380	0	0	0	0	0	0	0	0	380	11.9583	11.9583	11.9583	11.9583	11.9583		0.057	0.057	0.057	0.057	0.057
385	0	0	0	0	0	0	0	0	385	11.9583	11.9583	11.9583	11.9583	11.9583		0.057	0.057	0.057	0.057	0.057
390	0	0	0	0	0	0	0	0	390	11.9583	11.9583	11.9583	11.9583	11.9583		0.057	0.057	0.057	0.057	0.057
395	0	0	0	0	0	0	0	0	395	11.9583	11.9583	11.9583	11.9583	11.9583		0.057	0.057	0.057	0.057	0.057
400	0	0	0	0	0	0	0	0	400	11.9583	11.9583	11.9583	11.9583	11.9583		0.057	0.057	0.057	0.057	0.057
405	0	0	0	0	0	0	0	0	405	11.9583	11.9583	11.9583	11.9583	11.9583		0.057	0.057	0.057	0.057	0.057
410	0	0	0	0	0	0	0	0	410	11.9583	11.9583	11.9583	11.9583	11.9583		0.057	0.057	0.057	0.057	0.057
415	0	0	0	0	0	0	0	0	415	11.9583	11.9583	11.9583	11.9583	11.9583		0.057	0.057	0.057	0.057	0.057
420	0	0	0	0	0	0	0	0	420	11.9583	11.9583	11.9583	11.9583	11.9583		0.057	0.057	0.057	0.057	0.057
425	0	0	0	0	0	0	0	0	425	11.9583	11.9583	11.9583	11.9583	11.9583		0.057	0.057	0.057	0.057	0.057
430	0	0	0	0	0	0	0	0	430	11.9583	11.9583	11.9583	11.9583	11.9583		0.057	0.057	0.057	0.057	0.057
435	0	0	0	0	0	0	0	0	435	11.9583	11.9583	11.9583	11.9583	11.9583		0.057	0.057	0.057	0.057	0.057
440	0	0	0	0	0	0	0	0	440	11.9583	11.9583	11.9583	11.9583	11.9583		0.057	0.057	0.057	0.057	0.057
445	0	0	0	0	0	0	0	0	445	11.9583	11.9583	11.9583	11.9583	11.9583		0.057	0.057	0.057	0.057	0.057
450	0	0	0	0	0	0	0	0	450	11.9583	11.9583	11.9583	11.9583	11.9583		0.057	0.057	0.057	0.057	0.057
455	2.5	0	0	0	0	0	0	0	455	11.9583	11.9583	11.9583	11.9583	11.9583		0.057	0.057	0.057	0.057	0.057
460	2.5	2.5	0	0	0	0	0	0	460	11.9583	11.9583	11.9583	11.9583	11.9583		0.057	0.057	0.057	0.057	0.057
465	2.5	2.5	2.5	0	0	0	0	0	465	11.9583	11.9583	11.9583	11.9583	11.9583		0.057	0.057	0.057	0.057	0.057
470	2.5	2.5	2.5	2.5	0	0	0	0	470	11.9583	11.9583	11.9583	11.9583	11.9583		0.057	0.057	0.057	0.057	0.057
475	2.5	2.5	2.5	2.5	2.5	0	0	0	475	11.9583	11.9583	11.9583	11.9583	11.9583		0.057	0.057	0.057	0.057	0.057
480	2.5	2.5	2.5	2.5	2.5	2.5	0	0	480	11.9583	11.9583	11.9583	11.9583	11.9583		0.057	0.057	0.057	0.057	0.057
485	2.5	2.5	2.5	2.5	2.5	2.5	2.5	0	485	11.9583	11.9583	11.9583	11.9583	11.9583		0.057	0.057	0.057	0.057	0.057
490	2.5	2.5	2.5	2.5	2.5	2.5	5	0	490	11.9583	11.9583	11.9583	11.9583	11.9583		0.057	0.057	0.057	0.057	0.057
495	2.5	2.5	2.5	2.5	2.5	2.5	7.5	0	495	11.9583	11.9583	11.9583	11.9583	11.9583		0.057	0.057	0.057	0.057	0.057
500	2.5	2.5	2.5	2.5	2.5	2.5	10	0	500	11.9583	11.9583	11.9583	11.9583	11.9583		0.057	0.057	0.057	0.057	0.057
505	2.5	2.5	2.5	2.5	2.5	3.04167	11.9583	0	505	11.9583	11.9583	11.9583	11.9583	11.9583		0.057	0.057	0.057	0.057	0.057
510	1.5	2.5	2.5	2.5	2.5	5.54167	11.9583	0	510	11.9583	11.9583	11.9583	11.9583	11.9583	27.5	0.057	0.057	0.057	0.057	0.057
515	0	1.5	2.5	2.5	2.5	8.04167	11.2767	0.681625	515	11.9583	11.9583	11.9583	11.9583	11.9583		0.057	0.057	0.057	0.057	0.057
520	0	0	1.5	2.5	2.5	9.86004	10.6728	0.642772	520	11.9583	11.9583	11.9583	11.9583	11.9583		0.057	0.057	0.057	0.057	0.057
525	0	0	0	1.5	2.90171	10.6728	10.1011	0.644987	525	11.9583	11.9583	11.9583	11.9583	11.9583		0.057	0.057	0.057	0.057	0.057
530	0	0	0	0	3.11616	10.6402	9.56208	0.644861	530	11.9583	11.9583	11.9583	11.9583	11.9583		0.057	0.057	0.057	0.057	0.057
535	0	0	0	0	1.79803	10.5787	9.0538	0.644868	535	11.9583	11.9583	11.9583	11.9583	11.9583		0.057	0.057	0.057	0.057	0.057
540	0	0	0	0	0.418446	9.45833	8.57449	0.644868	540	11.9583	11.9583	11.9583	11.9583	11.9583		0.057	0.057	0.057	0.057	0.057
545	0	0	0	0	0	7.37678	8.1225	0.644868	545	11.9583	11.9583	11.9583	11.9583	11.9583		0.057	0.057	0.057	0.057	0.057
550	0	0	0	0	0	4.87678	7.69628	0.644868	550	11.9583	11.9583	11.9583	11.9583	11.9583		0.057	0.057	0.057	0.057	0.057
555	0	0	0	0	0	2.37678	7.29435	0.644868	555	11.9583	11.9583	11.9583	11.9583	11.9583		0.057	0.057	0.057	0.057	0.057
560	0	0	0	0	0	0	7.17113	0.644868	560	11.9583	11.9583	11.9583	11.9583	11.9583		0.057	0.057	0.057	0.057	0.057
565	0	0	0	0	0	0	4.67113	0.644868	565	11.9583	11.9583	11.9583	11.9583	11.9583		0.057	0.057	0.057	0.057	0.057
570	0	0	0	0	0	0	2.17113	0.644868	570	11.9583	11.9583	11.9583	11.9583	11.9583		0.057	0.057	0.057	0.057	0.057
575	0	0	0	0	0	0	0	0.644868	575	11.9583	11.9583	11.9583	11.9583	11.9583		0.057	0.057	0.057	0.057	0.057
580	0	0	0	0	0	0	0	0	580	11.9583	11.9583	11.9583	11.9583	11.9583		0.057	0.057	0.057	0.057	0.057
585	0	0	0	0	0	0	0	0	585	11.9583	11.9583	11.9583	11.9583	11.9583		0.057	0.057	0.057	0.057	0.057
590	0	0	0	0	0	0	0	0	590	11.9583	11.9583	11.9583	11.9583	11.9583		0.057	0.057	0.057	0.057	0.057
595	0	0	0	0	0	0	0	0	595	11.9583	11.9583	11.9583	11.9583	11.9583		0.057	0.057	0.057	0.057	0.057
600	0	0	0	0	0	0	0	0	600	11.9583	11.9583	11.9583	11.9583	11.9583		0.057	0.057	0.057	0.057	0.057
605	0	0	0	0	0	0	0	0	605	11.9583	11.9583	11.9583	11.9583	11.9583		0.057	0.057	0.057	0.057	0.057
610	0	0	0	0	0	0	0	0	610	11.9583	11.9583	11.9583	11.9583	11.9583		0.057	0.057	0.057	0.057	0.057
615	0	0	0	0	0	0	0	0	615	11.9583	11.9583	11.9583	11.9583	11.9583		0.057	0.057	0.057	0.057	0.057
620	0	0	0	0	0	0	0	0	620	11.9583	11.9583	11.9583	11.9583	11.9583		0.057	0.057	0.057	0.057	0.057
625	0	0	0	0	0	0	0	0	625	11.9583	11.9583	11.9583	11.9583	11.9583		0.057	0.057	0.057	0.057	0.057
630	0	0	0	0	0	0	0	0	630	11.9583	11.9583	11.9583	11.9583	11.9583		0.057	0.057	0.057	0.057	0.057
635	0	0	0	0	0	0	0	0	635	11.9583	11.9583	11.9583	11.9583	11.9583		0.057	0.057	0.057	0.057	0.057
640	0	0	0	0	0	0	0	0	640	11.9583	11.9583	11.9583	11.9583	11.9583		0.057	0.057	0.057	0.057	0.057
645	0	0	0	0	0	0	0	0	645	11.9583	11.9583	11.9583	11.9583	11.9583		0.057	0.057	0.057	0.057	0.057
650	0	0	0	0	0	0	0	0	650	11.9583	11.9583	11.9583	11.9583	11.9583		0.057	0.057	0.057	0.057	0.057
655	0	0	0	0	0	0	0	0	655	11.9583	11.9583	11.9583	11.9583	11.9583		0.057	0.057	0.057	0.057	0.057
660	0	0	0	0	0	0	0	0	660	11.9583	11.9583	11.9583	11.9583	11.9583		0.057	0.057	0.057	0.057	0.057
665	0	0	0	0	0	0	0	0	665	11.9583	11.9583	11.9583	11.9583	11.9583		0.057	0.057	0.057	0.057	0.057
670	0	0	0	0	0	0	0	0	670	11.9583	11.9583	11.9583	11.9583	11.9583		0.057	0.057	0.057	0.057	0.057
675	0	0	0	0	0	0	0	0	675	11.9583	11.9583	11.9583	11.9583	11.9583		0.057	0.057	0.057	0.057	0.057
680	2.5	0	0	0	0	0	0	0	680	11.9583	11.9583	11.9583	11.9583	11.9583		0.057	0.057	0.057	0.057	0.057
685	2.5	2.5	0	0	0	0	0	0	685	11.9583	11.9583	11.9583	11.9583	11.9583		0.057	0.057	0.057	0.057	0.057
690	2.5	2.5	2.5	0	0	0	0	0	690	11.9583	11.9583	11.9583	11.9583	11.9583		0.057	0.057	0.057	0.057	0.057
695	2.5	2.5	2.5	2.5	0	0	0	0	695	11.9583	11.9583	11.9583	11.9583	11.9583		0.057	0.057	0.057	0.057	0.057
700	2.5	2.5	2.5	2.5	2.5	0	0	0	700	11.9583	11.9583	11.9583	11.9583	11.9583		0.057	0.057	0.057	0.057	0.057
705	2.5	2.5	2.5	2.5	2.5	2.5	0	0	705	11.9583	11.9583	11.9583	11.9583	11.9583		0.057	0.057	0.057	0.057	0.057
710	2.5	2.5	2.5	2.5	2.5	2.5	2.5	0	710	11.9583	11.9583	11.9583	11.9583	11.9583		0.057	0.057	0.057	0.057	0.057
715	2.5	2.5	2.5	2.5	2.5	2.5	5	0	715	11.9583	11.9583	11.9583	11.9583	11.9583		0.057	0.057	0.057	0.057	0.057
720	2.5	2.5	2.5	2.5	2.5	2.5	7.5	0	720	11.9583	11.9583	11.9583	11.9583	11.9583		0.057	0.057	0.057	0.057	0.057
725	2.5	2.5	2.5	2.5	2.5	2.5	10	0	725	11.9583	11.9583	11.9583	11.9583	11.9583		0.057	0.057	0.057	0.057	0.057
730	2.5	2.5	2.5	2.5	2.5	3.04167	11.9583	0	730	11.9583	11.9583	11.9583	11.9583	11.9583		0.057	0.057	0.057	0.057	0.057
735	1.5	2.5	2.5	2.5	2.5	5.54167	11.9583	0	735	11.9583	11.9583	11.9583	11.9583	11.9583	27.5	0.057	0.057	0.057	0.057	0.057
740	0	1.5	2.5	2.5	2.5	8.04167	11.2767	0.681625	740	11.9583	11.9583	11.9583	11.9583	11.9583		0.057	0.057	0.057	0.057	0.057
745	0	0	1.5	2.5	2.5	9.86004	10.6728	0.642772	745	11.9583	11.9583	11.9583	11.9583	11.9583		0.057	0.057	0.057	0.057	0.057
750	0	0	0	1.5	2.90171	10.6728	10.1011	0.644987	750	11.9583	11.9583	11.9583	11.9583	11.9583		0.057	0.057	0.057	0.057	0.057
755	0	0	0	0	3.11616	10.6402	9.56208	0.644861	755	11.9583	11.9583	11.9583	11.9583	11.9583		0.057	0.057	0.057	0.057	0.057
760	0	0	0	0	1.79803	10.5787	9.0538	0.644868	760	11.9583	11.9583	11.9583	11.9583	11.9583		0.057	0.057	0.057	0.057	0.057
765	0	0	0	0	0.418446	9.45833	8.57449	0.644868	765	11.9583	11.9583	11.9583	11.9583	11.9583		0.057	0.057	0.057	0.057	0.057
770	0	0	0	0	0	7.37678	8.1225	0.644868	770	11.9583	11.9583	11.9583	11.9583	11.9583		0.057	0.057	0.057	0.057	0.057
775	0	0	0	0	0	4.87678	7.69628	0.644868	775	11.9583	11.9583	11.9583	11.9583	11.9583		0.057	0.057	0.057	0.057	0.057
780	0	0	0	0	0	2.37678	7.29435	0.644868	780	11.9583	11.9583	11.9583	11.9583	11.9583		0.057	0.057	0.057	0.057	0.057
785	0	0	0	0	0	0	7.17113	0.644868	785	11.9583	11.9583	11.9583	11.9583	11.9583		0.057	0.057	0.057	0.057	0.057
790	0	0	0	0	0	0	4.67113	0.644868	790	11.9583	11.9583	11.9583	11.9583	11.9583		0.057	0.057	0.057	0.057	0.057
795	0	0	0	0	0	0	2.17113	0.644868	795	11.9583	11.9583	11.9583	11.9583	11.9583		0.057	0.057	0.057	0.057	0.057
800	0	0	0	0	0	0	0	0.644868	800	11.9583	11.9583	11.9583	11.9583	11.9583		0.057	0.057	0.057	0.057	0.057
805	0	0	0	0	0	0	0	0	805	11.9583	11.9583	11.9583	11.9583	11.9583		0.057	0.057	0.057	0.057	0.057
810	0	0	0	0	0	0	0	0	810	11.9583	11.9583	11.9583	11.9583	11.9583		0.057	0.057	0.057	0.057	0.057
815	0	0	0	0	0	0	0	0	815	11.9583	11.9583	11.9583	11.9583	11.9583		0.057	0.057	0.057	0.057	0.057
820	0	0	0	0	0	0	0	0	820	11.9583	11.9583	11.9583	11.9583	11.9583		0.057	0.057	0.057	0.057	0.057
825	0	0	0	0	0	0	0	0	825	11.9583	11.9583	11.9583	11.9583	11.9583		0.057	0.057	0.057	0.057	0.057
830	0	0	0	0	0	0	0	0	830	11.9583	11.9583	11.9583	11.9583	11.9583		0.057	0.057	0.057	0.057	0.057
835	0	0	0	0	0	0	0	0	835	11.9583	11.9583	11.9583	11.9583	11.9583		0.057	0.057	0.057	0.057	0.057
840	0	0	0	0	0	0	0	0	840	11.9583	11.9583	11.9583	11.9583	11.9583		0.057	0.057	0.057	0.057	0.057
845	0	0	0	0	0	0	0	0	845	11.9583	11.9583	11.9583	11.9583	11.9583		0.057	0.057	0.057	0.057	0.057
850	0	0	0	0	0	0	0	0	850	11.9583	11.9583	11.9583	11.9583	11.9583		0.057	0.057	0.057	0.057	0.057
855	0	0	0	0	0	0	0	0	855	11.9583	11.9583	11.9583	11.9583	11.9583		0.057	0.057	0.057	0.057	0.057
860	0	0	0	0	0	0	0	0	860	11.9583	11.9583	11.9583	11.9583	11.9583		0.057	0.057	0.057	0.057	0.057
865	0	0	0	0	0	0	0	0	865	11.9583	11.9583	11.9583	11.9583	11.9583		0.057	0.057	0.057	0.057	0.057
870	0	0	0	0	0	0	0	0	870	11.9583	11.9583	11.9583	11.9583	11.9583		0.057	0.057	0.057	0.057	0.057
875	0	0	0	0	0	0	0	0	875	11.9583	11.9583	11.9583	11.9583	11.9583		0.057	0.057	0.057	0.057	0.057
880	0	0	0	0	0	0	0	0	880	11.9583	11.9583	11.9583	11.9583	11.9583		0.057	0.057	0.057	0.057	0.057
885	0	0	0	0	0	0	0	0	885	11.9583	11.9583	11.9583	11.9583	11.9583		0.057	0.057	0.057	0.057	0.057
890	0	0	0	0	0	0	0	0	890	11.9583	11.9583	11.9583	11.9583	11.9583		0.057	0.057	0.057	0.057	0.057
895	0	0	0	0	0	0	0	0	895	11.9583	11.9583	11.9583	11.9583	11.9583		0.057	0.057	0.057	0.057	0.057
900	0	0	0	0	0	0	0	0	900	11.9583	11.9583	11.9583	11.9583	11.9583		0.057	0.057	0.057	0.057	0.057
MEORQ	27.5
Delay	62.1524

## Sheet: AT-2
Qmax	1800	veh/h		capacity 1	21.9512
Kjam	105	veh/km		capacity 2	83.0542
Length	0.7	km
FFS	82	km/h		Entry flow:	464
				W/V	0.0569605
Clock tick	5	sec
	0.00138889	hr
Distance travelled	0.113889	km		Offset:
No. of cells	6.14634			50	GREEN
N	11.9583	veh		150	RED
Q	2.5	veh		275	GREEN
				375	RED
				500	GREEN
				600	RED
				725	GREEN
				825	RED
										N:	11.9583					W/V:	0.057
Q	2.5	2.5	2.5	2.5	2.5	2.5	2.5
N	999	10	10	10	10	10	10	Sink
Time	Gate	1	2	3	4	5	6	7
5	2.5	0	0	0	0	0	0	0	5						MEORQ
10	2.5	2.5	0	0	0	0	0	0	10	11.9583	11.9583	11.9583	11.9583	11.9583		0.057	0.057	0.057	0.057	0.057
15	2.5	2.5	2.5	0	0	0	0	0	15	11.9583	11.9583	11.9583	11.9583	11.9583		0.057	0.057	0.057	0.057	0.057
20	2.5	2.5	2.5	2.5	0	0	0	0	20	11.9583	11.9583	11.9583	11.9583	11.9583		0.057	0.057	0.057	0.057	0.057
25	2.5	2.5	2.5	2.5	2.5	0	0	0	25	11.9583	11.9583	11.9583	11.9583	11.9583		0.057	0.057	0.057	0.057	0.057
30	2.5	2.5	2.5	2.5	2.5	2.5	0	0	30	11.9583	11.9583	11.9583	11.9583	11.9583		0.057	0.057	0.057	0.057	0.057
35	2.5	2.5	2.5	2.5	2.5	2.5	2.5	0	35	11.9583	11.9583	11.9583	11.9583	11.9583		0.057	0.057	0.057	0.057	0.057
40	2.5	2.5	2.5	2.5	2.5	2.5	5	0	40	11.9583	11.9583	11.9583	11.9583	11.9583		0.057	0.057	0.057	0.057	0.057
45	2.5	2.5	2.5	2.5	2.5	2.5	7.5	0	45	11.9583	11.9583	11.9583	11.9583	11.9583		0.057	0.057	0.057	0.057	0.057
50	2.5	2.5	2.5	2.5	2.5	2.5	10	0	50	11.9583	11.9583	11.9583	11.9583	11.9583	22.5	0.057	0.057	0.057	0.057	0.057
55	2.5	2.5	2.5	2.5	2.5	3.04167	9.45833	0.681625	55	11.9583	11.9583	11.9583	11.9583	11.9583		0.057	0.057	0.057	0.057	0.057
60	1.5	2.5	2.5	2.5	2.5	3.04167	8.95806	0.642772	60	11.9583	11.9583	11.9583	11.9583	11.9583		0.057	0.057	0.057	0.057	0.057
65	0	1.5	2.5	2.5	2.5	3.04167	8.48409	0.644987	65	11.9583	11.9583	11.9583	11.9583	11.9583		0.057	0.057	0.057	0.057	0.057
70	0	0	1.5	2.5	2.5	3.04167	8.03726	0.644861	70	11.9583	11.9583	11.9583	11.9583	11.9583		0.057	0.057	0.057	0.057	0.057
75	0	0	0	1.5	2.5	3.04167	7.61589	0.644868	75	11.9583	11.9583	11.9583	11.9583	11.9583		0.057	0.057	0.057	0.057	0.057
80	0	0	0	0	1.5	3.04167	7.21855	0.644868	80	11.9583	11.9583	11.9583	11.9583	11.9583		0.057	0.057	0.057	0.057	0.057
85	0	0	0	0	0	2.04167	6.84385	0.644868	85	11.9583	11.9583	11.9583	11.9583	11.9583		0.057	0.057	0.057	0.057	0.057
90	0	0	0	0	0	0	6.38551	0.644868	90	11.9583	11.9583	11.9583	11.9583	11.9583		0.057	0.057	0.057	0.057	0.057
95	0	0	0	0	0	0	3.88551	0.644868	95	11.9583	11.9583	11.9583	11.9583	11.9583		0.057	0.057	0.057	0.057	0.057
100	0	0	0	0	0	0	1.38551	0.644868	100	11.9583	11.9583	11.9583	11.9583	11.9583		0.057	0.057	0.057	0.057	0.057
105	0	0	0	0	0	0	0	0.644868	105	11.9583	11.9583	11.9583	11.9583	11.9583		0.057	0.057	0.057	0.057	0.057
110	0	0	0	0	0	0	0	0	110	11.9583	11.9583	11.9583	11.9583	11.9583		0.057	0.057	0.057	0.057	0.057
115	0	0	0	0	0	0	0	0	115	11.9583	11.9583	11.9583	11.9583	11.9583		0.057	0.057	0.057	0.057	0.057
120	0	0	0	0	0	0	0	0	120	11.9583	11.9583	11.9583	11.9583	11.9583		0.057	0.057	0.057	0.057	0.057
125	0	0	0	0	0	0	0	0	125	11.9583	11.9583	11.9583	11.9583	11.9583		0.057	0.057	0.057	0.057	0.057
130	0	0	0	0	0	0	0	0	130	11.9583	11.9583	11.9583	11.9583	11.9583		0.057	0.057	0.057	0.057	0.057
135	0	0	0	0	0	0	0	0	135	11.9583	11.9583	11.9583	11.9583	11.9583		0.057	0.057	0.057	0.057	0.057
140	0	0	0	0	0	0	0	0	140	11.9583	11.9583	11.9583	11.9583	11.9583		0.057	0.057	0.057	0.057	0.057
145	0	0	0	0	0	0	0	0	145	11.9583	11.9583	11.9583	11.9583	11.9583		0.057	0.057	0.057	0.057	0.057
150	0	0	0	0	0	0	0	0	150	11.9583	11.9583	11.9583	11.9583	11.9583		0.057	0.057	0.057	0.057	0.057
155	0	0	0	0	0	0	0	0	155	11.9583	11.9583	11.9583	11.9583	11.9583		0.057	0.057	0.057	0.057	0.057
160	0	0	0	0	0	0	0	0	160	11.9583	11.9583	11.9583	11.9583	11.9583		0.057	0.057	0.057	0.057	0.057
165	0	0	0	0	0	0	0	0	165	11.9583	11.9583	11.9583	11.9583	11.9583		0.057	0.057	0.057	0.057	0.057
170	0	0	0	0	0	0	0	0	170	11.9583	11.9583	11.9583	11.9583	11.9583		0.057	0.057	0.057	0.057	0.057
175	0	0	0	0	0	0	0	0	175	11.9583	11.9583	11.9583	11.9583	11.9583		0.057	0.057	0.057	0.057	0.057
180	0	0	0	0	0	0	0	0	180	11.9583	11.9583	11.9583	11.9583	11.9583		0.057	0.057	0.057	0.057	0.057
185	0	0	0	0	0	0	0	0	185	11.9583	11.9583	11.9583	11.9583	11.9583		0.057	0.057	0.057	0.057	0.057
190	0	0	0	0	0	0	0	0	190	11.9583	11.9583	11.9583	11.9583	11.9583		0.057	0.057	0.057	0.057	0.057
195	0	0	0	0	0	0	0	0	195	11.9583	11.9583	11.9583	11.9583	11.9583		0.057	0.057	0.057	0.057	0.057
200	0	0	0	0	0	0	0	0	200	11.9583	11.9583	11.9583	11.9583	11.9583		0.057	0.057	0.057	0.057	0.057
205	0	0	0	0	0	0	0	0	205	11.9583	11.9583	11.9583	11.9583	11.9583		0.057	0.057	0.057	0.057	0.057
210	0	0	0	0	0	0	0	0	210	11.9583	11.9583	11.9583	11.9583	11.9583		0.057	0.057	0.057	0.057	0.057
215	0	0	0	0	0	0	0	0	215	11.9583	11.9583	11.9583	11.9583	11.9583		0.057	0.057	0.057	0.057	0.057
220	0	0	0	0	0	0	0	0	220	11.9583	11.9583	11.9583	11.9583	11.9583		0.057	0.057	0.057	0.057	0.057
225	0	0	0	0	0	0	0	0	225	11.9583	11.9583	11.9583	11.9583	11.9583		0.057	0.057	0.057	0.057	0.057
230	2.5	0	0	0	0	0	0	0	230	11.9583	11.9583	11.9583	11.9583	11.9583		0.057	0.057	0.057	0.057	0.057
235	2.5	2.5	0	0	0	0	0	0	235	11.9583	11.9583	11.9583	11.9583	11.9583		0.057	0.057	0.057	0.057	0.057
240	2.5	2.5	2.5	0	0	0	0	0	240	11.9583	11.9583	11.9583	11.9583	11.9583		0.057	0.057	0.057	0.057	0.057
245	2.5	2.5	2.5	2.5	0	0	0	0	245	11.9583	11.9583	11.9583	11.9583	11.9583		0.057	0.057	0.057	0.057	0.057
250	2.5	2.5	2.5	2.5	2.5	0	0	0	250	11.9583	11.9583	11.9583	11.9583	11.9583		0.057	0.057	0.057	0.057	0.057
255	2.5	2.5	2.5	2.5	2.5	2.5	0	0	255	11.9583	11.9583	11.9583	11.9583	11.9583		0.057	0.057	0.057	0.057	0.057
260	2.5	2.5	2.5	2.5	2.5	2.5	2.5	0	260	11.9583	11.9583	11.9583	11.9583	11.9583		0.057	0.057	0.057	0.057	0.057
265	2.5	2.5	2.5	2.5	2.5	2.5	5	0	265	11.9583	11.9583	11.9583	11.9583	11.9583		0.057	0.057	0.057	0.057	0.057
270	2.5	2.5	2.5	2.5	2.5	2.5	7.5	0	270	11.9583	11.9583	11.9583	11.9583	11.9583		0.057	0.057	0.057	0.057	0.057
275	2.5	2.5	2.5	2.5	2.5	2.5	10	0	275	11.9583	11.9583	11.9583	11.9583	11.9583	22.5	0.057	0.057	0.057	0.057	0.057
280	2.5	2.5	2.5	2.5	2.5	3.04167	9.45833	0.681625	280	11.9583	11.9583	11.9583	11.9583	11.9583		0.057	0.057	0.057	0.057	0.057
285	1.5	2.5	2.5	2.5	2.5	3.04167	8.95806	0.642772	285	11.9583	11.9583	11.9583	11.9583	11.9583		0.057	0.057	0.057	0.057	0.057
290	0	1.5	2.5	2.5	2.5	3.04167	8.48409	0.644987	290	11.9583	11.9583	11.9583	11.9583	11.9583		0.057	0.057	0.057	0.057	0.057
295	0	0	1.5	2.5	2.5	3.04167	8.03726	0.644861	295	11.9583	11.9583	11.9583	11.9583	11.9583		0.057	0.057	0.057	0.057	0.057
300	0	0	0	1.5	2.5	3.04167	7.61589	0.644868	300	11.9583	11.9583	11.9583	11.9583	11.9583		0.057	0.057	0.057	0.057	0.057
305	0	0	0	0	1.5	3.04167	7.21855	0.644868	305	11.9583	11.9583	11.9583	11.9583	11.9583		0.057	0.057	0.057	0.057	0.057
310	0	0	0	0	0	2.04167	6.84385	0.644868	310	11.9583	11.9583	11.9583	11.9583	11.9583		0.057	0.057	0.057	0.057	0.057
315	0	0	0	0	0	0	6.38551	0.644868	315	11.9583	11.9583	11.9583	11.9583	11.9583		0.057	0.057	0.057	0.057	0.057
320	0	0	0	0	0	0	3.88551	0.644868	320	11.9583	11.9583	11.9583	11.9583	11.9583		0.057	0.057	0.057	0.057	0.057
325	0	0	0	0	0	0	1.38551	0.644868	325	11.9583	11.9583	11.9583	11.9583	11.9583		0.057	0.057	0.057	0.057	0.057
330	0	0	0	0	0	0	0	0.644868	330	11.9583	11.9583	11.9583	11.9583	11.9583		0.057	0.057	0.057	0.057	0.057
335	0	0	0	0	0	0	0	0	335	11.9583	11.9583	11.9583	11.9583	11.9583		0.057	0.057	0.057	0.057	0.057
340	0	0	0	0	0	0	0	0	340	11.9583	11.9583	11.9583	11.9583	11.9583		0.057	0.057	0.057	0.057	0.057
345	0	0	0	0	0	0	0	0	345	11.9583	11.9583	11.9583	11.9583	11.9583		0.057	0.057	0.057	0.057	0.057
350	0	0	0	0	0	0	0	0	350	11.9583	11.9583	11.9583	11.9583	11.9583		0.057	0.057	0.057	0.057	0.057
355	0	0	0	0	0	0	0	0	355	11.9583	11.9583	11.9583	11.9583	11.9583		0.057	0.057	0.057	0.057	0.057
360	0	0	0	0	0	0	0	0	360	11.9583	11.9583	11.9583	11.9583	11.9583		0.057	0.057	0.057	0.057	0.057
365	0	0	0	0	0	0	0	0	365	11.9583	11.9583	11.9583	11.9583	11.9583		0.057	0.057	0.057	0.057	0.057
370	0	0	0	0	0	0	0	0	370	11.9583	11.9583	11.9583	11.9583	11.9583		0.057	0.057	0.057	0.057	0.057
375	0	0	0	0	0	0	0	0	375	11.9583	11.9583	11.9583	11.9583	11.9583		0.057	0.057	0.057	0.057	0.057
380	0	0	0	0	0	0	0	0	380	11.9583	11.9583	11.9583	11.9583	11.9583		0.057	0.057	0.057	0.057	0.057
385	0	0	0	0	0	0	0	0	385	11.9583	11.9583	11.9583	11.9583	11.9583		0.057	0.057	0.057	0.057	0.057
390	0	0	0	0	0	0	0	0	390	11.9583	11.9583	11.9583	11.9583	11.9583		0.057	0.057	0.057	0.057	0.057
395	0	0	0	0	0	0	0	0	395	11.9583	11.9583	11.9583	11.9583	11.9583		0.057	0.057	0.057	0.057	0.057
400	0	0	0	0	0	0	0	0	400	11.9583	11.9583	11.9583	11.9583	11.9583		0.057	0.057	0.057	0.057	0.057
405	0	0	0	0	0	0	0	0	405	11.9583	11.9583	11.9583	11.9583	11.9583		0.057	0.057	0.057	0.057	0.057
410	0	0	0	0	0	0	0	0	410	11.9583	11.9583	11.9583	11.9583	11.9583		0.057	0.057	0.057	0.057	0.057
415	0	0	0	0	0	0	0	0	415	11.9583	11.9583	11.9583	11.9583	11.9583		0.057	0.057	0.057	0.057	0.057
420	0	0	0	0	0	0	0	0	420	11.9583	11.9583	11.9583	11.9583	11.9583		0.057	0.057	0.057	0.057	0.057
425	0	0	0	0	0	0	0	0	425	11.9583	11.9583	11.9583	11.9583	11.9583		0.057	0.057	0.057	0.057	0.057
430	0	0	0	0	0	0	0	0	430	11.9583	11.9583	11.9583	11.9583	11.9583		0.057	0.057	0.057	0.057	0.057
435	0	0	0	0	0	0	0	0	435	11.9583	11.9583	11.9583	11.9583	11.9583		0.057	0.057	0.057	0.057	0.057
440	0	0	0	0	0	0	0	0	440	11.9583	11.9583	11.9583	11.9583	11.9583		0.057	0.057	0.057	0.057	0.057
445	0	0	0	0	0	0	0	0	445	11.9583	11.9583	11.9583	11.9583	11.9583		0.057	0.057	0.057	0.057	0.057
450	0	0	0	0	0	0	0	0	450	11.9583	11.9583	11.9583	11.9583	11.9583		0.057	0.057	0.057	0.057	0.057
455	2.5	0	0	0	0	0	0	0	455	11.9583	11.9583	11.9583	11.9583	11.9583		0.057	0.057	0.057	0.057	0.057
460	2.5	2.5	0	0	0	0	0	0	460	11.9583	11.9583	11.9583	11.9583	11.9583		0.057	0.057	0.057	0.057	0.057
465	2.5	2.5	2.5	0	0	0	0	0	465	11.9583	11.9583	11.9583	11.9583	11.9583		0.057	0.057	0.057	0.057	0.057
470	2.5	2.5	2.5	2.5	0	0	0	0	470	11.9583	11.9583	11.9583	11.9583	11.9583		0.057	0.057	0.057	0.057	0.057
475	2.5	2.5	2.5	2.5	2.5	0	0	0	475	11.9583	11.9583	11.9583	11.9583	11.9583		0.057	0.057	0.057	0.057	0.057
480	2.5	2.5	2.5	2.5	2.5	2.5	0	0	480	11.9583	11.9583	11.9583	11.9583	11.9583		0.057	0.057	0.057	0.057	0.057
485	2.5	2.5	2.5	2.5	2.5	2.5	2.5	0	485	11.9583	11.9583	11.9583	11.9583	11.9583		0.057	0.057	0.057	0.057	0.057
490	2.5	2.5	2.5	2.5	2.5	2.5	5	0	490	11.9583	11.9583	11.9583	11.9583	11.9583		0.057	0.057	0.057	0.057	0.057
495	2.5	2.5	2.5	2.5	2.5	2.5	7.5	0	495	11.9583	11.9583	11.9583	11.9583	11.9583		0.057	0.057	0.057	0.057	0.057
500	2.5	2.5	2.5	2.5	2.5	2.5	10	0	500	11.9583	11.9583	11.9583	11.9583	11.9583	22.5	0.057	0.057	0.057	0.057	0.057
505	2.5	2.5	2.5	2.5	2.5	3.04167	9.45833	0.681625	505	11.9583	11.9583	11.9583	11.9583	11.9583		0.057	0.057	0.057	0.057	0.057
510	1.5	2.5	2.5	2.5	2.5	3.04167	8.95806	0.642772	510	11.9583	11.9583	11.9583	11.9583	11.9583		0.057	0.057	0.057	0.057	0.057
515	0	1.5	2.5	2.5	2.5	3.04167	8.48409	0.644987	515	11.9583	11.9583	11.9583	11.9583	11.9583		0.057	0.057	0.057	0.057	0.057
520	0	0	1.5	2.5	2.5	3.04167	8.03726	0.644861	520	11.9583	11.9583	11.9583	11.9583	11.9583		0.057	0.057	0.057	0.057	0.057
525	0	0	0	1.5	2.5	3.04167	7.61589	0.644868	525	11.9583	11.9583	11.9583	11.9583	11.9583		0.057	0.057	0.057	0.057	0.057
530	0	0	0	0	1.5	3.04167	7.21855	0.644868	530	11.9583	11.9583	11.9583	11.9583	11.9583		0.057	0.057	0.057	0.057	0.057
535	0	0	0	0	0	2.04167	6.84385	0.644868	535	11.9583	11.9583	11.9583	11.9583	11.9583		0.057	0.057	0.057	0.057	0.057
540	0	0	0	0	0	0	6.38551	0.644868	540	11.9583	11.9583	11.9583	11.9583	11.9583		0.057	0.057	0.057	0.057	0.057
545	0	0	0	0	0	0	3.88551	0.644868	545	11.9583	11.9583	11.9583	11.9583	11.9583		0.057	0.057	0.057	0.057	0.057
550	0	0	0	0	0	0	1.38551	0.644868	550	11.9583	11.9583	11.9583	11.9583	11.9583		0.057	0.057	0.057	0.057	0.057
555	0	0	0	0	0	0	0	0.644868	555	11.9583	11.9583	11.9583	11.9583	11.9583		0.057	0.057	0.057	0.057	0.057
560	0	0	0	0	0	0	0	0	560	11.9583	11.9583	11.9583	11.9583	11.9583		0.057	0.057	0.057	0.057	0.057
565	0	0	0	0	0	0	0	0	565	11.9583	11.9583	11.9583	11.9583	11.9583		0.057	0.057	0.057	0.057	0.057
570	0	0	0	0	0	0	0	0	570	11.9583	11.9583	11.9583	11.9583	11.9583		0.057	0.057	0.057	0.057	0.057
575	0	0	0	0	0	0	0	0	575	11.9583	11.9583	11.9583	11.9583	11.9583		0.057	0.057	0.057	0.057	0.057
580	0	0	0	0	0	0	0	0	580	11.9583	11.9583	11.9583	11.9583	11.9583		0.057	0.057	0.057	0.057	0.057
585	0	0	0	0	0	0	0	0	585	11.9583	11.9583	11.9583	11.9583	11.9583		0.057	0.057	0.057	0.057	0.057
590	0	0	0	0	0	0	0	0	590	11.9583	11.9583	11.9583	11.9583	11.9583		0.057	0.057	0.057	0.057	0.057
595	0	0	0	0	0	0	0	0	595	11.9583	11.9583	11.9583	11.9583	11.9583		0.057	0.057	0.057	0.057	0.057
600	0	0	0	0	0	0	0	0	600	11.9583	11.9583	11.9583	11.9583	11.9583		0.057	0.057	0.057	0.057	0.057
605	0	0	0	0	0	0	0	0	605	11.9583	11.9583	11.9583	11.9583	11.9583		0.057	0.057	0.057	0.057	0.057
610	0	0	0	0	0	0	0	0	610	11.9583	11.9583	11.9583	11.9583	11.9583		0.057	0.057	0.057	0.057	0.057
615	0	0	0	0	0	0	0	0	615	11.9583	11.9583	11.9583	11.9583	11.9583		0.057	0.057	0.057	0.057	0.057
620	0	0	0	0	0	0	0	0	620	11.9583	11.9583	11.9583	11.9583	11.9583		0.057	0.057	0.057	0.057	0.057
625	0	0	0	0	0	0	0	0	625	11.9583	11.9583	11.9583	11.9583	11.9583		0.057	0.057	0.057	0.057	0.057
630	0	0	0	0	0	0	0	0	630	11.9583	11.9583	11.9583	11.9583	11.9583		0.057	0.057	0.057	0.057	0.057
635	0	0	0	0	0	0	0	0	635	11.9583	11.9583	11.9583	11.9583	11.9583		0.057	0.057	0.057	0.057	0.057
640	0	0	0	0	0	0	0	0	640	11.9583	11.9583	11.9583	11.9583	11.9583		0.057	0.057	0.057	0.057	0.057
645	0	0	0	0	0	0	0	0	645	11.9583	11.9583	11.9583	11.9583	11.9583		0.057	0.057	0.057	0.057	0.057
650	0	0	0	0	0	0	0	0	650	11.9583	11.9583	11.9583	11.9583	11.9583		0.057	0.057	0.057	0.057	0.057
655	0	0	0	0	0	0	0	0	655	11.9583	11.9583	11.9583	11.9583	11.9583		0.057	0.057	0.057	0.057	0.057
660	0	0	0	0	0	0	0	0	660	11.9583	11.9583	11.9583	11.9583	11.9583		0.057	0.057	0.057	0.057	0.057
665	0	0	0	0	0	0	0	0	665	11.9583	11.9583	11.9583	11.9583	11.9583		0.057	0.057	0.057	0.057	0.057
670	0	0	0	0	0	0	0	0	670	11.9583	11.9583	11.9583	11.9583	11.9583		0.057	0.057	0.057	0.057	0.057
675	0	0	0	0	0	0	0	0	675	11.9583	11.9583	11.9583	11.9583	11.9583		0.057	0.057	0.057	0.057	0.057
680	2.5	0	0	0	0	0	0	0	680	11.9583	11.9583	11.9583	11.9583	11.9583		0.057	0.057	0.057	0.057	0.057
685	2.5	2.5	0	0	0	0	0	0	685	11.9583	11.9583	11.9583	11.9583	11.9583		0.057	0.057	0.057	0.057	0.057
690	2.5	2.5	2.5	0	0	0	0	0	690	11.9583	11.9583	11.9583	11.9583	11.9583		0.057	0.057	0.057	0.057	0.057
695	2.5	2.5	2.5	2.5	0	0	0	0	695	11.9583	11.9583	11.9583	11.9583	11.9583		0.057	0.057	0.057	0.057	0.057
700	2.5	2.5	2.5	2.5	2.5	0	0	0	700	11.9583	11.9583	11.9583	11.9583	11.9583		0.057	0.057	0.057	0.057	0.057
705	2.5	2.5	2.5	2.5	2.5	2.5	0	0	705	11.9583	11.9583	11.9583	11.9583	11.9583		0.057	0.057	0.057	0.057	0.057
710	2.5	2.5	2.5	2.5	2.5	2.5	2.5	0	710	11.9583	11.9583	11.9583	11.9583	11.9583		0.057	0.057	0.057	0.057	0.057
715	2.5	2.5	2.5	2.5	2.5	2.5	5	0	715	11.9583	11.9583	11.9583	11.9583	11.9583		0.057	0.057	0.057	0.057	0.057
720	2.5	2.5	2.5	2.5	2.5	2.5	7.5	0	720	11.9583	11.9583	11.9583	11.9583	11.9583		0.057	0.057	0.057	0.057	0.057
725	2.5	2.5	2.5	2.5	2.5	2.5	10	0	725	11.9583	11.9583	11.9583	11.9583	11.9583	22.5	0.057	0.057	0.057	0.057	0.057
730	2.5	2.5	2.5	2.5	2.5	3.04167	9.45833	0.681625	730	11.9583	11.9583	11.9583	11.9583	11.9583		0.057	0.057	0.057	0.057	0.057
735	1.5	2.5	2.5	2.5	2.5	3.04167	8.95806	0.642772	735	11.9583	11.9583	11.9583	11.9583	11.9583		0.057	0.057	0.057	0.057	0.057
740	0	1.5	2.5	2.5	2.5	3.04167	8.48409	0.644987	740	11.9583	11.9583	11.9583	11.9583	11.9583		0.057	0.057	0.057	0.057	0.057
745	0	0	1.5	2.5	2.5	3.04167	8.03726	0.644861	745	11.9583	11.9583	11.9583	11.9583	11.9583		0.057	0.057	0.057	0.057	0.057
750	0	0	0	1.5	2.5	3.04167	7.61589	0.644868	750	11.9583	11.9583	11.9583	11.9583	11.9583		0.057	0.057	0.057	0.057	0.057
755	0	0	0	0	1.5	3.04167	7.21855	0.644868	755	11.9583	11.9583	11.9583	11.9583	11.9583		0.057	0.057	0.057	0.057	0.057
760	0	0	0	0	0	2.04167	6.84385	0.644868	760	11.9583	11.9583	11.9583	11.9583	11.9583		0.057	0.057	0.057	0.057	0.057
765	0	0	0	0	0	0	6.38551	0.644868	765	11.9583	11.9583	11.9583	11.9583	11.9583		0.057	0.057	0.057	0.057	0.057
770	0	0	0	0	0	0	3.88551	0.644868	770	11.9583	11.9583	11.9583	11.9583	11.9583		0.057	0.057	0.057	0.057	0.057
775	0	0	0	0	0	0	1.38551	0.644868	775	11.9583	11.9583	11.9583	11.9583	11.9583		0.057	0.057	0.057	0.057	0.057
780	0	0	0	0	0	0	0	0.644868	780	11.9583	11.9583	11.9583	11.9583	11.9583		0.057	0.057	0.057	0.057	0.057
785	0	0	0	0	0	0	0	0	785	11.9583	11.9583	11.9583	11.9583	11.9583		0.057	0.057	0.057	0.057	0.057
790	0	0	0	0	0	0	0	0	790	11.9583	11.9583	11.9583	11.9583	11.9583		0.057	0.057	0.057	0.057	0.057
795	0	0	0	0	0	0	0	0	795	11.9583	11.9583	11.9583	11.9583	11.9583		0.057	0.057	0.057	0.057	0.057
800	0	0	0	0	0	0	0	0	800	11.9583	11.9583	11.9583	11.9583	11.9583		0.057	0.057	0.057	0.057	0.057
805	0	0	0	0	0	0	0	0	805	11.9583	11.9583	11.9583	11.9583	11.9583		0.057	0.057	0.057	0.057	0.057
810	0	0	0	0	0	0	0	0	810	11.9583	11.9583	11.9583	11.9583	11.9583		0.057	0.057	0.057	0.057	0.057
815	0	0	0	0	0	0	0	0	815	11.9583	11.9583	11.9583	11.9583	11.9583		0.057	0.057	0.057	0.057	0.057
820	0	0	0	0	0	0	0	0	820	11.9583	11.9583	11.9583	11.9583	11.9583		0.057	0.057	0.057	0.057	0.057
825	0	0	0	0	0	0	0	0	825	11.9583	11.9583	11.9583	11.9583	11.9583		0.057	0.057	0.057	0.057	0.057
830	0	0	0	0	0	0	0	0	830	11.9583	11.9583	11.9583	11.9583	11.9583		0.057	0.057	0.057	0.057	0.057
835	0	0	0	0	0	0	0	0	835	11.9583	11.9583	11.9583	11.9583	11.9583		0.057	0.057	0.057	0.057	0.057
840	0	0	0	0	0	0	0	0	840	11.9583	11.9583	11.9583	11.9583	11.9583		0.057	0.057	0.057	0.057	0.057
845	0	0	0	0	0	0	0	0	845	11.9583	11.9583	11.9583	11.9583	11.9583		0.057	0.057	0.057	0.057	0.057
850	0	0	0	0	0	0	0	0	850	11.9583	11.9583	11.9583	11.9583	11.9583		0.057	0.057	0.057	0.057	0.057
855	0	0	0	0	0	0	0	0	855	11.9583	11.9583	11.9583	11.9583	11.9583		0.057	0.057	0.057	0.057	0.057
860	0	0	0	0	0	0	0	0	860	11.9583	11.9583	11.9583	11.9583	11.9583		0.057	0.057	0.057	0.057	0.057
865	0	0	0	0	0	0	0	0	865	11.9583	11.9583	11.9583	11.9583	11.9583		0.057	0.057	0.057	0.057	0.057
870	0	0	0	0	0	0	0	0	870	11.9583	11.9583	11.9583	11.9583	11.9583		0.057	0.057	0.057	0.057	0.057
875	0	0	0	0	0	0	0	0	875	11.9583	11.9583	11.9583	11.9583	11.9583		0.057	0.057	0.057	0.057	0.057
880	0	0	0	0	0	0	0	0	880	11.9583	11.9583	11.9583	11.9583	11.9583		0.057	0.057	0.057	0.057	0.057
885	0	0	0	0	0	0	0	0	885	11.9583	11.9583	11.9583	11.9583	11.9583		0.057	0.057	0.057	0.057	0.057
890	0	0	0	0	0	0	0	0	890	11.9583	11.9583	11.9583	11.9583	11.9583		0.057	0.057	0.057	0.057	0.057
895	0	0	0	0	0	0	0	0	895	11.9583	11.9583	11.9583	11.9583	11.9583		0.057	0.057	0.057	0.057	0.057
900	0	0	0	0	0	0	0	0	900	11.9583	11.9583	11.9583	11.9583	11.9583		0.057	0.057	0.057	0.057	0.057
MEORQ	22.5
Delay	41.7352

## Sheet: AT-4
Qmax	1800	veh/h		capacity 1	21.9512
Kjam	105	veh/km		capacity 2	83.0542
Length	0.7	km
FFS	82	km/h		Entry flow:	464
				W/V	0.0569605
Clock tick	5	sec
	0.00138889	hr
Distance travelled	0.113889	km		Offset:
No. of cells	6.14634			25	GREEN
N	11.9583	veh		125	RED
Q	2.5	veh		250	GREEN
				350	RED
				475	GREEN
				575	RED
				700	GREEN
				800	RED
										N:	11.9583					W/V:	0.0569605
Q	2.5	2.5	2.5	2.5	2.5	2.5	2.5
N	999	10	10	10	10	10	10	Sink
Time	Gate	1	2	3	4	5	6	7
5	2.5	0	0	0	0	0	0	0	5						MEORQ
10	2.5	2.5	0	0	0	0	0	0	10	11.9583	11.9583	11.9583	11.9583	11.9583		0.0569605	0.0569605	0.0569605	0.0569605	0.0569605
15	2.5	2.5	2.5	0	0	0	0	0	15	11.9583	11.9583	11.9583	11.9583	11.9583		0.0569605	0.0569605	0.0569605	0.0569605	0.0569605
20	2.5	2.5	2.5	2.5	0	0	0	0	20	11.9583	11.9583	11.9583	11.9583	11.9583		0.0569605	0.0569605	0.0569605	0.0569605	0.0569605
25	2.5	2.5	2.5	2.5	2.5	0	0	0	25	11.9583	11.9583	11.9583	11.9583	11.9583	10	0.0569605	0.0569605	0.0569605	0.0569605	0.0569605
30	2.5	2.5	2.5	2.5	2.5	2.5	0	0	30	11.9583	11.9583	11.9583	11.9583	11.9583		0.0569605	0.0569605	0.0569605	0.0569605	0.0569605
35	2.5	2.5	2.5	2.5	2.5	2.5	2.5	0	35	11.9583	11.9583	11.9583	11.9583	11.9583		0.0569605	0.0569605	0.0569605	0.0569605	0.0569605
40	2.5	2.5	2.5	2.5	2.5	2.5	2.5	0.681152	40	11.9583	11.9583	11.9583	11.9583	11.9583		0.0569605	0.0569605	0.0569605	0.0569605	0.0569605
45	2.5	2.5	2.5	2.5	2.5	2.5	2.5	0.642354	45	11.9583	11.9583	11.9583	11.9583	11.9583		0.0569605	0.0569605	0.0569605	0.0569605	0.0569605
50	2.5	2.5	2.5	2.5	2.5	2.5	2.5	0.644564	50	11.9583	11.9583	11.9583	11.9583	11.9583		0.0569605	0.0569605	0.0569605	0.0569605	0.0569605
55	2.5	2.5	2.5	2.5	2.5	2.5	2.5	0.644438	55	11.9583	11.9583	11.9583	11.9583	11.9583		0.0569605	0.0569605	0.0569605	0.0569605	0.0569605
60	1.5	2.5	2.5	2.5	2.5	2.5	2.5	0.644445	60	11.9583	11.9583	11.9583	11.9583	11.9583		0.0569605	0.0569605	0.0569605	0.0569605	0.0569605
65	0	1.5	2.5	2.5	2.5	2.5	2.5	0.644444	65	11.9583	11.9583	11.9583	11.9583	11.9583		0.0569605	0.0569605	0.0569605	0.0569605	0.0569605
70	0	0	1.5	2.5	2.5	2.5	2.5	0.644444	70	11.9583	11.9583	11.9583	11.9583	11.9583		0.0569605	0.0569605	0.0569605	0.0569605	0.0569605
75	0	0	0	1.5	2.5	2.5	2.5	0.644444	75	11.9583	11.9583	11.9583	11.9583	11.9583		0.0569605	0.0569605	0.0569605	0.0569605	0.0569605
80	0	0	0	0	1.5	2.5	2.5	0.644444	80	11.9583	11.9583	11.9583	11.9583	11.9583		0.0569605	0.0569605	0.0569605	0.0569605	0.0569605
85	0	0	0	0	0	1.5	2.5	0.644444	85	11.9583	11.9583	11.9583	11.9583	11.9583		0.0569605	0.0569605	0.0569605	0.0569605	0.0569605
90	0	0	0	0	0	0	1.5	0.644444	90	11.9583	11.9583	11.9583	11.9583	11.9583		0.0569605	0.0569605	0.0569605	0.0569605	0.0569605
95	0	0	0	0	0	0	0	0.644444	95	11.9583	11.9583	11.9583	11.9583	11.9583		0.0569605	0.0569605	0.0569605	0.0569605	0.0569605
100	0	0	0	0	0	0	0	0	100	11.9583	11.9583	11.9583	11.9583	11.9583		0.0569605	0.0569605	0.0569605	0.0569605	0.0569605
105	0	0	0	0	0	0	0	0	105	11.9583	11.9583	11.9583	11.9583	11.9583		0.0569605	0.0569605	0.0569605	0.0569605	0.0569605
110	0	0	0	0	0	0	0	0	110	11.9583	11.9583	11.9583	11.9583	11.9583		0.0569605	0.0569605	0.0569605	0.0569605	0.0569605
115	0	0	0	0	0	0	0	0	115	11.9583	11.9583	11.9583	11.9583	11.9583		0.0569605	0.0569605	0.0569605	0.0569605	0.0569605
120	0	0	0	0	0	0	0	0	120	11.9583	11.9583	11.9583	11.9583	11.9583		0.0569605	0.0569605	0.0569605	0.0569605	0.0569605
125	0	0	0	0	0	0	0	0	125	11.9583	11.9583	11.9583	11.9583	11.9583		0.0569605	0.0569605	0.0569605	0.0569605	0.0569605
130	0	0	0	0	0	0	0	0	130	11.9583	11.9583	11.9583	11.9583	11.9583		0.0569605	0.0569605	0.0569605	0.0569605	0.0569605
135	0	0	0	0	0	0	0	0	135	11.9583	11.9583	11.9583	11.9583	11.9583		0.0569605	0.0569605	0.0569605	0.0569605	0.0569605
140	0	0	0	0	0	0	0	0	140	11.9583	11.9583	11.9583	11.9583	11.9583		0.0569605	0.0569605	0.0569605	0.0569605	0.0569605
145	0	0	0	0	0	0	0	0	145	11.9583	11.9583	11.9583	11.9583	11.9583		0.0569605	0.0569605	0.0569605	0.0569605	0.0569605
150	0	0	0	0	0	0	0	0	150	11.9583	11.9583	11.9583	11.9583	11.9583		0.0569605	0.0569605	0.0569605	0.0569605	0.0569605
155	0	0	0	0	0	0	0	0	155	11.9583	11.9583	11.9583	11.9583	11.9583		0.0569605	0.0569605	0.0569605	0.0569605	0.0569605
160	0	0	0	0	0	0	0	0	160	11.9583	11.9583	11.9583	11.9583	11.9583		0.0569605	0.0569605	0.0569605	0.0569605	0.0569605
165	0	0	0	0	0	0	0	0	165	11.9583	11.9583	11.9583	11.9583	11.9583		0.0569605	0.0569605	0.0569605	0.0569605	0.0569605
170	0	0	0	0	0	0	0	0	170	11.9583	11.9583	11.9583	11.9583	11.9583		0.0569605	0.0569605	0.0569605	0.0569605	0.0569605
175	0	0	0	0	0	0	0	0	175	11.9583	11.9583	11.9583	11.9583	11.9583		0.0569605	0.0569605	0.0569605	0.0569605	0.0569605
180	0	0	0	0	0	0	0	0	180	11.9583	11.9583	11.9583	11.9583	11.9583		0.0569605	0.0569605	0.0569605	0.0569605	0.0569605
185	0	0	0	0	0	0	0	0	185	11.9583	11.9583	11.9583	11.9583	11.9583		0.0569605	0.0569605	0.0569605	0.0569605	0.0569605
190	0	0	0	0	0	0	0	0	190	11.9583	11.9583	11.9583	11.9583	11.9583		0.0569605	0.0569605	0.0569605	0.0569605	0.0569605
195	0	0	0	0	0	0	0	0	195	11.9583	11.9583	11.9583	11.9583	11.9583		0.0569605	0.0569605	0.0569605	0.0569605	0.0569605
200	0	0	0	0	0	0	0	0	200	11.9583	11.9583	11.9583	11.9583	11.9583		0.0569605	0.0569605	0.0569605	0.0569605	0.0569605
205	0	0	0	0	0	0	0	0	205	11.9583	11.9583	11.9583	11.9583	11.9583		0.0569605	0.0569605	0.0569605	0.0569605	0.0569605
210	0	0	0	0	0	0	0	0	210	11.9583	11.9583	11.9583	11.9583	11.9583		0.0569605	0.0569605	0.0569605	0.0569605	0.0569605
215	0	0	0	0	0	0	0	0	215	11.9583	11.9583	11.9583	11.9583	11.9583		0.0569605	0.0569605	0.0569605	0.0569605	0.0569605
220	0	0	0	0	0	0	0	0	220	11.9583	11.9583	11.9583	11.9583	11.9583		0.0569605	0.0569605	0.0569605	0.0569605	0.0569605
225	0	0	0	0	0	0	0	0	225	11.9583	11.9583	11.9583	11.9583	11.9583		0.0569605	0.0569605	0.0569605	0.0569605	0.0569605
230	2.5	0	0	0	0	0	0	0	230	11.9583	11.9583	11.9583	11.9583	11.9583		0.0569605	0.0569605	0.0569605	0.0569605	0.0569605
235	2.5	2.5	0	0	0	0	0	0	235	11.9583	11.9583	11.9583	11.9583	11.9583		0.0569605	0.0569605	0.0569605	0.0569605	0.0569605
240	2.5	2.5	2.5	0	0	0	0	0	240	11.9583	11.9583	11.9583	11.9583	11.9583		0.0569605	0.0569605	0.0569605	0.0569605	0.0569605
245	2.5	2.5	2.5	2.5	0	0	0	0	245	11.9583	11.9583	11.9583	11.9583	11.9583		0.0569605	0.0569605	0.0569605	0.0569605	0.0569605
250	2.5	2.5	2.5	2.5	2.5	0	0	0	250	11.9583	11.9583	11.9583	11.9583	11.9583	10	0.0569605	0.0569605	0.0569605	0.0569605	0.0569605
255	2.5	2.5	2.5	2.5	2.5	2.5	0	0	255	11.9583	11.9583	11.9583	11.9583	11.9583		0.0569605	0.0569605	0.0569605	0.0569605	0.0569605
260	2.5	2.5	2.5	2.5	2.5	2.5	2.5	0	260	11.9583	11.9583	11.9583	11.9583	11.9583		0.0569605	0.0569605	0.0569605	0.0569605	0.0569605
265	2.5	2.5	2.5	2.5	2.5	2.5	2.5	0.681152	265	11.9583	11.9583	11.9583	11.9583	11.9583		0.0569605	0.0569605	0.0569605	0.0569605	0.0569605
270	2.5	2.5	2.5	2.5	2.5	2.5	2.5	0.642354	270	11.9583	11.9583	11.9583	11.9583	11.9583		0.0569605	0.0569605	0.0569605	0.0569605	0.0569605
275	2.5	2.5	2.5	2.5	2.5	2.5	2.5	0.644564	275	11.9583	11.9583	11.9583	11.9583	11.9583		0.0569605	0.0569605	0.0569605	0.0569605	0.0569605
280	2.5	2.5	2.5	2.5	2.5	2.5	2.5	0.644438	280	11.9583	11.9583	11.9583	11.9583	11.9583		0.0569605	0.0569605	0.0569605	0.0569605	0.0569605
285	1.5	2.5	2.5	2.5	2.5	2.5	2.5	0.644445	285	11.9583	11.9583	11.9583	11.9583	11.9583		0.0569605	0.0569605	0.0569605	0.0569605	0.0569605
290	0	1.5	2.5	2.5	2.5	2.5	2.5	0.644444	290	11.9583	11.9583	11.9583	11.9583	11.9583		0.0569605	0.0569605	0.0569605	0.0569605	0.0569605
295	0	0	1.5	2.5	2.5	2.5	2.5	0.644444	295	11.9583	11.9583	11.9583	11.9583	11.9583		0.0569605	0.0569605	0.0569605	0.0569605	0.0569605
300	0	0	0	1.5	2.5	2.5	2.5	0.644444	300	11.9583	11.9583	11.9583	11.9583	11.9583		0.0569605	0.0569605	0.0569605	0.0569605	0.0569605
305	0	0	0	0	1.5	2.5	2.5	0.644444	305	11.9583	11.9583	11.9583	11.9583	11.9583		0.0569605	0.0569605	0.0569605	0.0569605	0.0569605
310	0	0	0	0	0	1.5	2.5	0.644444	310	11.9583	11.9583	11.9583	11.9583	11.9583		0.0569605	0.0569605	0.0569605	0.0569605	0.0569605
315	0	0	0	0	0	0	1.5	0.644444	315	11.9583	11.9583	11.9583	11.9583	11.9583		0.0569605	0.0569605	0.0569605	0.0569605	0.0569605
320	0	0	0	0	0	0	0	0.644444	320	11.9583	11.9583	11.9583	11.9583	11.9583		0.0569605	0.0569605	0.0569605	0.0569605	0.0569605
325	0	0	0	0	0	0	0	0	325	11.9583	11.9583	11.9583	11.9583	11.9583		0.0569605	0.0569605	0.0569605	0.0569605	0.0569605
330	0	0	0	0	0	0	0	0	330	11.9583	11.9583	11.9583	11.9583	11.9583		0.0569605	0.0569605	0.0569605	0.0569605	0.0569605
335	0	0	0	0	0	0	0	0	335	11.9583	11.9583	11.9583	11.9583	11.9583		0.0569605	0.0569605	0.0569605	0.0569605	0.0569605
340	0	0	0	0	0	0	0	0	340	11.9583	11.9583	11.9583	11.9583	11.9583		0.0569605	0.0569605	0.0569605	0.0569605	0.0569605
345	0	0	0	0	0	0	0	0	345	11.9583	11.9583	11.9583	11.9583	11.9583		0.0569605	0.0569605	0.0569605	0.0569605	0.0569605
350	0	0	0	0	0	0	0	0	350	11.9583	11.9583	11.9583	11.9583	11.9583		0.0569605	0.0569605	0.0569605	0.0569605	0.0569605
355	0	0	0	0	0	0	0	0	355	11.9583	11.9583	11.9583	11.9583	11.9583		0.0569605	0.0569605	0.0569605	0.0569605	0.0569605
360	0	0	0	0	0	0	0	0	360	11.9583	11.9583	11.9583	11.9583	11.9583		0.0569605	0.0569605	0.0569605	0.0569605	0.0569605
365	0	0	0	0	0	0	0	0	365	11.9583	11.9583	11.9583	11.9583	11.9583		0.0569605	0.0569605	0.0569605	0.0569605	0.0569605
370	0	0	0	0	0	0	0	0	370	11.9583	11.9583	11.9583	11.9583	11.9583		0.0569605	0.0569605	0.0569605	0.0569605	0.0569605
375	0	0	0	0	0	0	0	0	375	11.9583	11.9583	11.9583	11.9583	11.9583		0.0569605	0.0569605	0.0569605	0.0569605	0.0569605
380	0	0	0	0	0	0	0	0	380	11.9583	11.9583	11.9583	11.9583	11.9583		0.0569605	0.0569605	0.0569605	0.0569605	0.0569605
385	0	0	0	0	0	0	0	0	385	11.9583	11.9583	11.9583	11.9583	11.9583		0.0569605	0.0569605	0.0569605	0.0569605	0.0569605
390	0	0	0	0	0	0	0	0	390	11.9583	11.9583	11.9583	11.9583	11.9583		0.0569605	0.0569605	0.0569605	0.0569605	0.0569605
395	0	0	0	0	0	0	0	0	395	11.9583	11.9583	11.9583	11.9583	11.9583		0.0569605	0.0569605	0.0569605	0.0569605	0.0569605
400	0	0	0	0	0	0	0	0	400	11.9583	11.9583	11.9583	11.9583	11.9583		0.0569605	0.0569605	0.0569605	0.0569605	0.0569605
405	0	0	0	0	0	0	0	0	405	11.9583	11.9583	11.9583	11.9583	11.9583		0.0569605	0.0569605	0.0569605	0.0569605	0.0569605
410	0	0	0	0	0	0	0	0	410	11.9583	11.9583	11.9583	11.9583	11.9583		0.0569605	0.0569605	0.0569605	0.0569605	0.0569605
415	0	0	0	0	0	0	0	0	415	11.9583	11.9583	11.9583	11.9583	11.9583		0.0569605	0.0569605	0.0569605	0.0569605	0.0569605
420	0	0	0	0	0	0	0	0	420	11.9583	11.9583	11.9583	11.9583	11.9583		0.0569605	0.0569605	0.0569605	0.0569605	0.0569605
425	0	0	0	0	0	0	0	0	425	11.9583	11.9583	11.9583	11.9583	11.9583		0.0569605	0.0569605	0.0569605	0.0569605	0.0569605
430	0	0	0	0	0	0	0	0	430	11.9583	11.9583	11.9583	11.9583	11.9583		0.0569605	0.0569605	0.0569605	0.0569605	0.0569605
435	0	0	0	0	0	0	0	0	435	11.9583	11.9583	11.9583	11.9583	11.9583		0.0569605	0.0569605	0.0569605	0.0569605	0.0569605
440	0	0	0	0	0	0	0	0	440	11.9583	11.9583	11.9583	11.9583	11.9583		0.0569605	0.0569605	0.0569605	0.0569605	0.0569605
445	0	0	0	0	0	0	0	0	445	11.9583	11.9583	11.9583	11.9583	11.9583		0.0569605	0.0569605	0.0569605	0.0569605	0.0569605
450	0	0	0	0	0	0	0	0	450	11.9583	11.9583	11.9583	11.9583	11.9583		0.0569605	0.0569605	0.0569605	0.0569605	0.0569605
455	2.5	0	0	0	0	0	0	0	455	11.9583	11.9583	11.9583	11.9583	11.9583		0.0569605	0.0569605	0.0569605	0.0569605	0.0569605
460	2.5	2.5	0	0	0	0	0	0	460	11.9583	11.9583	11.9583	11.9583	11.9583		0.0569605	0.0569605	0.0569605	0.0569605	0.0569605
465	2.5	2.5	2.5	0	0	0	0	0	465	11.9583	11.9583	11.9583	11.9583	11.9583		0.0569605	0.0569605	0.0569605	0.0569605	0.0569605
470	2.5	2.5	2.5	2.5	0	0	0	0	470	11.9583	11.9583	11.9583	11.9583	11.9583		0.0569605	0.0569605	0.0569605	0.0569605	0.0569605
475	2.5	2.5	2.5	2.5	2.5	0	0	0	475	11.9583	11.9583	11.9583	11.9583	11.9583	10	0.0569605	0.0569605	0.0569605	0.0569605	0.0569605
480	2.5	2.5	2.5	2.5	2.5	2.5	0	0	480	11.9583	11.9583	11.9583	11.9583	11.9583		0.0569605	0.0569605	0.0569605	0.0569605	0.0569605
485	2.5	2.5	2.5	2.5	2.5	2.5	2.5	0	485	11.9583	11.9583	11.9583	11.9583	11.9583		0.0569605	0.0569605	0.0569605	0.0569605	0.0569605
490	2.5	2.5	2.5	2.5	2.5	2.5	2.5	0.681152	490	11.9583	11.9583	11.9583	11.9583	11.9583		0.0569605	0.0569605	0.0569605	0.0569605	0.0569605
495	2.5	2.5	2.5	2.5	2.5	2.5	2.5	0.642354	495	11.9583	11.9583	11.9583	11.9583	11.9583		0.0569605	0.0569605	0.0569605	0.0569605	0.0569605
500	2.5	2.5	2.5	2.5	2.5	2.5	2.5	0.644564	500	11.9583	11.9583	11.9583	11.9583	11.9583		0.0569605	0.0569605	0.0569605	0.0569605	0.0569605
505	2.5	2.5	2.5	2.5	2.5	2.5	2.5	0.644438	505	11.9583	11.9583	11.9583	11.9583	11.9583		0.0569605	0.0569605	0.0569605	0.0569605	0.0569605
510	1.5	2.5	2.5	2.5	2.5	2.5	2.5	0.644445	510	11.9583	11.9583	11.9583	11.9583	11.9583		0.0569605	0.0569605	0.0569605	0.0569605	0.0569605
515	0	1.5	2.5	2.5	2.5	2.5	2.5	0.644444	515	11.9583	11.9583	11.9583	11.9583	11.9583		0.0569605	0.0569605	0.0569605	0.0569605	0.0569605
520	0	0	1.5	2.5	2.5	2.5	2.5	0.644444	520	11.9583	11.9583	11.9583	11.9583	11.9583		0.0569605	0.0569605	0.0569605	0.0569605	0.0569605
525	0	0	0	1.5	2.5	2.5	2.5	0.644444	525	11.9583	11.9583	11.9583	11.9583	11.9583		0.0569605	0.0569605	0.0569605	0.0569605	0.0569605
530	0	0	0	0	1.5	2.5	2.5	0.644444	530	11.9583	11.9583	11.9583	11.9583	11.9583		0.0569605	0.0569605	0.0569605	0.0569605	0.0569605
535	0	0	0	0	0	1.5	2.5	0.644444	535	11.9583	11.9583	11.9583	11.9583	11.9583		0.0569605	0.0569605	0.0569605	0.0569605	0.0569605
540	0	0	0	0	0	0	1.5	0.644444	540	11.9583	11.9583	11.9583	11.9583	11.9583		0.0569605	0.0569605	0.0569605	0.0569605	0.0569605
545	0	0	0	0	0	0	0	0.644444	545	11.9583	11.9583	11.9583	11.9583	11.9583		0.0569605	0.0569605	0.0569605	0.0569605	0.0569605
550	0	0	0	0	0	0	0	0	550	11.9583	11.9583	11.9583	11.9583	11.9583		0.0569605	0.0569605	0.0569605	0.0569605	0.0569605
555	0	0	0	0	0	0	0	0	555	11.9583	11.9583	11.9583	11.9583	11.9583		0.0569605	0.0569605	0.0569605	0.0569605	0.0569605
560	0	0	0	0	0	0	0	0	560	11.9583	11.9583	11.9583	11.9583	11.9583		0.0569605	0.0569605	0.0569605	0.0569605	0.0569605
565	0	0	0	0	0	0	0	0	565	11.9583	11.9583	11.9583	11.9583	11.9583		0.0569605	0.0569605	0.0569605	0.0569605	0.0569605
570	0	0	0	0	0	0	0	0	570	11.9583	11.9583	11.9583	11.9583	11.9583		0.0569605	0.0569605	0.0569605	0.0569605	0.0569605
575	0	0	0	0	0	0	0	0	575	11.9583	11.9583	11.9583	11.9583	11.9583		0.0569605	0.0569605	0.0569605	0.0569605	0.0569605
580	0	0	0	0	0	0	0	0	580	11.9583	11.9583	11.9583	11.9583	11.9583		0.0569605	0.0569605	0.0569605	0.0569605	0.0569605
585	0	0	0	0	0	0	0	0	585	11.9583	11.9583	11.9583	11.9583	11.9583		0.0569605	0.0569605	0.0569605	0.0569605	0.0569605
590	0	0	0	0	0	0	0	0	590	11.9583	11.9583	11.9583	11.9583	11.9583		0.0569605	0.0569605	0.0569605	0.0569605	0.0569605
595	0	0	0	0	0	0	0	0	595	11.9583	11.9583	11.9583	11.9583	11.9583		0.0569605	0.0569605	0.0569605	0.0569605	0.0569605
600	0	0	0	0	0	0	0	0	600	11.9583	11.9583	11.9583	11.9583	11.9583		0.0569605	0.0569605	0.0569605	0.0569605	0.0569605
605	0	0	0	0	0	0	0	0	605	11.9583	11.9583	11.9583	11.9583	11.9583		0.0569605	0.0569605	0.0569605	0.0569605	0.0569605
610	0	0	0	0	0	0	0	0	610	11.9583	11.9583	11.9583	11.9583	11.9583		0.0569605	0.0569605	0.0569605	0.0569605	0.0569605
615	0	0	0	0	0	0	0	0	615	11.9583	11.9583	11.9583	11.9583	11.9583		0.0569605	0.0569605	0.0569605	0.0569605	0.0569605
620	0	0	0	0	0	0	0	0	620	11.9583	11.9583	11.9583	11.9583	11.9583		0.0569605	0.0569605	0.0569605	0.0569605	0.0569605
625	0	0	0	0	0	0	0	0	625	11.9583	11.9583	11.9583	11.9583	11.9583		0.0569605	0.0569605	0.0569605	0.0569605	0.0569605
630	0	0	0	0	0	0	0	0	630	11.9583	11.9583	11.9583	11.9583	11.9583		0.0569605	0.0569605	0.0569605	0.0569605	0.0569605
635	0	0	0	0	0	0	0	0	635	11.9583	11.9583	11.9583	11.9583	11.9583		0.0569605	0.0569605	0.0569605	0.0569605	0.0569605
640	0	0	0	0	0	0	0	0	640	11.9583	11.9583	11.9583	11.9583	11.9583		0.0569605	0.0569605	0.0569605	0.0569605	0.0569605
645	0	0	0	0	0	0	0	0	645	11.9583	11.9583	11.9583	11.9583	11.9583		0.0569605	0.0569605	0.0569605	0.0569605	0.0569605
650	0	0	0	0	0	0	0	0	650	11.9583	11.9583	11.9583	11.9583	11.9583		0.0569605	0.0569605	0.0569605	0.0569605	0.0569605
655	0	0	0	0	0	0	0	0	655	11.9583	11.9583	11.9583	11.9583	11.9583		0.0569605	0.0569605	0.0569605	0.0569605	0.0569605
660	0	0	0	0	0	0	0	0	660	11.9583	11.9583	11.9583	11.9583	11.9583		0.0569605	0.0569605	0.0569605	0.0569605	0.0569605
665	0	0	0	0	0	0	0	0	665	11.9583	11.9583	11.9583	11.9583	11.9583		0.0569605	0.0569605	0.0569605	0.0569605	0.0569605
670	0	0	0	0	0	0	0	0	670	11.9583	11.9583	11.9583	11.9583	11.9583		0.0569605	0.0569605	0.0569605	0.0569605	0.0569605
675	0	0	0	0	0	0	0	0	675	11.9583	11.9583	11.9583	11.9583	11.9583		0.0569605	0.0569605	0.0569605	0.0569605	0.0569605
680	2.5	0	0	0	0	0	0	0	680	11.9583	11.9583	11.9583	11.9583	11.9583		0.0569605	0.0569605	0.0569605	0.0569605	0.0569605
685	2.5	2.5	0	0	0	0	0	0	685	11.9583	11.9583	11.9583	11.9583	11.9583		0.0569605	0.0569605	0.0569605	0.0569605	0.0569605
690	2.5	2.5	2.5	0	0	0	0	0	690	11.9583	11.9583	11.9583	11.9583	11.9583		0.0569605	0.0569605	0.0569605	0.0569605	0.0569605
695	2.5	2.5	2.5	2.5	0	0	0	0	695	11.9583	11.9583	11.9583	11.9583	11.9583		0.0569605	0.0569605	0.0569605	0.0569605	0.0569605
700	2.5	2.5	2.5	2.5	2.5	0	0	0	700	11.9583	11.9583	11.9583	11.9583	11.9583	10	0.0569605	0.0569605	0.0569605	0.0569605	0.0569605
705	2.5	2.5	2.5	2.5	2.5	2.5	0	0	705	11.9583	11.9583	11.9583	11.9583	11.9583		0.0569605	0.0569605	0.0569605	0.0569605	0.0569605
710	2.5	2.5	2.5	2.5	2.5	2.5	2.5	0	710	11.9583	11.9583	11.9583	11.9583	11.9583		0.0569605	0.0569605	0.0569605	0.0569605	0.0569605
715	2.5	2.5	2.5	2.5	2.5	2.5	2.5	0.681152	715	11.9583	11.9583	11.9583	11.9583	11.9583		0.0569605	0.0569605	0.0569605	0.0569605	0.0569605
720	2.5	2.5	2.5	2.5	2.5	2.5	2.5	0.642354	720	11.9583	11.9583	11.9583	11.9583	11.9583		0.0569605	0.0569605	0.0569605	0.0569605	0.0569605
725	2.5	2.5	2.5	2.5	2.5	2.5	2.5	0.644564	725	11.9583	11.9583	11.9583	11.9583	11.9583		0.0569605	0.0569605	0.0569605	0.0569605	0.0569605
730	2.5	2.5	2.5	2.5	2.5	2.5	2.5	0.644438	730	11.9583	11.9583	11.9583	11.9583	11.9583		0.0569605	0.0569605	0.0569605	0.0569605	0.0569605
735	1.5	2.5	2.5	2.5	2.5	2.5	2.5	0.644445	735	11.9583	11.9583	11.9583	11.9583	11.9583		0.0569605	0.0569605	0.0569605	0.0569605	0.0569605
740	0	1.5	2.5	2.5	2.5	2.5	2.5	0.644444	740	11.9583	11.9583	11.9583	11.9583	11.9583		0.0569605	0.0569605	0.0569605	0.0569605	0.0569605
745	0	0	1.5	2.5	2.5	2.5	2.5	0.644444	745	11.9583	11.9583	11.9583	11.9583	11.9583		0.0569605	0.0569605	0.0569605	0.0569605	0.0569605
750	0	0	0	1.5	2.5	2.5	2.5	0.644444	750	11.9583	11.9583	11.9583	11.9583	11.9583		0.0569605	0.0569605	0.0569605	0.0569605	0.0569605
755	0	0	0	0	1.5	2.5	2.5	0.644444	755	11.9583	11.9583	11.9583	11.9583	11.9583		0.0569605	0.0569605	0.0569605	0.0569605	0.0569605
760	0	0	0	0	0	1.5	2.5	0.644444	760	11.9583	11.9583	11.9583	11.9583	11.9583		0.0569605	0.0569605	0.0569605	0.0569605	0.0569605
765	0	0	0	0	0	0	1.5	0.644444	765	11.9583	11.9583	11.9583	11.9583	11.9583		0.0569605	0.0569605	0.0569605	0.0569605	0.0569605
770	0	0	0	0	0	0	0	0.644444	770	11.9583	11.9583	11.9583	11.9583	11.9583		0.0569605	0.0569605	0.0569605	0.0569605	0.0569605
775	0	0	0	0	0	0	0	0	775	11.9583	11.9583	11.9583	11.9583	11.9583		0.0569605	0.0569605	0.0569605	0.0569605	0.0569605
780	0	0	0	0	0	0	0	0	780	11.9583	11.9583	11.9583	11.9583	11.9583		0.0569605	0.0569605	0.0569605	0.0569605	0.0569605
785	0	0	0	0	0	0	0	0	785	11.9583	11.9583	11.9583	11.9583	11.9583		0.0569605	0.0569605	0.0569605	0.0569605	0.0569605
790	0	0	0	0	0	0	0	0	790	11.9583	11.9583	11.9583	11.9583	11.9583		0.0569605	0.0569605	0.0569605	0.0569605	0.0569605
795	0	0	0	0	0	0	0	0	795	11.9583	11.9583	11.9583	11.9583	11.9583		0.0569605	0.0569605	0.0569605	0.0569605	0.0569605
800	0	0	0	0	0	0	0	0	800	11.9583	11.9583	11.9583	11.9583	11.9583		0.0569605	0.0569605	0.0569605	0.0569605	0.0569605
805	0	0	0	0	0	0	0	0	805	11.9583	11.9583	11.9583	11.9583	11.9583		0.0569605	0.0569605	0.0569605	0.0569605	0.0569605
810	0	0	0	0	0	0	0	0	810	11.9583	11.9583	11.9583	11.9583	11.9583		0.0569605	0.0569605	0.0569605	0.0569605	0.0569605
815	0	0	0	0	0	0	0	0	815	11.9583	11.9583	11.9583	11.9583	11.9583		0.0569605	0.0569605	0.0569605	0.0569605	0.0569605
820	0	0	0	0	0	0	0	0	820	11.9583	11.9583	11.9583	11.9583	11.9583		0.0569605	0.0569605	0.0569605	0.0569605	0.0569605
825	0	0	0	0	0	0	0	0	825	11.9583	11.9583	11.9583	11.9583	11.9583		0.0569605	0.0569605	0.0569605	0.0569605	0.0569605
830	0	0	0	0	0	0	0	0	830	11.9583	11.9583	11.9583	11.9583	11.9583		0.0569605	0.0569605	0.0569605	0.0569605	0.0569605
835	0	0	0	0	0	0	0	0	835	11.9583	11.9583	11.9583	11.9583	11.9583		0.0569605	0.0569605	0.0569605	0.0569605	0.0569605
840	0	0	0	0	0	0	0	0	840	11.9583	11.9583	11.9583	11.9583	11.9583		0.0569605	0.0569605	0.0569605	0.0569605	0.0569605
845	0	0	0	0	0	0	0	0	845	11.9583	11.9583	11.9583	11.9583	11.9583		0.0569605	0.0569605	0.0569605	0.0569605	0.0569605
850	0	0	0	0	0	0	0	0	850	11.9583	11.9583	11.9583	11.9583	11.9583		0.0569605	0.0569605	0.0569605	0.0569605	0.0569605
855	0	0	0	0	0	0	0	0	855	11.9583	11.9583	11.9583	11.9583	11.9583		0.0569605	0.0569605	0.0569605	0.0569605	0.0569605
860	0	0	0	0	0	0	0	0	860	11.9583	11.9583	11.9583	11.9583	11.9583		0.0569605	0.0569605	0.0569605	0.0569605	0.0569605
865	0	0	0	0	0	0	0	0	865	11.9583	11.9583	11.9583	11.9583	11.9583		0.0569605	0.0569605	0.0569605	0.0569605	0.0569605
870	0	0	0	0	0	0	0	0	870	11.9583	11.9583	11.9583	11.9583	11.9583		0.0569605	0.0569605	0.0569605	0.0569605	0.0569605
875	0	0	0	0	0	0	0	0	875	11.9583	11.9583	11.9583	11.9583	11.9583		0.0569605	0.0569605	0.0569605	0.0569605	0.0569605
880	0	0	0	0	0	0	0	0	880	11.9583	11.9583	11.9583	11.9583	11.9583		0.0569605	0.0569605	0.0569605	0.0569605	0.0569605
885	0	0	0	0	0	0	0	0	885	11.9583	11.9583	11.9583	11.9583	11.9583		0.0569605	0.0569605	0.0569605	0.0569605	0.0569605
890	0	0	0	0	0	0	0	0	890	11.9583	11.9583	11.9583	11.9583	11.9583		0.0569605	0.0569605	0.0569605	0.0569605	0.0569605
895	0	0	0	0	0	0	0	0	895	11.9583	11.9583	11.9583	11.9583	11.9583		0.0569605	0.0569605	0.0569605	0.0569605	0.0569605
900	0	0	0	0	0	0	0	0	900	11.9583	11.9583	11.9583	11.9583	11.9583		0.0569605	0.0569605	0.0569605	0.0569605	0.0569605
MEORQ	10
Delay	30

## Sheet: AT-5
Qmax	1800	veh/h		capacity 1	21.9512
Kjam	105	veh/km		capacity 2	83.0542
Length	0.7	km
FFS	82	km/h		Entry flow:	464
				W/V	0.0569605
Clock tick	5	sec
	0.00138889	hr
Distance travelled	0.113889	km		Offset:
No. of cells	6.14634			15	GREEN
N	11.9583	veh		115	RED
Q	2.5	veh		240	GREEN
				340	RED
				465	GREEN
				565	RED
				690	GREEN
				790	RED
										N:	11.9583					W/V:	0.0569605
Q	2.5	2.5	2.5	2.5	2.5	2.5	2.5
N	999	10	10	10	10	10	10	Sink
Time	Gate	1	2	3	4	5	6	7
5	2.5	0	0	0	0	0	0	0	5						MEORQ
10	2.5	2.5	0	0	0	0	0	0	10	11.9583	11.9583	11.9583	11.9583	11.9583		0.0569605	0.0569605	0.0569605	0.0569605	0.0569605
15	2.5	2.5	2.5	0	0	0	0	0	15	11.9583	11.9583	11.9583	11.9583	11.9583	5	0.0569605	0.0569605	0.0569605	0.0569605	0.0569605
20	2.5	2.5	2.5	2.5	0	0	0	0	20	11.9583	11.9583	11.9583	11.9583	11.9583		0.0569605	0.0569605	0.0569605	0.0569605	0.0569605
25	2.5	2.5	2.5	2.5	2.5	0	0	0	25	11.9583	11.9583	11.9583	11.9583	11.9583		0.0569605	0.0569605	0.0569605	0.0569605	0.0569605
30	2.5	2.5	2.5	2.5	2.5	2.5	0	0	30	11.9583	11.9583	11.9583	11.9583	11.9583		0.0569605	0.0569605	0.0569605	0.0569605	0.0569605
35	2.5	2.5	2.5	2.5	2.5	2.5	2.5	0	35	11.9583	11.9583	11.9583	11.9583	11.9583		0.0569605	0.0569605	0.0569605	0.0569605	0.0569605
40	2.5	2.5	2.5	2.5	2.5	2.5	2.5	0.681152	40	11.9583	11.9583	11.9583	11.9583	11.9583		0.0569605	0.0569605	0.0569605	0.0569605	0.0569605
45	2.5	2.5	2.5	2.5	2.5	2.5	2.5	0.642354	45	11.9583	11.9583	11.9583	11.9583	11.9583		0.0569605	0.0569605	0.0569605	0.0569605	0.0569605
50	2.5	2.5	2.5	2.5	2.5	2.5	2.5	0.644564	50	11.9583	11.9583	11.9583	11.9583	11.9583		0.0569605	0.0569605	0.0569605	0.0569605	0.0569605
55	2.5	2.5	2.5	2.5	2.5	2.5	2.5	0.644438	55	11.9583	11.9583	11.9583	11.9583	11.9583		0.0569605	0.0569605	0.0569605	0.0569605	0.0569605
60	1.5	2.5	2.5	2.5	2.5	2.5	2.5	0.644445	60	11.9583	11.9583	11.9583	11.9583	11.9583		0.0569605	0.0569605	0.0569605	0.0569605	0.0569605
65	0	1.5	2.5	2.5	2.5	2.5	2.5	0.644444	65	11.9583	11.9583	11.9583	11.9583	11.9583		0.0569605	0.0569605	0.0569605	0.0569605	0.0569605
70	0	0	1.5	2.5	2.5	2.5	2.5	0.644444	70	11.9583	11.9583	11.9583	11.9583	11.9583		0.0569605	0.0569605	0.0569605	0.0569605	0.0569605
75	0	0	0	1.5	2.5	2.5	2.5	0.644444	75	11.9583	11.9583	11.9583	11.9583	11.9583		0.0569605	0.0569605	0.0569605	0.0569605	0.0569605
80	0	0	0	0	1.5	2.5	2.5	0.644444	80	11.9583	11.9583	11.9583	11.9583	11.9583		0.0569605	0.0569605	0.0569605	0.0569605	0.0569605
85	0	0	0	0	0	1.5	2.5	0.644444	85	11.9583	11.9583	11.9583	11.9583	11.9583		0.0569605	0.0569605	0.0569605	0.0569605	0.0569605
90	0	0	0	0	0	0	1.5	0.644444	90	11.9583	11.9583	11.9583	11.9583	11.9583		0.0569605	0.0569605	0.0569605	0.0569605	0.0569605
95	0	0	0	0	0	0	0	0.644444	95	11.9583	11.9583	11.9583	11.9583	11.9583		0.0569605	0.0569605	0.0569605	0.0569605	0.0569605
100	0	0	0	0	0	0	0	0	100	11.9583	11.9583	11.9583	11.9583	11.9583		0.0569605	0.0569605	0.0569605	0.0569605	0.0569605
105	0	0	0	0	0	0	0	0	105	11.9583	11.9583	11.9583	11.9583	11.9583		0.0569605	0.0569605	0.0569605	0.0569605	0.0569605
110	0	0	0	0	0	0	0	0	110	11.9583	11.9583	11.9583	11.9583	11.9583		0.0569605	0.0569605	0.0569605	0.0569605	0.0569605
115	0	0	0	0	0	0	0	0	115	11.9583	11.9583	11.9583	11.9583	11.9583		0.0569605	0.0569605	0.0569605	0.0569605	0.0569605
120	0	0	0	0	0	0	0	0	120	11.9583	11.9583	11.9583	11.9583	11.9583		0.0569605	0.0569605	0.0569605	0.0569605	0.0569605
125	0	0	0	0	0	0	0	0	125	11.9583	11.9583	11.9583	11.9583	11.9583		0.0569605	0.0569605	0.0569605	0.0569605	0.0569605
130	0	0	0	0	0	0	0	0	130	11.9583	11.9583	11.9583	11.9583	11.9583		0.0569605	0.0569605	0.0569605	0.0569605	0.0569605
135	0	0	0	0	0	0	0	0	135	11.9583	11.9583	11.9583	11.9583	11.9583		0.0569605	0.0569605	0.0569605	0.0569605	0.0569605
140	0	0	0	0	0	0	0	0	140	11.9583	11.9583	11.9583	11.9583	11.9583		0.0569605	0.0569605	0.0569605	0.0569605	0.0569605
145	0	0	0	0	0	0	0	0	145	11.9583	11.9583	11.9583	11.9583	11.9583		0.0569605	0.0569605	0.0569605	0.0569605	0.0569605
150	0	0	0	0	0	0	0	0	150	11.9583	11.9583	11.9583	11.9583	11.9583		0.0569605	0.0569605	0.0569605	0.0569605	0.0569605
155	0	0	0	0	0	0	0	0	155	11.9583	11.9583	11.9583	11.9583	11.9583		0.0569605	0.0569605	0.0569605	0.0569605	0.0569605
160	0	0	0	0	0	0	0	0	160	11.9583	11.9583	11.9583	11.9583	11.9583		0.0569605	0.0569605	0.0569605	0.0569605	0.0569605
165	0	0	0	0	0	0	0	0	165	11.9583	11.9583	11.9583	11.9583	11.9583		0.0569605	0.0569605	0.0569605	0.0569605	0.0569605
170	0	0	0	0	0	0	0	0	170	11.9583	11.9583	11.9583	11.9583	11.9583		0.0569605	0.0569605	0.0569605	0.0569605	0.0569605
175	0	0	0	0	0	0	0	0	175	11.9583	11.9583	11.9583	11.9583	11.9583		0.0569605	0.0569605	0.0569605	0.0569605	0.0569605
180	0	0	0	0	0	0	0	0	180	11.9583	11.9583	11.9583	11.9583	11.9583		0.0569605	0.0569605	0.0569605	0.0569605	0.0569605
185	0	0	0	0	0	0	0	0	185	11.9583	11.9583	11.9583	11.9583	11.9583		0.0569605	0.0569605	0.0569605	0.0569605	0.0569605
190	0	0	0	0	0	0	0	0	190	11.9583	11.9583	11.9583	11.9583	11.9583		0.0569605	0.0569605	0.0569605	0.0569605	0.0569605
195	0	0	0	0	0	0	0	0	195	11.9583	11.9583	11.9583	11.9583	11.9583		0.0569605	0.0569605	0.0569605	0.0569605	0.0569605
200	0	0	0	0	0	0	0	0	200	11.9583	11.9583	11.9583	11.9583	11.9583		0.0569605	0.0569605	0.0569605	0.0569605	0.0569605
205	0	0	0	0	0	0	0	0	205	11.9583	11.9583	11.9583	11.9583	11.9583		0.0569605	0.0569605	0.0569605	0.0569605	0.0569605
210	0	0	0	0	0	0	0	0	210	11.9583	11.9583	11.9583	11.9583	11.9583		0.0569605	0.0569605	0.0569605	0.0569605	0.0569605
215	0	0	0	0	0	0	0	0	215	11.9583	11.9583	11.9583	11.9583	11.9583		0.0569605	0.0569605	0.0569605	0.0569605	0.0569605
220	0	0	0	0	0	0	0	0	220	11.9583	11.9583	11.9583	11.9583	11.9583		0.0569605	0.0569605	0.0569605	0.0569605	0.0569605
225	0	0	0	0	0	0	0	0	225	11.9583	11.9583	11.9583	11.9583	11.9583		0.0569605	0.0569605	0.0569605	0.0569605	0.0569605
230	2.5	0	0	0	0	0	0	0	230	11.9583	11.9583	11.9583	11.9583	11.9583		0.0569605	0.0569605	0.0569605	0.0569605	0.0569605
235	2.5	2.5	0	0	0	0	0	0	235	11.9583	11.9583	11.9583	11.9583	11.9583		0.0569605	0.0569605	0.0569605	0.0569605	0.0569605
240	2.5	2.5	2.5	0	0	0	0	0	240	11.9583	11.9583	11.9583	11.9583	11.9583	5	0.0569605	0.0569605	0.0569605	0.0569605	0.0569605
245	2.5	2.5	2.5	2.5	0	0	0	0	245	11.9583	11.9583	11.9583	11.9583	11.9583		0.0569605	0.0569605	0.0569605	0.0569605	0.0569605
250	2.5	2.5	2.5	2.5	2.5	0	0	0	250	11.9583	11.9583	11.9583	11.9583	11.9583		0.0569605	0.0569605	0.0569605	0.0569605	0.0569605
255	2.5	2.5	2.5	2.5	2.5	2.5	0	0	255	11.9583	11.9583	11.9583	11.9583	11.9583		0.0569605	0.0569605	0.0569605	0.0569605	0.0569605
260	2.5	2.5	2.5	2.5	2.5	2.5	2.5	0	260	11.9583	11.9583	11.9583	11.9583	11.9583		0.0569605	0.0569605	0.0569605	0.0569605	0.0569605
265	2.5	2.5	2.5	2.5	2.5	2.5	2.5	0.681152	265	11.9583	11.9583	11.9583	11.9583	11.9583		0.0569605	0.0569605	0.0569605	0.0569605	0.0569605
270	2.5	2.5	2.5	2.5	2.5	2.5	2.5	0.642354	270	11.9583	11.9583	11.9583	11.9583	11.9583		0.0569605	0.0569605	0.0569605	0.0569605	0.0569605
275	2.5	2.5	2.5	2.5	2.5	2.5	2.5	0.644564	275	11.9583	11.9583	11.9583	11.9583	11.9583		0.0569605	0.0569605	0.0569605	0.0569605	0.0569605
280	2.5	2.5	2.5	2.5	2.5	2.5	2.5	0.644438	280	11.9583	11.9583	11.9583	11.9583	11.9583		0.0569605	0.0569605	0.0569605	0.0569605	0.0569605
285	1.5	2.5	2.5	2.5	2.5	2.5	2.5	0.644445	285	11.9583	11.9583	11.9583	11.9583	11.9583		0.0569605	0.0569605	0.0569605	0.0569605	0.0569605
290	0	1.5	2.5	2.5	2.5	2.5	2.5	0.644444	290	11.9583	11.9583	11.9583	11.9583	11.9583		0.0569605	0.0569605	0.0569605	0.0569605	0.0569605
295	0	0	1.5	2.5	2.5	2.5	2.5	0.644444	295	11.9583	11.9583	11.9583	11.9583	11.9583		0.0569605	0.0569605	0.0569605	0.0569605	0.0569605
300	0	0	0	1.5	2.5	2.5	2.5	0.644444	300	11.9583	11.9583	11.9583	11.9583	11.9583		0.0569605	0.0569605	0.0569605	0.0569605	0.0569605
305	0	0	0	0	1.5	2.5	2.5	0.644444	305	11.9583	11.9583	11.9583	11.9583	11.9583		0.0569605	0.0569605	0.0569605	0.0569605	0.0569605
310	0	0	0	0	0	1.5	2.5	0.644444	310	11.9583	11.9583	11.9583	11.9583	11.9583		0.0569605	0.0569605	0.0569605	0.0569605	0.0569605
315	0	0	0	0	0	0	1.5	0.644444	315	11.9583	11.9583	11.9583	11.9583	11.9583		0.0569605	0.0569605	0.0569605	0.0569605	0.0569605
320	0	0	0	0	0	0	0	0.644444	320	11.9583	11.9583	11.9583	11.9583	11.9583		0.0569605	0.0569605	0.0569605	0.0569605	0.0569605
325	0	0	0	0	0	0	0	0	325	11.9583	11.9583	11.9583	11.9583	11.9583		0.0569605	0.0569605	0.0569605	0.0569605	0.0569605
330	0	0	0	0	0	0	0	0	330	11.9583	11.9583	11.9583	11.9583	11.9583		0.0569605	0.0569605	0.0569605	0.0569605	0.0569605
335	0	0	0	0	0	0	0	0	335	11.9583	11.9583	11.9583	11.9583	11.9583		0.0569605	0.0569605	0.0569605	0.0569605	0.0569605
340	0	0	0	0	0	0	0	0	340	11.9583	11.9583	11.9583	11.9583	11.9583		0.0569605	0.0569605	0.0569605	0.0569605	0.0569605
345	0	0	0	0	0	0	0	0	345	11.9583	11.9583	11.9583	11.9583	11.9583		0.0569605	0.0569605	0.0569605	0.0569605	0.0569605
350	0	0	0	0	0	0	0	0	350	11.9583	11.9583	11.9583	11.9583	11.9583		0.0569605	0.0569605	0.0569605	0.0569605	0.0569605
355	0	0	0	0	0	0	0	0	355	11.9583	11.9583	11.9583	11.9583	11.9583		0.0569605	0.0569605	0.0569605	0.0569605	0.0569605
360	0	0	0	0	0	0	0	0	360	11.9583	11.9583	11.9583	11.9583	11.9583		0.0569605	0.0569605	0.0569605	0.0569605	0.0569605
365	0	0	0	0	0	0	0	0	365	11.9583	11.9583	11.9583	11.9583	11.9583		0.0569605	0.0569605	0.0569605	0.0569605	0.0569605
370	0	0	0	0	0	0	0	0	370	11.9583	11.9583	11.9583	11.9583	11.9583		0.0569605	0.0569605	0.0569605	0.0569605	0.0569605
375	0	0	0	0	0	0	0	0	375	11.9583	11.9583	11.9583	11.9583	11.9583		0.0569605	0.0569605	0.0569605	0.0569605	0.0569605
380	0	0	0	0	0	0	0	0	380	11.9583	11.9583	11.9583	11.9583	11.9583		0.0569605	0.0569605	0.0569605	0.0569605	0.0569605
385	0	0	0	0	0	0	0	0	385	11.9583	11.9583	11.9583	11.9583	11.9583		0.0569605	0.0569605	0.0569605	0.0569605	0.0569605
390	0	0	0	0	0	0	0	0	390	11.9583	11.9583	11.9583	11.9583	11.9583		0.0569605	0.0569605	0.0569605	0.0569605	0.0569605
395	0	0	0	0	0	0	0	0	395	11.9583	11.9583	11.9583	11.9583	11.9583		0.0569605	0.0569605	0.0569605	0.0569605	0.0569605
400	0	0	0	0	0	0	0	0	400	11.9583	11.9583	11.9583	11.9583	11.9583		0.0569605	0.0569605	0.0569605	0.0569605	0.0569605
405	0	0	0	0	0	0	0	0	405	11.9583	11.9583	11.9583	11.9583	11.9583		0.0569605	0.0569605	0.0569605	0.0569605	0.0569605
410	0	0	0	0	0	0	0	0	410	11.9583	11.9583	11.9583	11.9583	11.9583		0.0569605	0.0569605	0.0569605	0.0569605	0.0569605
415	0	0	0	0	0	0	0	0	415	11.9583	11.9583	11.9583	11.9583	11.9583		0.0569605	0.0569605	0.0569605	0.0569605	0.0569605
420	0	0	0	0	0	0	0	0	420	11.9583	11.9583	11.9583	11.9583	11.9583		0.0569605	0.0569605	0.0569605	0.0569605	0.0569605
425	0	0	0	0	0	0	0	0	425	11.9583	11.9583	11.9583	11.9583	11.9583		0.0569605	0.0569605	0.0569605	0.0569605	0.0569605
430	0	0	0	0	0	0	0	0	430	11.9583	11.9583	11.9583	11.9583	11.9583		0.0569605	0.0569605	0.0569605	0.0569605	0.0569605
435	0	0	0	0	0	0	0	0	435	11.9583	11.9583	11.9583	11.9583	11.9583		0.0569605	0.0569605	0.0569605	0.0569605	0.0569605
440	0	0	0	0	0	0	0	0	440	11.9583	11.9583	11.9583	11.9583	11.9583		0.0569605	0.0569605	0.0569605	0.0569605	0.0569605
445	0	0	0	0	0	0	0	0	445	11.9583	11.9583	11.9583	11.9583	11.9583		0.0569605	0.0569605	0.0569605	0.0569605	0.0569605
450	0	0	0	0	0	0	0	0	450	11.9583	11.9583	11.9583	11.9583	11.9583		0.0569605	0.0569605	0.0569605	0.0569605	0.0569605
455	2.5	0	0	0	0	0	0	0	455	11.9583	11.9583	11.9583	11.9583	11.9583		0.0569605	0.0569605	0.0569605	0.0569605	0.0569605
460	2.5	2.5	0	0	0	0	0	0	460	11.9583	11.9583	11.9583	11.9583	11.9583		0.0569605	0.0569605	0.0569605	0.0569605	0.0569605
465	2.5	2.5	2.5	0	0	0	0	0	465	11.9583	11.9583	11.9583	11.9583	11.9583	5	0.0569605	0.0569605	0.0569605	0.0569605	0.0569605
470	2.5	2.5	2.5	2.5	0	0	0	0	470	11.9583	11.9583	11.9583	11.9583	11.9583		0.0569605	0.0569605	0.0569605	0.0569605	0.0569605
475	2.5	2.5	2.5	2.5	2.5	0	0	0	475	11.9583	11.9583	11.9583	11.9583	11.9583		0.0569605	0.0569605	0.0569605	0.0569605	0.0569605
480	2.5	2.5	2.5	2.5	2.5	2.5	0	0	480	11.9583	11.9583	11.9583	11.9583	11.9583		0.0569605	0.0569605	0.0569605	0.0569605	0.0569605
485	2.5	2.5	2.5	2.5	2.5	2.5	2.5	0	485	11.9583	11.9583	11.9583	11.9583	11.9583		0.0569605	0.0569605	0.0569605	0.0569605	0.0569605
490	2.5	2.5	2.5	2.5	2.5	2.5	2.5	0.681152	490	11.9583	11.9583	11.9583	11.9583	11.9583		0.0569605	0.0569605	0.0569605	0.0569605	0.0569605
495	2.5	2.5	2.5	2.5	2.5	2.5	2.5	0.642354	495	11.9583	11.9583	11.9583	11.9583	11.9583		0.0569605	0.0569605	0.0569605	0.0569605	0.0569605
500	2.5	2.5	2.5	2.5	2.5	2.5	2.5	0.644564	500	11.9583	11.9583	11.9583	11.9583	11.9583		0.0569605	0.0569605	0.0569605	0.0569605	0.0569605
505	2.5	2.5	2.5	2.5	2.5	2.5	2.5	0.644438	505	11.9583	11.9583	11.9583	11.9583	11.9583		0.0569605	0.0569605	0.0569605	0.0569605	0.0569605
510	1.5	2.5	2.5	2.5	2.5	2.5	2.5	0.644445	510	11.9583	11.9583	11.9583	11.9583	11.9583		0.0569605	0.0569605	0.0569605	0.0569605	0.0569605
515	0	1.5	2.5	2.5	2.5	2.5	2.5	0.644444	515	11.9583	11.9583	11.9583	11.9583	11.9583		0.0569605	0.0569605	0.0569605	0.0569605	0.0569605
520	0	0	1.5	2.5	2.5	2.5	2.5	0.644444	520	11.9583	11.9583	11.9583	11.9583	11.9583		0.0569605	0.0569605	0.0569605	0.0569605	0.0569605
525	0	0	0	1.5	2.5	2.5	2.5	0.644444	525	11.9583	11.9583	11.9583	11.9583	11.9583		0.0569605	0.0569605	0.0569605	0.0569605	0.0569605
530	0	0	0	0	1.5	2.5	2.5	0.644444	530	11.9583	11.9583	11.9583	11.9583	11.9583		0.0569605	0.0569605	0.0569605	0.0569605	0.0569605
535	0	0	0	0	0	1.5	2.5	0.644444	535	11.9583	11.9583	11.9583	11.9583	11.9583		0.0569605	0.0569605	0.0569605	0.0569605	0.0569605
540	0	0	0	0	0	0	1.5	0.644444	540	11.9583	11.9583	11.9583	11.9583	11.9583		0.0569605	0.0569605	0.0569605	0.0569605	0.0569605
545	0	0	0	0	0	0	0	0.644444	545	11.9583	11.9583	11.9583	11.9583	11.9583		0.0569605	0.0569605	0.0569605	0.0569605	0.0569605
550	0	0	0	0	0	0	0	0	550	11.9583	11.9583	11.9583	11.9583	11.9583		0.0569605	0.0569605	0.0569605	0.0569605	0.0569605
555	0	0	0	0	0	0	0	0	555	11.9583	11.9583	11.9583	11.9583	11.9583		0.0569605	0.0569605	0.0569605	0.0569605	0.0569605
560	0	0	0	0	0	0	0	0	560	11.9583	11.9583	11.9583	11.9583	11.9583		0.0569605	0.0569605	0.0569605	0.0569605	0.0569605
565	0	0	0	0	0	0	0	0	565	11.9583	11.9583	11.9583	11.9583	11.9583		0.0569605	0.0569605	0.0569605	0.0569605	0.0569605
570	0	0	0	0	0	0	0	0	570	11.9583	11.9583	11.9583	11.9583	11.9583		0.0569605	0.0569605	0.0569605	0.0569605	0.0569605
575	0	0	0	0	0	0	0	0	575	11.9583	11.9583	11.9583	11.9583	11.9583		0.0569605	0.0569605	0.0569605	0.0569605	0.0569605
580	0	0	0	0	0	0	0	0	580	11.9583	11.9583	11.9583	11.9583	11.9583		0.0569605	0.0569605	0.0569605	0.0569605	0.0569605
585	0	0	0	0	0	0	0	0	585	11.9583	11.9583	11.9583	11.9583	11.9583		0.0569605	0.0569605	0.0569605	0.0569605	0.0569605
590	0	0	0	0	0	0	0	0	590	11.9583	11.9583	11.9583	11.9583	11.9583		0.0569605	0.0569605	0.0569605	0.0569605	0.0569605
595	0	0	0	0	0	0	0	0	595	11.9583	11.9583	11.9583	11.9583	11.9583		0.0569605	0.0569605	0.0569605	0.0569605	0.0569605
600	0	0	0	0	0	0	0	0	600	11.9583	11.9583	11.9583	11.9583	11.9583		0.0569605	0.0569605	0.0569605	0.0569605	0.0569605
605	0	0	0	0	0	0	0	0	605	11.9583	11.9583	11.9583	11.9583	11.9583		0.0569605	0.0569605	0.0569605	0.0569605	0.0569605
610	0	0	0	0	0	0	0	0	610	11.9583	11.9583	11.9583	11.9583	11.9583		0.0569605	0.0569605	0.0569605	0.0569605	0.0569605
615	0	0	0	0	0	0	0	0	615	11.9583	11.9583	11.9583	11.9583	11.9583		0.0569605	0.0569605	0.0569605	0.0569605	0.0569605
620	0	0	0	0	0	0	0	0	620	11.9583	11.9583	11.9583	11.9583	11.9583		0.0569605	0.0569605	0.0569605	0.0569605	0.0569605
625	0	0	0	0	0	0	0	0	625	11.9583	11.9583	11.9583	11.9583	11.9583		0.0569605	0.0569605	0.0569605	0.0569605	0.0569605
630	0	0	0	0	0	0	0	0	630	11.9583	11.9583	11.9583	11.9583	11.9583		0.0569605	0.0569605	0.0569605	0.0569605	0.0569605
635	0	0	0	0	0	0	0	0	635	11.9583	11.9583	11.9583	11.9583	11.9583		0.0569605	0.0569605	0.0569605	0.0569605	0.0569605
640	0	0	0	0	0	0	0	0	640	11.9583	11.9583	11.9583	11.9583	11.9583		0.0569605	0.0569605	0.0569605	0.0569605	0.0569605
645	0	0	0	0	0	0	0	0	645	11.9583	11.9583	11.9583	11.9583	11.9583		0.0569605	0.0569605	0.0569605	0.0569605	0.0569605
650	0	0	0	0	0	0	0	0	650	11.9583	11.9583	11.9583	11.9583	11.9583		0.0569605	0.0569605	0.0569605	0.0569605	0.0569605
655	0	0	0	0	0	0	0	0	655	11.9583	11.9583	11.9583	11.9583	11.9583		0.0569605	0.0569605	0.0569605	0.0569605	0.0569605
660	0	0	0	0	0	0	0	0	660	11.9583	11.9583	11.9583	11.9583	11.9583		0.0569605	0.0569605	0.0569605	0.0569605	0.0569605
665	0	0	0	0	0	0	0	0	665	11.9583	11.9583	11.9583	11.9583	11.9583		0.0569605	0.0569605	0.0569605	0.0569605	0.0569605
670	0	0	0	0	0	0	0	0	670	11.9583	11.9583	11.9583	11.9583	11.9583		0.0569605	0.0569605	0.0569605	0.0569605	0.0569605
675	0	0	0	0	0	0	0	0	675	11.9583	11.9583	11.9583	11.9583	11.9583		0.0569605	0.0569605	0.0569605	0.0569605	0.0569605
680	2.5	0	0	0	0	0	0	0	680	11.9583	11.9583	11.9583	11.9583	11.9583		0.0569605	0.0569605	0.0569605	0.0569605	0.0569605
685	2.5	2.5	0	0	0	0	0	0	685	11.9583	11.9583	11.9583	11.9583	11.9583		0.0569605	0.0569605	0.0569605	0.0569605	0.0569605
690	2.5	2.5	2.5	0	0	0	0	0	690	11.9583	11.9583	11.9583	11.9583	11.9583	5	0.0569605	0.0569605	0.0569605	0.0569605	0.0569605
695	2.5	2.5	2.5	2.5	0	0	0	0	695	11.9583	11.9583	11.9583	11.9583	11.9583		0.0569605	0.0569605	0.0569605	0.0569605	0.0569605
700	2.5	2.5	2.5	2.5	2.5	0	0	0	700	11.9583	11.9583	11.9583	11.9583	11.9583		0.0569605	0.0569605	0.0569605	0.0569605	0.0569605
705	2.5	2.5	2.5	2.5	2.5	2.5	0	0	705	11.9583	11.9583	11.9583	11.9583	11.9583		0.0569605	0.0569605	0.0569605	0.0569605	0.0569605
710	2.5	2.5	2.5	2.5	2.5	2.5	2.5	0	710	11.9583	11.9583	11.9583	11.9583	11.9583		0.0569605	0.0569605	0.0569605	0.0569605	0.0569605
715	2.5	2.5	2.5	2.5	2.5	2.5	2.5	0.681152	715	11.9583	11.9583	11.9583	11.9583	11.9583		0.0569605	0.0569605	0.0569605	0.0569605	0.0569605
720	2.5	2.5	2.5	2.5	2.5	2.5	2.5	0.642354	720	11.9583	11.9583	11.9583	11.9583	11.9583		0.0569605	0.0569605	0.0569605	0.0569605	0.0569605
725	2.5	2.5	2.5	2.5	2.5	2.5	2.5	0.644564	725	11.9583	11.9583	11.9583	11.9583	11.9583		0.0569605	0.0569605	0.0569605	0.0569605	0.0569605
730	2.5	2.5	2.5	2.5	2.5	2.5	2.5	0.644438	730	11.9583	11.9583	11.9583	11.9583	11.9583		0.0569605	0.0569605	0.0569605	0.0569605	0.0569605
735	1.5	2.5	2.5	2.5	2.5	2.5	2.5	0.644445	735	11.9583	11.9583	11.9583	11.9583	11.9583		0.0569605	0.0569605	0.0569605	0.0569605	0.0569605
740	0	1.5	2.5	2.5	2.5	2.5	2.5	0.644444	740	11.9583	11.9583	11.9583	11.9583	11.9583		0.0569605	0.0569605	0.0569605	0.0569605	0.0569605
745	0	0	1.5	2.5	2.5	2.5	2.5	0.644444	745	11.9583	11.9583	11.9583	11.9583	11.9583		0.0569605	0.0569605	0.0569605	0.0569605	0.0569605
750	0	0	0	1.5	2.5	2.5	2.5	0.644444	750	11.9583	11.9583	11.9583	11.9583	11.9583		0.0569605	0.0569605	0.0569605	0.0569605	0.0569605
755	0	0	0	0	1.5	2.5	2.5	0.644444	755	11.9583	11.9583	11.9583	11.9583	11.9583		0.0569605	0.0569605	0.0569605	0.0569605	0.0569605
760	0	0	0	0	0	1.5	2.5	0.644444	760	11.9583	11.9583	11.9583	11.9583	11.9583		0.0569605	0.0569605	0.0569605	0.0569605	0.0569605
765	0	0	0	0	0	0	1.5	0.644444	765	11.9583	11.9583	11.9583	11.9583	11.9583		0.0569605	0.0569605	0.0569605	0.0569605	0.0569605
770	0	0	0	0	0	0	0	0.644444	770	11.9583	11.9583	11.9583	11.9583	11.9583		0.0569605	0.0569605	0.0569605	0.0569605	0.0569605
775	0	0	0	0	0	0	0	0	775	11.9583	11.9583	11.9583	11.9583	11.9583		0.0569605	0.0569605	0.0569605	0.0569605	0.0569605
780	0	0	0	0	0	0	0	0	780	11.9583	11.9583	11.9583	11.9583	11.9583		0.0569605	0.0569605	0.0569605	0.0569605	0.0569605
785	0	0	0	0	0	0	0	0	785	11.9583	11.9583	11.9583	11.9583	11.9583		0.0569605	0.0569605	0.0569605	0.0569605	0.0569605
790	0	0	0	0	0	0	0	0	790	11.9583	11.9583	11.9583	11.9583	11.9583		0.0569605	0.0569605	0.0569605	0.0569605	0.0569605
795	0	0	0	0	0	0	0	0	795	11.9583	11.9583	11.9583	11.9583	11.9583		0.0569605	0.0569605	0.0569605	0.0569605	0.0569605
800	0	0	0	0	0	0	0	0	800	11.9583	11.9583	11.9583	11.9583	11.9583		0.0569605	0.0569605	0.0569605	0.0569605	0.0569605
805	0	0	0	0	0	0	0	0	805	11.9583	11.9583	11.9583	11.9583	11.9583		0.0569605	0.0569605	0.0569605	0.0569605	0.0569605
810	0	0	0	0	0	0	0	0	810	11.9583	11.9583	11.9583	11.9583	11.9583		0.0569605	0.0569605	0.0569605	0.0569605	0.0569605
815	0	0	0	0	0	0	0	0	815	11.9583	11.9583	11.9583	11.9583	11.9583		0.0569605	0.0569605	0.0569605	0.0569605	0.0569605
820	0	0	0	0	0	0	0	0	820	11.9583	11.9583	11.9583	11.9583	11.9583		0.0569605	0.0569605	0.0569605	0.0569605	0.0569605
825	0	0	0	0	0	0	0	0	825	11.9583	11.9583	11.9583	11.9583	11.9583		0.0569605	0.0569605	0.0569605	0.0569605	0.0569605
830	0	0	0	0	0	0	0	0	830	11.9583	11.9583	11.9583	11.9583	11.9583		0.0569605	0.0569605	0.0569605	0.0569605	0.0569605
835	0	0	0	0	0	0	0	0	835	11.9583	11.9583	11.9583	11.9583	11.9583		0.0569605	0.0569605	0.0569605	0.0569605	0.0569605
840	0	0	0	0	0	0	0	0	840	11.9583	11.9583	11.9583	11.9583	11.9583		0.0569605	0.0569605	0.0569605	0.0569605	0.0569605
845	0	0	0	0	0	0	0	0	845	11.9583	11.9583	11.9583	11.9583	11.9583		0.0569605	0.0569605	0.0569605	0.0569605	0.0569605
850	0	0	0	0	0	0	0	0	850	11.9583	11.9583	11.9583	11.9583	11.9583		0.0569605	0.0569605	0.0569605	0.0569605	0.0569605
855	0	0	0	0	0	0	0	0	855	11.9583	11.9583	11.9583	11.9583	11.9583		0.0569605	0.0569605	0.0569605	0.0569605	0.0569605
860	0	0	0	0	0	0	0	0	860	11.9583	11.9583	11.9583	11.9583	11.9583		0.0569605	0.0569605	0.0569605	0.0569605	0.0569605
865	0	0	0	0	0	0	0	0	865	11.9583	11.9583	11.9583	11.9583	11.9583		0.0569605	0.0569605	0.0569605	0.0569605	0.0569605
870	0	0	0	0	0	0	0	0	870	11.9583	11.9583	11.9583	11.9583	11.9583		0.0569605	0.0569605	0.0569605	0.0569605	0.0569605
875	0	0	0	0	0	0	0	0	875	11.9583	11.9583	11.9583	11.9583	11.9583		0.0569605	0.0569605	0.0569605	0.0569605	0.0569605
880	0	0	0	0	0	0	0	0	880	11.9583	11.9583	11.9583	11.9583	11.9583		0.0569605	0.0569605	0.0569605	0.0569605	0.0569605
885	0	0	0	0	0	0	0	0	885	11.9583	11.9583	11.9583	11.9583	11.9583		0.0569605	0.0569605	0.0569605	0.0569605	0.0569605
890	0	0	0	0	0	0	0	0	890	11.9583	11.9583	11.9583	11.9583	11.9583		0.0569605	0.0569605	0.0569605	0.0569605	0.0569605
895	0	0	0	0	0	0	0	0	895	11.9583	11.9583	11.9583	11.9583	11.9583		0.0569605	0.0569605	0.0569605	0.0569605	0.0569605
900	0	0	0	0	0	0	0	0	900	11.9583	11.9583	11.9583	11.9583	11.9583		0.0569605	0.0569605	0.0569605	0.0569605	0.0569605
MEORQ	5
Delay	30

## Sheet: Sheet1
Qmax	1800	veh/h		capacity 1	21.9512
Kjam	105	veh/km		capacity 2	83.0542
Length	0.7	km
FFS	82	km/h		Entry flow:	464
				W/V	0.0569605
Clock tick	1	sec
	0.000277778	hr
Distance travelled	0.0227778	km		Offset:
No. of cells	30.7317			15	GREEN
N	2.39167	veh		115	RED
Q	0.5	veh		240	GREEN
				340	RED
				465	GREEN
				565	RED
				690	GREEN
				790	RED
																																										N:	2.39167
							Q	0.5	0.5	0.5	0.5	0.5	0.5	0.5	0.5	0.5	0.5	0.5	0.5	0.5	0.5	0.5	0.5	0.5	0.5	0.5	0.5	0.5	0.5	0.5	0.5	0.5	0.5	0.5	0.5	0.5	0.5	0.5	0.5
							N	999	2.39	2.39	2.39	2.39	2.39	2.39	2.39	2.39	2.39	2.39	2.39	2.39	2.39	2.39	2.39	2.39	2.39	2.39	2.39	2.39	2.39	2.39	2.39	2.39	2.39	2.39	2.39	2.39	2.39	2.39	2.39	Sink
							Time	Gate	1	2	3	4	5	6	7	8	9	10	11	12	13	14	15	16	17	18	19	20	21	22	23	24	25	26	27	28	29	30	31			1	2	3	4	5	6	7	8
							1	0.5	0	0	0	0	0	0	0	0	0	0	0	0	0	0	0	0	0	0	0	0	0	0	0	0	0	0	0	0	0	0	0	0	1
							2	0.5	0.5	0	0	0	0	0	0	0	0	0	0	0	0	0	0	0	0	0	0	0	0	0	0	0	0	0	0	0	0	0	0	0	2	2.39167	2.39167	2.39167	2.39167	2.39167	2.39167	2.39167	2.39167
							3	0.5	0.5	0.5	0	0	0	0	0	0	0	0	0	0	0	0	0	0	0	0	0	0	0	0	0	0	0	0	0	0	0	0	0	0	3	2.39167	2.39167	2.39167	2.39167	2.39167	2.39167	2.39167	2.39167
							4	0.5	0.5	0.5	0.5	0	0	0	0	0	0	0	0	0	0	0	0	0	0	0	0	0	0	0	0	0	0	0	0	0	0	0	0	0	4	2.39167	2.39167	2.39167	2.39167	2.39167	2.39167	2.39167	2.39167
							5	0.5	0.5	0.5	0.5	0.5	0	0	0	0	0	0	0	0	0	0	0	0	0	0	0	0	0	0	0	0	0	0	0	0	0	0	0	0	5	2.39167	2.39167	2.39167	2.39167	2.39167	2.39167	2.39167	2.39167
							6	0.5	0.5	0.5	0.5	0.5	0.5	0	0	0	0	0	0	0	0	0	0	0	0	0	0	0	0	0	0	0	0	0	0	0	0	0	0	0	6	2.39167	2.39167	2.39167	2.39167	2.39167	2.39167	2.39167	2.39167
							7	0.5	0.5	0.5	0.5	0.5	0.5	0.5	0	0	0	0	0	0	0	0	0	0	0	0	0	0	0	0	0	0	0	0	0	0	0	0	0	0	7	2.39167	2.39167	2.39167	2.39167	2.39167	2.39167	2.39167	2.39167
							8	0.5	0.5	0.5	0.5	0.5	0.5	0.5	0.5	0	0	0	0	0	0	0	0	0	0	0	0	0	0	0	0	0	0	0	0	0	0	0	0	0	8	2.39167	2.39167	2.39167	2.39167	2.39167	2.39167	2.39167	2.39167
							9	0.5	0.5	0.5	0.5	0.5	0.5	0.5	0.5	0.5	0	0	0	0	0	0	0	0	0	0	0	0	0	0	0	0	0	0	0	0	0	0	0	0	9	2.39167	2.39167	2.39167	2.39167	2.39167	2.39167	2.39167	2.39167
							10	0.5	0.5	0.5	0.5	0.5	0.5	0.5	0.5	0.5	0.5	0	0	0	0	0	0	0	0	0	0	0	0	0	0	0	0	0	0	0	0	0	0	0	10	2.39167	2.39167	2.39167	2.39167	2.39167	2.39167	2.39167	2.39167
							11	0.5	0.5	0.5	0.5	0.5	0.5	0.5	0.5	0.5	0.5	0.5	0	0	0	0	0	0	0	0	0	0	0	0	0	0	0	0	0	0	0	0	0	0	11	2.39167	2.39167	2.39167	2.39167	2.39167	2.39167	2.39167	2.39167
							12	0.5	0.5	0.5	0.5	0.5	0.5	0.5	0.5	0.5	0.5	0.5	0.5	0	0	0	0	0	0	0	0	0	0	0	0	0	0	0	0	0	0	0	0	0	12	2.39167	2.39167	2.39167	2.39167	2.39167	2.39167	2.39167	2.39167
							13	0.5	0.5	0.5	0.5	0.5	0.5	0.5	0.5	0.5	0.5	0.5	0.5	0.5	0	0	0	0	0	0	0	0	0	0	0	0	0	0	0	0	0	0	0	0	13	2.39167	2.39167	2.39167	2.39167	2.39167	2.39167	2.39167	2.39167
							14	0.5	0.5	0.5	0.5	0.5	0.5	0.5	0.5	0.5	0.5	0.5	0.5	0.5	0.5	0	0	0	0	0	0	0	0	0	0	0	0	0	0	0	0	0	0	0	14	2.39167	2.39167	2.39167	2.39167	2.39167	2.39167	2.39167	2.39167
							15	0.5	0.5	0.5	0.5	0.5	0.5	0.5	0.5	0.5	0.5	0.5	0.5	0.5	0.5	0.5	0	0	0	0	0	0	0	0	0	0	0	0	0	0	0	0	0	0	15	2.39167	2.39167	2.39167	2.39167	2.39167	2.39167	2.39167	2.39167
							16	0.5	0.5	0.5	0.5	0.5	0.5	0.5	0.5	0.5	0.5	0.5	0.5	0.5	0.5	0.5	0.5	0	0	0	0	0	0	0	0	0	0	0	0	0	0	0	0	0	16	2.39167	2.39167	2.39167	2.39167	2.39167	2.39167	2.39167	2.39167
							17	0.5	0.5	0.5	0.5	0.5	0.5	0.5	0.5	0.5	0.5	0.5	0.5	0.5	0.5	0.5	0.5	0.5	0	0	0	0	0	0	0	0	0	0	0	0	0	0	0	0	17	2.39167	2.39167	2.39167	2.39167	2.39167	2.39167	2.39167	2.39167
							18	0.5	0.5	0.5	0.5	0.5	0.5	0.5	0.5	0.5	0.5	0.5	0.5	0.5	0.5	0.5	0.5	0.5	0.5	0	0	0	0	0	0	0	0	0	0	0	0	0	0	0	18	2.39167	2.39167	2.39167	2.39167	2.39167	2.39167	2.39167	2.39167
							19	0.5	0.5	0.5	0.5	0.5	0.5	0.5	0.5	0.5	0.5	0.5	0.5	0.5	0.5	0.5	0.5	0.5	0.5	0.5	0	0	0	0	0	0	0	0	0	0	0	0	0	0	19	2.39167	2.39167	2.39167	2.39167	2.39167	2.39167	2.39167	2.39167
							20	0.5	0.5	0.5	0.5	0.5	0.5	0.5	0.5	0.5	0.5	0.5	0.5	0.5	0.5	0.5	0.5	0.5	0.5	0.5	0.5	0	0	0	0	0	0	0	0	0	0	0	0	0	20	2.39167	2.39167	2.39167	2.39167	2.39167	2.39167	2.39167	2.39167
							21	0.5	0.5	0.5	0.5	0.5	0.5	0.5	0.5	0.5	0.5	0.5	0.5	0.5	0.5	0.5	0.5	0.5	0.5	0.5	0.5	0.5	0	0	0	0	0	0	0	0	0	0	0	0	21	2.39167	2.39167	2.39167	2.39167	2.39167	2.39167	2.39167	2.39167
							22	0.5	0.5	0.5	0.5	0.5	0.5	0.5	0.5	0.5	0.5	0.5	0.5	0.5	0.5	0.5	0.5	0.5	0.5	0.5	0.5	0.5	0.5	0	0	0	0	0	0	0	0	0	0	0	22	2.39167	2.39167	2.39167	2.39167	2.39167	2.39167	2.39167	2.39167
							23	0.5	0.5	0.5	0.5	0.5	0.5	0.5	0.5	0.5	0.5	0.5	0.5	0.5	0.5	0.5	0.5	0.5	0.5	0.5	0.5	0.5	0.5	0.5	0	0	0	0	0	0	0	0	0	0	23	2.39167	2.39167	2.39167	2.39167	2.39167	2.39167	2.39167	2.39167
							24	0.5	0.5	0.5	0.5	0.5	0.5	0.5	0.5	0.5	0.5	0.5	0.5	0.5	0.5	0.5	0.5	0.5	0.5	0.5	0.5	0.5	0.5	0.5	0.5	0	0	0	0	0	0	0	0	0	24	2.39167	2.39167	2.39167	2.39167	2.39167	2.39167	2.39167	2.39167
							25	0.5	0.5	0.5	0.5	0.5	0.5	0.5	0.5	0.5	0.5	0.5	0.5	0.5	0.5	0.5	0.5	0.5	0.5	0.5	0.5	0.5	0.5	0.5	0.5	0.5	0	0	0	0	0	0	0	0	25	2.39167	2.39167	2.39167	2.39167	2.39167	2.39167	2.39167	2.39167
							26	0.5	0.5	0.5	0.5	0.5	0.5	0.5	0.5	0.5	0.5	0.5	0.5	0.5	0.5	0.5	0.5	0.5	0.5	0.5	0.5	0.5	0.5	0.5	0.5	0.5	0.5	0	0	0	0	0	0	0	26	2.39167	2.39167	2.39167	2.39167	2.39167	2.39167	2.39167	2.39167
							27	0.5	0.5	0.5	0.5	0.5	0.5	0.5	0.5	0.5	0.5	0.5	0.5	0.5	0.5	0.5	0.5	0.5	0.5	0.5	0.5	0.5	0.5	0.5	0.5	0.5	0.5	0.5	0	0	0	0	0	0	27	2.39167	2.39167	2.39167	2.39167	2.39167	2.39167	2.39167	2.39167
							28	0.5	0.5	0.5	0.5	0.5	0.5	0.5	0.5	0.5	0.5	0.5	0.5	0.5	0.5	0.5	0.5	0.5	0.5	0.5	0.5	0.5	0.5	0.5	0.5	0.5	0.5	0.5	0.5	0	0	0	0	0	28	2.39167	2.39167	2.39167	2.39167	2.39167	2.39167	2.39167	2.39167
							29	0.5	0.5	0.5	0.5	0.5	0.5	0.5	0.5	0.5	0.5	0.5	0.5	0.5	0.5	0.5	0.5	0.5	0.5	0.5	0.5	0.5	0.5	0.5	0.5	0.5	0.5	0.5	0.5	0.5	0	0	0	0	29	2.39167	2.39167	2.39167	2.39167	2.39167	2.39167	2.39167	2.39167
							30	0.5	0.5	0.5	0.5	0.5	0.5	0.5	0.5	0.5	0.5	0.5	0.5	0.5	0.5	0.5	0.5	0.5	0.5	0.5	0.5	0.5	0.5	0.5	0.5	0.5	0.5	0.5	0.5	0.5	0.5	0	0	0	30	2.39167	2.39167	2.39167	2.39167	2.39167	2.39167	2.39167	2.39167
							31	0.5	0.5	0.5	0.5	0.5	0.5	0.5	0.5	0.5	0.5	0.5	0.5	0.5	0.5	0.5	0.5	0.5	0.5	0.5	0.5	0.5	0.5	0.5	0.5	0.5	0.5	0.5	0.5	0.5	0.5	0.5	0	0	31	2.39167	2.39167	2.39167	2.39167	2.39167	2.39167	2.39167	2.39167
							32	0.5	0.5	0.5	0.5	0.5	0.5	0.5	0.5	0.5	0.5	0.5	0.5	0.5	0.5	0.5	0.5	0.5	0.5	0.5	0.5	0.5	0.5	0.5	0.5	0.5	0.5	0.5	0.5	0.5	0.5	0.5	0.5	0.13623	32	2.39167	2.39167	2.39167	2.39167	2.39167	2.39167	2.39167	2.39167
							33	0.5	0.5	0.5	0.5	0.5	0.5	0.5	0.5	0.5	0.5	0.5	0.5	0.5	0.5	0.5	0.5	0.5	0.5	0.5	0.5	0.5	0.5	0.5	0.5	0.5	0.5	0.5	0.5	0.5	0.5	0.5	0.5	0.128471	33	2.39167	2.39167	2.39167	2.39167	2.39167	2.39167	2.39167	2.39167
							34	0.5	0.5	0.5	0.5	0.5	0.5	0.5	0.5	0.5	0.5	0.5	0.5	0.5	0.5	0.5	0.5	0.5	0.5	0.5	0.5	0.5	0.5	0.5	0.5	0.5	0.5	0.5	0.5	0.5	0.5	0.5	0.5	0.128913	34	2.39167	2.39167	2.39167	2.39167	2.39167	2.39167	2.39167	2.39167
							35	0.5	0.5	0.5	0.5	0.5	0.5	0.5	0.5	0.5	0.5	0.5	0.5	0.5	0.5	0.5	0.5	0.5	0.5	0.5	0.5	0.5	0.5	0.5	0.5	0.5	0.5	0.5	0.5	0.5	0.5	0.5	0.5	0.128888	35	2.39167	2.39167	2.39167	2.39167	2.39167	2.39167	2.39167	2.39167
							36	0.5	0.5	0.5	0.5	0.5	0.5	0.5	0.5	0.5	0.5	0.5	0.5	0.5	0.5	0.5	0.5	0.5	0.5	0.5	0.5	0.5	0.5	0.5	0.5	0.5	0.5	0.5	0.5	0.5	0.5	0.5	0.5	0.128889	36	2.39167	2.39167	2.39167	2.39167	2.39167	2.39167	2.39167	2.39167
							37	0.5	0.5	0.5	0.5	0.5	0.5	0.5	0.5	0.5	0.5	0.5	0.5	0.5	0.5	0.5	0.5	0.5	0.5	0.5	0.5	0.5	0.5	0.5	0.5	0.5	0.5	0.5	0.5	0.5	0.5	0.5	0.5	0.128889	37	2.39167	2.39167	2.39167	2.39167	2.39167	2.39167	2.39167	2.39167
							38	0.5	0.5	0.5	0.5	0.5	0.5	0.5	0.5	0.5	0.5	0.5	0.5	0.5	0.5	0.5	0.5	0.5	0.5	0.5	0.5	0.5	0.5	0.5	0.5	0.5	0.5	0.5	0.5	0.5	0.5	0.5	0.5	0.128889	38	2.39167	2.39167	2.39167	2.39167	2.39167	2.39167	2.39167	2.39167
							39	0.5	0.5	0.5	0.5	0.5	0.5	0.5	0.5	0.5	0.5	0.5	0.5	0.5	0.5	0.5	0.5	0.5	0.5	0.5	0.5	0.5	0.5	0.5	0.5	0.5	0.5	0.5	0.5	0.5	0.5	0.5	0.5	0.128889	39	2.39167	2.39167	2.39167	2.39167	2.39167	2.39167	2.39167	2.39167
							40	0.5	0.5	0.5	0.5	0.5	0.5	0.5	0.5	0.5	0.5	0.5	0.5	0.5	0.5	0.5	0.5	0.5	0.5	0.5	0.5	0.5	0.5	0.5	0.5	0.5	0.5	0.5	0.5	0.5	0.5	0.5	0.5	0.128889	40	2.39167	2.39167	2.39167	2.39167	2.39167	2.39167	2.39167	2.39167
							41	0.5	0.5	0.5	0.5	0.5	0.5	0.5	0.5	0.5	0.5	0.5	0.5	0.5	0.5	0.5	0.5	0.5	0.5	0.5	0.5	0.5	0.5	0.5	0.5	0.5	0.5	0.5	0.5	0.5	0.5	0.5	0.5	0.128889	41	2.39167	2.39167	2.39167	2.39167	2.39167	2.39167	2.39167	2.39167
							42	0.5	0.5	0.5	0.5	0.5	0.5	0.5	0.5	0.5	0.5	0.5	0.5	0.5	0.5	0.5	0.5	0.5	0.5	0.5	0.5	0.5	0.5	0.5	0.5	0.5	0.5	0.5	0.5	0.5	0.5	0.5	0.5	0.128889	42	2.39167	2.39167	2.39167	2.39167	2.39167	2.39167	2.39167	2.39167
							43	0.5	0.5	0.5	0.5	0.5	0.5	0.5	0.5	0.5	0.5	0.5	0.5	0.5	0.5	0.5	0.5	0.5	0.5	0.5	0.5	0.5	0.5	0.5	0.5	0.5	0.5	0.5	0.5	0.5	0.5	0.5	0.5	0.128889	43	2.39167	2.39167	2.39167	2.39167	2.39167	2.39167	2.39167	2.39167
							44	0.5	0.5	0.5	0.5	0.5	0.5	0.5	0.5	0.5	0.5	0.5	0.5	0.5	0.5	0.5	0.5	0.5	0.5	0.5	0.5	0.5	0.5	0.5	0.5	0.5	0.5	0.5	0.5	0.5	0.5	0.5	0.5	0.128889	44	2.39167	2.39167	2.39167	2.39167	2.39167	2.39167	2.39167	2.39167
							45	0.5	0.5	0.5	0.5	0.5	0.5	0.5	0.5	0.5	0.5	0.5	0.5	0.5	0.5	0.5	0.5	0.5	0.5	0.5	0.5	0.5	0.5	0.5	0.5	0.5	0.5	0.5	0.5	0.5	0.5	0.5	0.5	0.128889	45	2.39167	2.39167	2.39167	2.39167	2.39167	2.39167	2.39167	2.39167
							46	0.5	0.5	0.5	0.5	0.5	0.5	0.5	0.5	0.5	0.5	0.5	0.5	0.5	0.5	0.5	0.5	0.5	0.5	0.5	0.5	0.5	0.5	0.5	0.5	0.5	0.5	0.5	0.5	0.5	0.5	0.5	0.5	0.128889	46	2.39167	2.39167	2.39167	2.39167	2.39167	2.39167	2.39167	2.39167
							47	0.5	0.5	0.5	0.5	0.5	0.5	0.5	0.5	0.5	0.5	0.5	0.5	0.5	0.5	0.5	0.5	0.5	0.5	0.5	0.5	0.5	0.5	0.5	0.5	0.5	0.5	0.5	0.5	0.5	0.5	0.5	0.5	0.128889	47	2.39167	2.39167	2.39167	2.39167	2.39167	2.39167	2.39167	2.39167
							48	0.5	0.5	0.5	0.5	0.5	0.5	0.5	0.5	0.5	0.5	0.5	0.5	0.5	0.5	0.5	0.5	0.5	0.5	0.5	0.5	0.5	0.5	0.5	0.5	0.5	0.5	0.5	0.5	0.5	0.5	0.5	0.5	0.128889	48	2.39167	2.39167	2.39167	2.39167	2.39167	2.39167	2.39167	2.39167
							49	0.5	0.5	0.5	0.5	0.5	0.5	0.5	0.5	0.5	0.5	0.5	0.5	0.5	0.5	0.5	0.5	0.5	0.5	0.5	0.5	0.5	0.5	0.5	0.5	0.5	0.5	0.5	0.5	0.5	0.5	0.5	0.5	0.128889	49	2.39167	2.39167	2.39167	2.39167	2.39167	2.39167	2.39167	2.39167
							50	0.5	0.5	0.5	0.5	0.5	0.5	0.5	0.5	0.5	0.5	0.5	0.5	0.5	0.5	0.5	0.5	0.5	0.5	0.5	0.5	0.5	0.5	0.5	0.5	0.5	0.5	0.5	0.5	0.5	0.5	0.5	0.5	0.128889	50	2.39167	2.39167	2.39167	2.39167	2.39167	2.39167	2.39167	2.39167
							51	0.5	0.5	0.5	0.5	0.5	0.5	0.5	0.5	0.5	0.5	0.5	0.5	0.5	0.5	0.5	0.5	0.5	0.5	0.5	0.5	0.5	0.5	0.5	0.5	0.5	0.5	0.5	0.5	0.5	0.5	0.5	0.5	0.128889	51	2.39167	2.39167	2.39167	2.39167	2.39167	2.39167	2.39167	2.39167
							52	0.5	0.5	0.5	0.5	0.5	0.5	0.5	0.5	0.5	0.5	0.5	0.5	0.5	0.5	0.5	0.5	0.5	0.5	0.5	0.5	0.5	0.5	0.5	0.5	0.5	0.5	0.5	0.5	0.5	0.5	0.5	0.5	0.128889	52	2.39167	2.39167	2.39167	2.39167	2.39167	2.39167	2.39167	2.39167
							53	0.5	0.5	0.5	0.5	0.5	0.5	0.5	0.5	0.5	0.5	0.5	0.5	0.5	0.5	0.5	0.5	0.5	0.5	0.5	0.5	0.5	0.5	0.5	0.5	0.5	0.5	0.5	0.5	0.5	0.5	0.5	0.5	0.128889	53	2.39167	2.39167	2.39167	2.39167	2.39167	2.39167	2.39167	2.39167
							54	0.5	0.5	0.5	0.5	0.5	0.5	0.5	0.5	0.5	0.5	0.5	0.5	0.5	0.5	0.5	0.5	0.5	0.5	0.5	0.5	0.5	0.5	0.5	0.5	0.5	0.5	0.5	0.5	0.5	0.5	0.5	0.5	0.128889	54	2.39167	2.39167	2.39167	2.39167	2.39167	2.39167	2.39167	2.39167
							55	0.5	0.5	0.5	0.5	0.5	0.5	0.5	0.5	0.5	0.5	0.5	0.5	0.5	0.5	0.5	0.5	0.5	0.5	0.5	0.5	0.5	0.5	0.5	0.5	0.5	0.5	0.5	0.5	0.5	0.5	0.5	0.5	0.128889	55	2.39167	2.39167	2.39167	2.39167	2.39167	2.39167	2.39167	2.39167
							56	0.5	0.5	0.5	0.5	0.5	0.5	0.5	0.5	0.5	0.5	0.5	0.5	0.5	0.5	0.5	0.5	0.5	0.5	0.5	0.5	0.5	0.5	0.5	0.5	0.5	0.5	0.5	0.5	0.5	0.5	0.5	0.5	0.128889	56	2.39167	2.39167	2.39167	2.39167	2.39167	2.39167	2.39167	2.39167
							57	0.5	0.5	0.5	0.5	0.5	0.5	0.5	0.5	0.5	0.5	0.5	0.5	0.5	0.5	0.5	0.5	0.5	0.5	0.5	0.5	0.5	0.5	0.5	0.5	0.5	0.5	0.5	0.5	0.5	0.5	0.5	0.5	0.128889	57	2.39167	2.39167	2.39167	2.39167	2.39167	2.39167	2.39167	2.39167
							58	0.5	0.5	0.5	0.5	0.5	0.5	0.5	0.5	0.5	0.5	0.5	0.5	0.5	0.5	0.5	0.5	0.5	0.5	0.5	0.5	0.5	0.5	0.5	0.5	0.5	0.5	0.5	0.5	0.5	0.5	0.5	0.5	0.128889	58	2.39167	2.39167	2.39167	2.39167	2.39167	2.39167	2.39167	2.39167
							59	0	0.5	0.5	0.5	0.5	0.5	0.5	0.5	0.5	0.5	0.5	0.5	0.5	0.5	0.5	0.5	0.5	0.5	0.5	0.5	0.5	0.5	0.5	0.5	0.5	0.5	0.5	0.5	0.5	0.5	0.5	0.5	0.128889	59	2.39167	2.39167	2.39167	2.39167	2.39167	2.39167	2.39167	2.39167
							60	0	0	0.5	0.5	0.5	0.5	0.5	0.5	0.5	0.5	0.5	0.5	0.5	0.5	0.5	0.5	0.5	0.5	0.5	0.5	0.5	0.5	0.5	0.5	0.5	0.5	0.5	0.5	0.5	0.5	0.5	0.5	0.128889	60	2.39167	2.39167	2.39167	2.39167	2.39167	2.39167	2.39167	2.39167
							61	0	0	0	0.5	0.5	0.5	0.5	0.5	0.5	0.5	0.5	0.5	0.5	0.5	0.5	0.5	0.5	0.5	0.5	0.5	0.5	0.5	0.5	0.5	0.5	0.5	0.5	0.5	0.5	0.5	0.5	0.5	0.128889	61	2.39167	2.39167	2.39167	2.39167	2.39167	2.39167	2.39167	2.39167
							62	0	0	0	0	0.5	0.5	0.5	0.5	0.5	0.5	0.5	0.5	0.5	0.5	0.5	0.5	0.5	0.5	0.5	0.5	0.5	0.5	0.5	0.5	0.5	0.5	0.5	0.5	0.5	0.5	0.5	0.5	0.128889	62	2.39167	2.39167	2.39167	2.39167	2.39167	2.39167	2.39167	2.39167
							63	0	0	0	0	0	0.5	0.5	0.5	0.5	0.5	0.5	0.5	0.5	0.5	0.5	0.5	0.5	0.5	0.5	0.5	0.5	0.5	0.5	0.5	0.5	0.5	0.5	0.5	0.5	0.5	0.5	0.5	0.128889	63	2.39167	2.39167	2.39167	2.39167	2.39167	2.39167	2.39167	2.39167
							64	0	0	0	0	0	0	0.5	0.5	0.5	0.5	0.5	0.5	0.5	0.5	0.5	0.5	0.5	0.5	0.5	0.5	0.5	0.5	0.5	0.5	0.5	0.5	0.5	0.5	0.5	0.5	0.5	0.5	0.128889	64	2.39167	2.39167	2.39167	2.39167	2.39167	2.39167	2.39167	2.39167
							65	0	0	0	0	0	0	0	0.5	0.5	0.5	0.5	0.5	0.5	0.5	0.5	0.5	0.5	0.5	0.5	0.5	0.5	0.5	0.5	0.5	0.5	0.5	0.5	0.5	0.5	0.5	0.5	0.5	0.128889	65	2.39167	2.39167	2.39167	2.39167	2.39167	2.39167	2.39167	2.39167
							66	0	0	0	0	0	0	0	0	0.5	0.5	0.5	0.5	0.5	0.5	0.5	0.5	0.5	0.5	0.5	0.5	0.5	0.5	0.5	0.5	0.5	0.5	0.5	0.5	0.5	0.5	0.5	0.5	0.128889	66	2.39167	2.39167	2.39167	2.39167	2.39167	2.39167	2.39167	2.39167
							67	0	0	0	0	0	0	0	0	0	0.5	0.5	0.5	0.5	0.5	0.5	0.5	0.5	0.5	0.5	0.5	0.5	0.5	0.5	0.5	0.5	0.5	0.5	0.5	0.5	0.5	0.5	0.5	0.128889	67	2.39167	2.39167	2.39167	2.39167	2.39167	2.39167	2.39167	2.39167
							68	0	0	0	0	0	0	0	0	0	0	0.5	0.5	0.5	0.5	0.5	0.5	0.5	0.5	0.5	0.5	0.5	0.5	0.5	0.5	0.5	0.5	0.5	0.5	0.5	0.5	0.5	0.5	0.128889	68	2.39167	2.39167	2.39167	2.39167	2.39167	2.39167	2.39167	2.39167
							69	0	0	0	0	0	0	0	0	0	0	0	0.5	0.5	0.5	0.5	0.5	0.5	0.5	0.5	0.5	0.5	0.5	0.5	0.5	0.5	0.5	0.5	0.5	0.5	0.5	0.5	0.5	0.128889	69	2.39167	2.39167	2.39167	2.39167	2.39167	2.39167	2.39167	2.39167
							70	0	0	0	0	0	0	0	0	0	0	0	0	0.5	0.5	0.5	0.5	0.5	0.5	0.5	0.5	0.5	0.5	0.5	0.5	0.5	0.5	0.5	0.5	0.5	0.5	0.5	0.5	0.128889	70	2.39167	2.39167	2.39167	2.39167	2.39167	2.39167	2.39167	2.39167
							71	0	0	0	0	0	0	0	0	0	0	0	0	0	0.5	0.5	0.5	0.5	0.5	0.5	0.5	0.5	0.5	0.5	0.5	0.5	0.5	0.5	0.5	0.5	0.5	0.5	0.5	0.128889	71	2.39167	2.39167	2.39167	2.39167	2.39167	2.39167	2.39167	2.39167
							72	0	0	0	0	0	0	0	0	0	0	0	0	0	0	0.5	0.5	0.5	0.5	0.5	0.5	0.5	0.5	0.5	0.5	0.5	0.5	0.5	0.5	0.5	0.5	0.5	0.5	0.128889	72	2.39167	2.39167	2.39167	2.39167	2.39167	2.39167	2.39167	2.39167
							73	0	0	0	0	0	0	0	0	0	0	0	0	0	0	0	0.5	0.5	0.5	0.5	0.5	0.5	0.5	0.5	0.5	0.5	0.5	0.5	0.5	0.5	0.5	0.5	0.5	0.128889	73	2.39167	2.39167	2.39167	2.39167	2.39167	2.39167	2.39167	2.39167
							74	0	0	0	0	0	0	0	0	0	0	0	0	0	0	0	0	0.5	0.5	0.5	0.5	0.5	0.5	0.5	0.5	0.5	0.5	0.5	0.5	0.5	0.5	0.5	0.5	0.128889	74	2.39167	2.39167	2.39167	2.39167	2.39167	2.39167	2.39167	2.39167
							75	0	0	0	0	0	0	0	0	0	0	0	0	0	0	0	0	0	0.5	0.5	0.5	0.5	0.5	0.5	0.5	0.5	0.5	0.5	0.5	0.5	0.5	0.5	0.5	0.128889	75	2.39167	2.39167	2.39167	2.39167	2.39167	2.39167	2.39167	2.39167
							76	0	0	0	0	0	0	0	0	0	0	0	0	0	0	0	0	0	0	0.5	0.5	0.5	0.5	0.5	0.5	0.5	0.5	0.5	0.5	0.5	0.5	0.5	0.5	0.128889	76	2.39167	2.39167	2.39167	2.39167	2.39167	2.39167	2.39167	2.39167
							77	0	0	0	0	0	0	0	0	0	0	0	0	0	0	0	0	0	0	0	0.5	0.5	0.5	0.5	0.5	0.5	0.5	0.5	0.5	0.5	0.5	0.5	0.5	0.128889	77	2.39167	2.39167	2.39167	2.39167	2.39167	2.39167	2.39167	2.39167
							78	0	0	0	0	0	0	0	0	0	0	0	0	0	0	0	0	0	0	0	0	0.5	0.5	0.5	0.5	0.5	0.5	0.5	0.5	0.5	0.5	0.5	0.5	0.128889	78	2.39167	2.39167	2.39167	2.39167	2.39167	2.39167	2.39167	2.39167
							79	0	0	0	0	0	0	0	0	0	0	0	0	0	0	0	0	0	0	0	0	0	0.5	0.5	0.5	0.5	0.5	0.5	0.5	0.5	0.5	0.5	0.5	0.128889	79	2.39167	2.39167	2.39167	2.39167	2.39167	2.39167	2.39167	2.39167
							80	0	0	0	0	0	0	0	0	0	0	0	0	0	0	0	0	0	0	0	0	0	0	0.5	0.5	0.5	0.5	0.5	0.5	0.5	0.5	0.5	0.5	0.128889	80	2.39167	2.39167	2.39167	2.39167	2.39167	2.39167	2.39167	2.39167
							81	0	0	0	0	0	0	0	0	0	0	0	0	0	0	0	0	0	0	0	0	0	0	0	0.5	0.5	0.5	0.5	0.5	0.5	0.5	0.5	0.5	0.128889	81	2.39167	2.39167	2.39167	2.39167	2.39167	2.39167	2.39167	2.39167
							82	0	0	0	0	0	0	0	0	0	0	0	0	0	0	0	0	0	0	0	0	0	0	0	0	0.5	0.5	0.5	0.5	0.5	0.5	0.5	0.5	0.128889	82	2.39167	2.39167	2.39167	2.39167	2.39167	2.39167	2.39167	2.39167
							83	0	0	0	0	0	0	0	0	0	0	0	0	0	0	0	0	0	0	0	0	0	0	0	0	0	0.5	0.5	0.5	0.5	0.5	0.5	0.5	0.128889	83	2.39167	2.39167	2.39167	2.39167	2.39167	2.39167	2.39167	2.39167
							84	0	0	0	0	0	0	0	0	0	0	0	0	0	0	0	0	0	0	0	0	0	0	0	0	0	0	0.5	0.5	0.5	0.5	0.5	0.5	0.128889	84	2.39167	2.39167	2.39167	2.39167	2.39167	2.39167	2.39167	2.39167
							85	0	0	0	0	0	0	0	0	0	0	0	0	0	0	0	0	0	0	0	0	0	0	0	0	0	0	0	0.5	0.5	0.5	0.5	0.5	0.128889	85	2.39167	2.39167	2.39167	2.39167	2.39167	2.39167	2.39167	2.39167
							86	0	0	0	0	0	0	0	0	0	0	0	0	0	0	0	0	0	0	0	0	0	0	0	0	0	0	0	0	0.5	0.5	0.5	0.5	0.128889	86	2.39167	2.39167	2.39167	2.39167	2.39167	2.39167	2.39167	2.39167
							87	0	0	0	0	0	0	0	0	0	0	0	0	0	0	0	0	0	0	0	0	0	0	0	0	0	0	0	0	0	0.5	0.5	0.5	0.128889	87	2.39167	2.39167	2.39167	2.39167	2.39167	2.39167	2.39167	2.39167
							88	0	0	0	0	0	0	0	0	0	0	0	0	0	0	0	0	0	0	0	0	0	0	0	0	0	0	0	0	0	0	0.5	0.5	0.128889	88	2.39167	2.39167	2.39167	2.39167	2.39167	2.39167	2.39167	2.39167
							89	0	0	0	0	0	0	0	0	0	0	0	0	0	0	0	0	0	0	0	0	0	0	0	0	0	0	0	0	0	0	0	0.5	0.128889	89	2.39167	2.39167	2.39167	2.39167	2.39167	2.39167	2.39167	2.39167
							90	0	0	0	0	0	0	0	0	0	0	0	0	0	0	0	0	0	0	0	0	0	0	0	0	0	0	0	0	0	0	0	0	0	90	2.39167	2.39167	2.39167	2.39167	2.39167	2.39167	2.39167	2.39167
							91	0	0	0	0	0	0	0	0	0	0	0	0	0	0	0	0	0	0	0	0	0	0	0	0	0	0	0	0	0	0	0	0	0	91	2.39167	2.39167	2.39167	2.39167	2.39167	2.39167	2.39167	2.39167
							92	0	0	0	0	0	0	0	0	0	0	0	0	0	0	0	0	0	0	0	0	0	0	0	0	0	0	0	0	0	0	0	0	0	92	2.39167	2.39167	2.39167	2.39167	2.39167	2.39167	2.39167	2.39167
							93	0	0	0	0	0	0	0	0	0	0	0	0	0	0	0	0	0	0	0	0	0	0	0	0	0	0	0	0	0	0	0	0	0	93	2.39167	2.39167	2.39167	2.39167	2.39167	2.39167	2.39167	2.39167
							94	0	0	0	0	0	0	0	0	0	0	0	0	0	0	0	0	0	0	0	0	0	0	0	0	0	0	0	0	0	0	0	0	0	94	2.39167	2.39167	2.39167	2.39167	2.39167	2.39167	2.39167	2.39167
							95	0	0	0	0	0	0	0	0	0	0	0	0	0	0	0	0	0	0	0	0	0	0	0	0	0	0	0	0	0	0	0	0	0	95	2.39167	2.39167	2.39167	2.39167	2.39167	2.39167	2.39167	2.39167
							96	0	0	0	0	0	0	0	0	0	0	0	0	0	0	0	0	0	0	0	0	0	0	0	0	0	0	0	0	0	0	0	0	0	96	2.39167	2.39167	2.39167	2.39167	2.39167	2.39167	2.39167	2.39167
							97	0	0	0	0	0	0	0	0	0	0	0	0	0	0	0	0	0	0	0	0	0	0	0	0	0	0	0	0	0	0	0	0	0	97	2.39167	2.39167	2.39167	2.39167	2.39167	2.39167	2.39167	2.39167
							98	0	0	0	0	0	0	0	0	0	0	0	0	0	0	0	0	0	0	0	0	0	0	0	0	0	0	0	0	0	0	0	0	0	98	2.39167	2.39167	2.39167	2.39167	2.39167	2.39167	2.39167	2.39167
							99	0	0	0	0	0	0	0	0	0	0	0	0	0	0	0	0	0	0	0	0	0	0	0	0	0	0	0	0	0	0	0	0	0	99	2.39167	2.39167	2.39167	2.39167	2.39167	2.39167	2.39167	2.39167
							100	0	0	0	0	0	0	0	0	0	0	0	0	0	0	0	0	0	0	0	0	0	0	0	0	0	0	0	0	0	0	0	0	0	100	2.39167	2.39167	2.39167	2.39167	2.39167	2.39167	2.39167	2.39167
							101	0	0	0	0	0	0	0	0	0	0	0	0	0	0	0	0	0	0	0	0	0	0	0	0	0	0	0	0	0	0	0	0	0	101	2.39167	2.39167	2.39167	2.39167	2.39167	2.39167	2.39167	2.39167
							102	0	0	0	0	0	0	0	0	0	0	0	0	0	0	0	0	0	0	0	0	0	0	0	0	0	0	0	0	0	0	0	0	0	102	2.39167	2.39167	2.39167	2.39167	2.39167	2.39167	2.39167	2.39167
							103	0	0	0	0	0	0	0	0	0	0	0	0	0	0	0	0	0	0	0	0	0	0	0	0	0	0	0	0	0	0	0	0	0	103	2.39167	2.39167	2.39167	2.39167	2.39167	2.39167	2.39167	2.39167
							104	0	0	0	0	0	0	0	0	0	0	0	0	0	0	0	0	0	0	0	0	0	0	0	0	0	0	0	0	0	0	0	0	0	104	2.39167	2.39167	2.39167	2.39167	2.39167	2.39167	2.39167	2.39167
							105	0	0	0	0	0	0	0	0	0	0	0	0	0	0	0	0	0	0	0	0	0	0	0	0	0	0	0	0	0	0	0	0	0	105	2.39167	2.39167	2.39167	2.39167	2.39167	2.39167	2.39167	2.39167
							106	0	0	0	0	0	0	0	0	0	0	0	0	0	0	0	0	0	0	0	0	0	0	0	0	0	0	0	0	0	0	0	0	0	106	2.39167	2.39167	2.39167	2.39167	2.39167	2.39167	2.39167	2.39167
							107	0	0	0	0	0	0	0	0	0	0	0	0	0	0	0	0	0	0	0	0	0	0	0	0	0	0	0	0	0	0	0	0	0	107	2.39167	2.39167	2.39167	2.39167	2.39167	2.39167	2.39167	2.39167
							108	0	0	0	0	0	0	0	0	0	0	0	0	0	0	0	0	0	0	0	0	0	0	0	0	0	0	0	0	0	0	0	0	0	108	2.39167	2.39167	2.39167	2.39167	2.39167	2.39167	2.39167	2.39167
							109	0	0	0	0	0	0	0	0	0	0	0	0	0	0	0	0	0	0	0	0	0	0	0	0	0	0	0	0	0	0	0	0	0	109	2.39167	2.39167	2.39167	2.39167	2.39167	2.39167	2.39167	2.39167
							110	0	0	0	0	0	0	0	0	0	0	0	0	0	0	0	0	0	0	0	0	0	0	0	0	0	0	0	0	0	0	0	0	0	110	2.39167	2.39167	2.39167	2.39167	2.39167	2.39167	2.39167	2.39167
							111	0	0	0	0	0	0	0	0	0	0	0	0	0	0	0	0	0	0	0	0	0	0	0	0	0	0	0	0	0	0	0	0	0	111	2.39167	2.39167	2.39167	2.39167	2.39167	2.39167	2.39167	2.39167
							112	0	0	0	0	0	0	0	0	0	0	0	0	0	0	0	0	0	0	0	0	0	0	0	0	0	0	0	0	0	0	0	0	0	112	2.39167	2.39167	2.39167	2.39167	2.39167	2.39167	2.39167	2.39167
							113	0	0	0	0	0	0	0	0	0	0	0	0	0	0	0	0	0	0	0	0	0	0	0	0	0	0	0	0	0	0	0	0	0	113	2.39167	2.39167	2.39167	2.39167	2.39167	2.39167	2.39167	2.39167
							114	0	0	0	0	0	0	0	0	0	0	0	0	0	0	0	0	0	0	0	0	0	0	0	0	0	0	0	0	0	0	0	0	0	114	2.39167	2.39167	2.39167	2.39167	2.39167	2.39167	2.39167	2.39167
							115	0	0	0	0	0	0	0	0	0	0	0	0	0	0	0	0	0	0	0	0	0	0	0	0	0	0	0	0	0	0	0	0	0	115	2.39167	2.39167	2.39167	2.39167	2.39167	2.39167	2.39167	2.39167
							116	0	0	0	0	0	0	0	0	0	0	0	0	0	0	0	0	0	0	0	0	0	0	0	0	0	0	0	0	0	0	0	0	0	116	2.39167	2.39167	2.39167	2.39167	2.39167	2.39167	2.39167	2.39167
							117	0	0	0	0	0	0	0	0	0	0	0	0	0	0	0	0	0	0	0	0	0	0	0	0	0	0	0	0	0	0	0	0	0	117	2.39167	2.39167	2.39167	2.39167	2.39167	2.39167	2.39167	2.39167
							118	0	0	0	0	0	0	0	0	0	0	0	0	0	0	0	0	0	0	0	0	0	0	0	0	0	0	0	0	0	0	0	0	0	118	2.39167	2.39167	2.39167	2.39167	2.39167	2.39167	2.39167	2.39167
							119	0	0	0	0	0	0	0	0	0	0	0	0	0	0	0	0	0	0	0	0	0	0	0	0	0	0	0	0	0	0	0	0	0	119	2.39167	2.39167	2.39167	2.39167	2.39167	2.39167	2.39167	2.39167
							120	0	0	0	0	0	0	0	0	0	0	0	0	0	0	0	0	0	0	0	0	0	0	0	0	0	0	0	0	0	0	0	0	0	120	2.39167	2.39167	2.39167	2.39167	2.39167	2.39167	2.39167	2.39167
							121	0	0	0	0	0	0	0	0	0	0	0	0	0	0	0	0	0	0	0	0	0	0	0	0	0	0	0	0	0	0	0	0	0	121	2.39167	2.39167	2.39167	2.39167	2.39167	2.39167	2.39167	2.39167
							122	0	0	0	0	0	0	0	0	0	0	0	0	0	0	0	0	0	0	0	0	0	0	0	0	0	0	0	0	0	0	0	0	0	122	2.39167	2.39167	2.39167	2.39167	2.39167	2.39167	2.39167	2.39167
							123	0	0	0	0	0	0	0	0	0	0	0	0	0	0	0	0	0	0	0	0	0	0	0	0	0	0	0	0	0	0	0	0	0	123	2.39167	2.39167	2.39167	2.39167	2.39167	2.39167	2.39167	2.39167
							124	0	0	0	0	0	0	0	0	0	0	0	0	0	0	0	0	0	0	0	0	0	0	0	0	0	0	0	0	0	0	0	0	0	124	2.39167	2.39167	2.39167	2.39167	2.39167	2.39167	2.39167	2.39167
							125	0	0	0	0	0	0	0	0	0	0	0	0	0	0	0	0	0	0	0	0	0	0	0	0	0	0	0	0	0	0	0	0	0	125	2.39167	2.39167	2.39167	2.39167	2.39167	2.39167	2.39167	2.39167
							126	0	0	0	0	0	0	0	0	0	0	0	0	0	0	0	0	0	0	0	0	0	0	0	0	0	0	0	0	0	0	0	0	0	126	2.39167	2.39167	2.39167	2.39167	2.39167	2.39167	2.39167	2.39167
							127	0	0	0	0	0	0	0	0	0	0	0	0	0	0	0	0	0	0	0	0	0	0	0	0	0	0	0	0	0	0	0	0	0	127	2.39167	2.39167	2.39167	2.39167	2.39167	2.39167	2.39167	2.39167
							128	0	0	0	0	0	0	0	0	0	0	0	0	0	0	0	0	0	0	0	0	0	0	0	0	0	0	0	0	0	0	0	0	0	128	2.39167	2.39167	2.39167	2.39167	2.39167	2.39167	2.39167	2.39167
							129	0	0	0	0	0	0	0	0	0	0	0	0	0	0	0	0	0	0	0	0	0	0	0	0	0	0	0	0	0	0	0	0	0	129	2.39167	2.39167	2.39167	2.39167	2.39167	2.39167	2.39167	2.39167
							130	0	0	0	0	0	0	0	0	0	0	0	0	0	0	0	0	0	0	0	0	0	0	0	0	0	0	0	0	0	0	0	0	0	130	2.39167	2.39167	2.39167	2.39167	2.39167	2.39167	2.39167	2.39167
							131	0	0	0	0	0	0	0	0	0	0	0	0	0	0	0	0	0	0	0	0	0	0	0	0	0	0	0	0	0	0	0	0	0	131	2.39167	2.39167	2.39167	2.39167	2.39167	2.39167	2.39167	2.39167
							132	0	0	0	0	0	0	0	0	0	0	0	0	0	0	0	0	0	0	0	0	0	0	0	0	0	0	0	0	0	0	0	0	0	132	2.39167	2.39167	2.39167	2.39167	2.39167	2.39167	2.39167	2.39167
							133	0	0	0	0	0	0	0	0	0	0	0	0	0	0	0	0	0	0	0	0	0	0	0	0	0	0	0	0	0	0	0	0	0	133	2.39167	2.39167	2.39167	2.39167	2.39167	2.39167	2.39167	2.39167
							134	0	0	0	0	0	0	0	0	0	0	0	0	0	0	0	0	0	0	0	0	0	0	0	0	0	0	0	0	0	0	0	0	0	134	2.39167	2.39167	2.39167	2.39167	2.39167	2.39167	2.39167	2.39167
							135	0	0	0	0	0	0	0	0	0	0	0	0	0	0	0	0	0	0	0	0	0	0	0	0	0	0	0	0	0	0	0	0	0	135	2.39167	2.39167	2.39167	2.39167	2.39167	2.39167	2.39167	2.39167
							136	0	0	0	0	0	0	0	0	0	0	0	0	0	0	0	0	0	0	0	0	0	0	0	0	0	0	0	0	0	0	0	0	0	136	2.39167	2.39167	2.39167	2.39167	2.39167	2.39167	2.39167	2.39167
							137	0	0	0	0	0	0	0	0	0	0	0	0	0	0	0	0	0	0	0	0	0	0	0	0	0	0	0	0	0	0	0	0	0	137	2.39167	2.39167	2.39167	2.39167	2.39167	2.39167	2.39167	2.39167
							138	0	0	0	0	0	0	0	0	0	0	0	0	0	0	0	0	0	0	0	0	0	0	0	0	0	0	0	0	0	0	0	0	0	138	2.39167	2.39167	2.39167	2.39167	2.39167	2.39167	2.39167	2.39167
							139	0	0	0	0	0	0	0	0	0	0	0	0	0	0	0	0	0	0	0	0	0	0	0	0	0	0	0	0	0	0	0	0	0	139	2.39167	2.39167	2.39167	2.39167	2.39167	2.39167	2.39167	2.39167
							140	0	0	0	0	0	0	0	0	0	0	0	0	0	0	0	0	0	0	0	0	0	0	0	0	0	0	0	0	0	0	0	0	0	140	2.39167	2.39167	2.39167	2.39167	2.39167	2.39167	2.39167	2.39167
							141	0	0	0	0	0	0	0	0	0	0	0	0	0	0	0	0	0	0	0	0	0	0	0	0	0	0	0	0	0	0	0	0	0	141	2.39167	2.39167	2.39167	2.39167	2.39167	2.39167	2.39167	2.39167
							142	0	0	0	0	0	0	0	0	0	0	0	0	0	0	0	0	0	0	0	0	0	0	0	0	0	0	0	0	0	0	0	0	0	142	2.39167	2.39167	2.39167	2.39167	2.39167	2.39167	2.39167	2.39167
							143	0	0	0	0	0	0	0	0	0	0	0	0	0	0	0	0	0	0	0	0	0	0	0	0	0	0	0	0	0	0	0	0	0	143	2.39167	2.39167	2.39167	2.39167	2.39167	2.39167	2.39167	2.39167
							144	0	0	0	0	0	0	0	0	0	0	0	0	0	0	0	0	0	0	0	0	0	0	0	0	0	0	0	0	0	0	0	0	0	144	2.39167	2.39167	2.39167	2.39167	2.39167	2.39167	2.39167	2.39167
							145	0	0	0	0	0	0	0	0	0	0	0	0	0	0	0	0	0	0	0	0	0	0	0	0	0	0	0	0	0	0	0	0	0	145	2.39167	2.39167	2.39167	2.39167	2.39167	2.39167	2.39167	2.39167
							146	0	0	0	0	0	0	0	0	0	0	0	0	0	0	0	0	0	0	0	0	0	0	0	0	0	0	0	0	0	0	0	0	0	146	2.39167	2.39167	2.39167	2.39167	2.39167	2.39167	2.39167	2.39167
							147	0	0	0	0	0	0	0	0	0	0	0	0	0	0	0	0	0	0	0	0	0	0	0	0	0	0	0	0	0	0	0	0	0	147	2.39167	2.39167	2.39167	2.39167	2.39167	2.39167	2.39167	2.39167
							148	0	0	0	0	0	0	0	0	0	0	0	0	0	0	0	0	0	0	0	0	0	0	0	0	0	0	0	0	0	0	0	0	0	148	2.39167	2.39167	2.39167	2.39167	2.39167	2.39167	2.39167	2.39167
							149	0	0	0	0	0	0	0	0	0	0	0	0	0	0	0	0	0	0	0	0	0	0	0	0	0	0	0	0	0	0	0	0	0	149	2.39167	2.39167	2.39167	2.39167	2.39167	2.39167	2.39167	2.39167
							150	0	0	0	0	0	0	0	0	0	0	0	0	0	0	0	0	0	0	0	0	0	0	0	0	0	0	0	0	0	0	0	0	0	150	2.39167	2.39167	2.39167	2.39167	2.39167	2.39167	2.39167	2.39167
							151	0	0	0	0	0	0	0	0	0	0	0	0	0	0	0	0	0	0	0	0	0	0	0	0	0	0	0	0	0	0	0	0	0	151	2.39167	2.39167	2.39167	2.39167	2.39167	2.39167	2.39167	2.39167
							152	0	0	0	0	0	0	0	0	0	0	0	0	0	0	0	0	0	0	0	0	0	0	0	0	0	0	0	0	0	0	0	0	0	152	2.39167	2.39167	2.39167	2.39167	2.39167	2.39167	2.39167	2.39167
							153	0	0	0	0	0	0	0	0	0	0	0	0	0	0	0	0	0	0	0	0	0	0	0	0	0	0	0	0	0	0	0	0	0	153	2.39167	2.39167	2.39167	2.39167	2.39167	2.39167	2.39167	2.39167
							154	0	0	0	0	0	0	0	0	0	0	0	0	0	0	0	0	0	0	0	0	0	0	0	0	0	0	0	0	0	0	0	0	0	154	2.39167	2.39167	2.39167	2.39167	2.39167	2.39167	2.39167	2.39167
							155	0	0	0	0	0	0	0	0	0	0	0	0	0	0	0	0	0	0	0	0	0	0	0	0	0	0	0	0	0	0	0	0	0	155	2.39167	2.39167	2.39167	2.39167	2.39167	2.39167	2.39167	2.39167
							156	0	0	0	0	0	0	0	0	0	0	0	0	0	0	0	0	0	0	0	0	0	0	0	0	0	0	0	0	0	0	0	0	0	156	2.39167	2.39167	2.39167	2.39167	2.39167	2.39167	2.39167	2.39167
							157	0	0	0	0	0	0	0	0	0	0	0	0	0	0	0	0	0	0	0	0	0	0	0	0	0	0	0	0	0	0	0	0	0	157	2.39167	2.39167	2.39167	2.39167	2.39167	2.39167	2.39167	2.39167
							158	0	0	0	0	0	0	0	0	0	0	0	0	0	0	0	0	0	0	0	0	0	0	0	0	0	0	0	0	0	0	0	0	0	158	2.39167	2.39167	2.39167	2.39167	2.39167	2.39167	2.39167	2.39167
							159	0	0	0	0	0	0	0	0	0	0	0	0	0	0	0	0	0	0	0	0	0	0	0	0	0	0	0	0	0	0	0	0	0	159	2.39167	2.39167	2.39167	2.39167	2.39167	2.39167	2.39167	2.39167
							160	0	0	0	0	0	0	0	0	0	0	0	0	0	0	0	0	0	0	0	0	0	0	0	0	0	0	0	0	0	0	0	0	0	160	2.39167	2.39167	2.39167	2.39167	2.39167	2.39167	2.39167	2.39167
							161	0	0	0	0	0	0	0	0	0	0	0	0	0	0	0	0	0	0	0	0	0	0	0	0	0	0	0	0	0	0	0	0	0	161	2.39167	2.39167	2.39167	2.39167	2.39167	2.39167	2.39167	2.39167
							162	0	0	0	0	0	0	0	0	0	0	0	0	0	0	0	0	0	0	0	0	0	0	0	0	0	0	0	0	0	0	0	0	0	162	2.39167	2.39167	2.39167	2.39167	2.39167	2.39167	2.39167	2.39167
							163	0	0	0	0	0	0	0	0	0	0	0	0	0	0	0	0	0	0	0	0	0	0	0	0	0	0	0	0	0	0	0	0	0	163	2.39167	2.39167	2.39167	2.39167	2.39167	2.39167	2.39167	2.39167
							164	0	0	0	0	0	0	0	0	0	0	0	0	0	0	0	0	0	0	0	0	0	0	0	0	0	0	0	0	0	0	0	0	0	164	2.39167	2.39167	2.39167	2.39167	2.39167	2.39167	2.39167	2.39167
							165	0	0	0	0	0	0	0	0	0	0	0	0	0	0	0	0	0	0	0	0	0	0	0	0	0	0	0	0	0	0	0	0	0	165	2.39167	2.39167	2.39167	2.39167	2.39167	2.39167	2.39167	2.39167
							166	0	0	0	0	0	0	0	0	0	0	0	0	0	0	0	0	0	0	0	0	0	0	0	0	0	0	0	0	0	0	0	0	0	166	2.39167	2.39167	2.39167	2.39167	2.39167	2.39167	2.39167	2.39167
							167	0	0	0	0	0	0	0	0	0	0	0	0	0	0	0	0	0	0	0	0	0	0	0	0	0	0	0	0	0	0	0	0	0	167	2.39167	2.39167	2.39167	2.39167	2.39167	2.39167	2.39167	2.39167
							168	0	0	0	0	0	0	0	0	0	0	0	0	0	0	0	0	0	0	0	0	0	0	0	0	0	0	0	0	0	0	0	0	0	168	2.39167	2.39167	2.39167	2.39167	2.39167	2.39167	2.39167	2.39167
							169	0	0	0	0	0	0	0	0	0	0	0	0	0	0	0	0	0	0	0	0	0	0	0	0	0	0	0	0	0	0	0	0	0	169	2.39167	2.39167	2.39167	2.39167	2.39167	2.39167	2.39167	2.39167
							170	0	0	0	0	0	0	0	0	0	0	0	0	0	0	0	0	0	0	0	0	0	0	0	0	0	0	0	0	0	0	0	0	0	170	2.39167	2.39167	2.39167	2.39167	2.39167	2.39167	2.39167	2.39167
							171	0	0	0	0	0	0	0	0	0	0	0	0	0	0	0	0	0	0	0	0	0	0	0	0	0	0	0	0	0	0	0	0	0	171	2.39167	2.39167	2.39167	2.39167	2.39167	2.39167	2.39167	2.39167
							172	0	0	0	0	0	0	0	0	0	0	0	0	0	0	0	0	0	0	0	0	0	0	0	0	0	0	0	0	0	0	0	0	0	172	2.39167	2.39167	2.39167	2.39167	2.39167	2.39167	2.39167	2.39167
							173	0	0	0	0	0	0	0	0	0	0	0	0	0	0	0	0	0	0	0	0	0	0	0	0	0	0	0	0	0	0	0	0	0	173	2.39167	2.39167	2.39167	2.39167	2.39167	2.39167	2.39167	2.39167
							174	0	0	0	0	0	0	0	0	0	0	0	0	0	0	0	0	0	0	0	0	0	0	0	0	0	0	0	0	0	0	0	0	0	174	2.39167	2.39167	2.39167	2.39167	2.39167	2.39167	2.39167	2.39167
							175	0	0	0	0	0	0	0	0	0	0	0	0	0	0	0	0	0	0	0	0	0	0	0	0	0	0	0	0	0	0	0	0	0	175	2.39167	2.39167	2.39167	2.39167	2.39167	2.39167	2.39167	2.39167
							176	0	0	0	0	0	0	0	0	0	0	0	0	0	0	0	0	0	0	0	0	0	0	0	0	0	0	0	0	0	0	0	0	0	176	2.39167	2.39167	2.39167	2.39167	2.39167	2.39167	2.39167	2.39167
							177	0	0	0	0	0	0	0	0	0	0	0	0	0	0	0	0	0	0	0	0	0	0	0	0	0	0	0	0	0	0	0	0	0	177	2.39167	2.39167	2.39167	2.39167	2.39167	2.39167	2.39167	2.39167
							178	0	0	0	0	0	0	0	0	0	0	0	0	0	0	0	0	0	0	0	0	0	0	0	0	0	0	0	0	0	0	0	0	0	178	2.39167	2.39167	2.39167	2.39167	2.39167	2.39167	2.39167	2.39167
							179	0	0	0	0	0	0	0	0	0	0	0	0	0	0	0	0	0	0	0	0	0	0	0	0	0	0	0	0	0	0	0	0	0	179	2.39167	2.39167	2.39167	2.39167	2.39167	2.39167	2.39167	2.39167
							180	0	0	0	0	0	0	0	0	0	0	0	0	0	0	0	0	0	0	0	0	0	0	0	0	0	0	0	0	0	0	0	0	0	180	2.39167	2.39167	2.39167	2.39167	2.39167	2.39167	2.39167	2.39167
							181	0	0	0	0	0	0	0	0	0	0	0	0	0	0	0	0	0	0	0	0	0	0	0	0	0	0	0	0	0	0	0	0	0	181	2.39167	2.39167	2.39167	2.39167	2.39167	2.39167	2.39167	2.39167
							182	0	0	0	0	0	0	0	0	0	0	0	0	0	0	0	0	0	0	0	0	0	0	0	0	0	0	0	0	0	0	0	0	0	182	2.39167	2.39167	2.39167	2.39167	2.39167	2.39167	2.39167	2.39167
							183	0	0	0	0	0	0	0	0	0	0	0	0	0	0	0	0	0	0	0	0	0	0	0	0	0	0	0	0	0	0	0	0	0	183	2.39167	2.39167	2.39167	2.39167	2.39167	2.39167	2.39167	2.39167
							184	0	0	0	0	0	0	0	0	0	0	0	0	0	0	0	0	0	0	0	0	0	0	0	0	0	0	0	0	0	0	0	0	0	184	2.39167	2.39167	2.39167	2.39167	2.39167	2.39167	2.39167	2.39167
							185	0	0	0	0	0	0	0	0	0	0	0	0	0	0	0	0	0	0	0	0	0	0	0	0	0	0	0	0	0	0	0	0	0	185	2.39167	2.39167	2.39167	2.39167	2.39167	2.39167	2.39167	2.39167
							186	0	0	0	0	0	0	0	0	0	0	0	0	0	0	0	0	0	0	0	0	0	0	0	0	0	0	0	0	0	0	0	0	0	186	2.39167	2.39167	2.39167	2.39167	2.39167	2.39167	2.39167	2.39167
							187	0	0	0	0	0	0	0	0	0	0	0	0	0	0	0	0	0	0	0	0	0	0	0	0	0	0	0	0	0	0	0	0	0	187	2.39167	2.39167	2.39167	2.39167	2.39167	2.39167	2.39167	2.39167
							188	0	0	0	0	0	0	0	0	0	0	0	0	0	0	0	0	0	0	0	0	0	0	0	0	0	0	0	0	0	0	0	0	0	188	2.39167	2.39167	2.39167	2.39167	2.39167	2.39167	2.39167	2.39167
							189	0	0	0	0	0	0	0	0	0	0	0	0	0	0	0	0	0	0	0	0	0	0	0	0	0	0	0	0	0	0	0	0	0	189	2.39167	2.39167	2.39167	2.39167	2.39167	2.39167	2.39167	2.39167
							190	0	0	0	0	0	0	0	0	0	0	0	0	0	0	0	0	0	0	0	0	0	0	0	0	0	0	0	0	0	0	0	0	0	190	2.39167	2.39167	2.39167	2.39167	2.39167	2.39167	2.39167	2.39167
							191	0	0	0	0	0	0	0	0	0	0	0	0	0	0	0	0	0	0	0	0	0	0	0	0	0	0	0	0	0	0	0	0	0	191	2.39167	2.39167	2.39167	2.39167	2.39167	2.39167	2.39167	2.39167
							192	0	0	0	0	0	0	0	0	0	0	0	0	0	0	0	0	0	0	0	0	0	0	0	0	0	0	0	0	0	0	0	0	0	192	2.39167	2.39167	2.39167	2.39167	2.39167	2.39167	2.39167	2.39167
							193	0	0	0	0	0	0	0	0	0	0	0	0	0	0	0	0	0	0	0	0	0	0	0	0	0	0	0	0	0	0	0	0	0	193	2.39167	2.39167	2.39167	2.39167	2.39167	2.39167	2.39167	2.39167
							194	0	0	0	0	0	0	0	0	0	0	0	0	0	0	0	0	0	0	0	0	0	0	0	0	0	0	0	0	0	0	0	0	0	194	2.39167	2.39167	2.39167	2.39167	2.39167	2.39167	2.39167	2.39167
							195	0	0	0	0	0	0	0	0	0	0	0	0	0	0	0	0	0	0	0	0	0	0	0	0	0	0	0	0	0	0	0	0	0	195	2.39167	2.39167	2.39167	2.39167	2.39167	2.39167	2.39167	2.39167
							196	0	0	0	0	0	0	0	0	0	0	0	0	0	0	0	0	0	0	0	0	0	0	0	0	0	0	0	0	0	0	0	0	0	196	2.39167	2.39167	2.39167	2.39167	2.39167	2.39167	2.39167	2.39167
							197	0	0	0	0	0	0	0	0	0	0	0	0	0	0	0	0	0	0	0	0	0	0	0	0	0	0	0	0	0	0	0	0	0	197	2.39167	2.39167	2.39167	2.39167	2.39167	2.39167	2.39167	2.39167
							198	0	0	0	0	0	0	0	0	0	0	0	0	0	0	0	0	0	0	0	0	0	0	0	0	0	0	0	0	0	0	0	0	0	198	2.39167	2.39167	2.39167	2.39167	2.39167	2.39167	2.39167	2.39167
							199	0	0	0	0	0	0	0	0	0	0	0	0	0	0	0	0	0	0	0	0	0	0	0	0	0	0	0	0	0	0	0	0	0	199	2.39167	2.39167	2.39167	2.39167	2.39167	2.39167	2.39167	2.39167
							200	0	0	0	0	0	0	0	0	0	0	0	0	0	0	0	0	0	0	0	0	0	0	0	0	0	0	0	0	0	0	0	0	0	200	2.39167	2.39167	2.39167	2.39167	2.39167	2.39167	2.39167	2.39167
							201	0	0	0	0	0	0	0	0	0	0	0	0	0	0	0	0	0	0	0	0	0	0	0	0	0	0	0	0	0	0	0	0	0	201	2.39167	2.39167	2.39167	2.39167	2.39167	2.39167	2.39167	2.39167
							202	0	0	0	0	0	0	0	0	0	0	0	0	0	0	0	0	0	0	0	0	0	0	0	0	0	0	0	0	0	0	0	0	0	202	2.39167	2.39167	2.39167	2.39167	2.39167	2.39167	2.39167	2.39167
							203	0	0	0	0	0	0	0	0	0	0	0	0	0	0	0	0	0	0	0	0	0	0	0	0	0	0	0	0	0	0	0	0	0	203	2.39167	2.39167	2.39167	2.39167	2.39167	2.39167	2.39167	2.39167
							204	0	0	0	0	0	0	0	0	0	0	0	0	0	0	0	0	0	0	0	0	0	0	0	0	0	0	0	0	0	0	0	0	0	204	2.39167	2.39167	2.39167	2.39167	2.39167	2.39167	2.39167	2.39167
							205	0	0	0	0	0	0	0	0	0	0	0	0	0	0	0	0	0	0	0	0	0	0	0	0	0	0	0	0	0	0	0	0	0	205	2.39167	2.39167	2.39167	2.39167	2.39167	2.39167	2.39167	2.39167
							206	0	0	0	0	0	0	0	0	0	0	0	0	0	0	0	0	0	0	0	0	0	0	0	0	0	0	0	0	0	0	0	0	0	206	2.39167	2.39167	2.39167	2.39167	2.39167	2.39167	2.39167	2.39167
							207	0	0	0	0	0	0	0	0	0	0	0	0	0	0	0	0	0	0	0	0	0	0	0	0	0	0	0	0	0	0	0	0	0	207	2.39167	2.39167	2.39167	2.39167	2.39167	2.39167	2.39167	2.39167
							208	0	0	0	0	0	0	0	0	0	0	0	0	0	0	0	0	0	0	0	0	0	0	0	0	0	0	0	0	0	0	0	0	0	208	2.39167	2.39167	2.39167	2.39167	2.39167	2.39167	2.39167	2.39167
							209	0	0	0	0	0	0	0	0	0	0	0	0	0	0	0	0	0	0	0	0	0	0	0	0	0	0	0	0	0	0	0	0	0	209	2.39167	2.39167	2.39167	2.39167	2.39167	2.39167	2.39167	2.39167
							210	0	0	0	0	0	0	0	0	0	0	0	0	0	0	0	0	0	0	0	0	0	0	0	0	0	0	0	0	0	0	0	0	0	210	2.39167	2.39167	2.39167	2.39167	2.39167	2.39167	2.39167	2.39167
							211	0	0	0	0	0	0	0	0	0	0	0	0	0	0	0	0	0	0	0	0	0	0	0	0	0	0	0	0	0	0	0	0	0	211	2.39167	2.39167	2.39167	2.39167	2.39167	2.39167	2.39167	2.39167
							212	0	0	0	0	0	0	0	0	0	0	0	0	0	0	0	0	0	0	0	0	0	0	0	0	0	0	0	0	0	0	0	0	0	212	2.39167	2.39167	2.39167	2.39167	2.39167	2.39167	2.39167	2.39167
							213	0	0	0	0	0	0	0	0	0	0	0	0	0	0	0	0	0	0	0	0	0	0	0	0	0	0	0	0	0	0	0	0	0	213	2.39167	2.39167	2.39167	2.39167	2.39167	2.39167	2.39167	2.39167
							214	0	0	0	0	0	0	0	0	0	0	0	0	0	0	0	0	0	0	0	0	0	0	0	0	0	0	0	0	0	0	0	0	0	214	2.39167	2.39167	2.39167	2.39167	2.39167	2.39167	2.39167	2.39167
							215	0	0	0	0	0	0	0	0	0	0	0	0	0	0	0	0	0	0	0	0	0	0	0	0	0	0	0	0	0	0	0	0	0	215	2.39167	2.39167	2.39167	2.39167	2.39167	2.39167	2.39167	2.39167
							216	0	0	0	0	0	0	0	0	0	0	0	0	0	0	0	0	0	0	0	0	0	0	0	0	0	0	0	0	0	0	0	0	0	216	2.39167	2.39167	2.39167	2.39167	2.39167	2.39167	2.39167	2.39167
							217	0	0	0	0	0	0	0	0	0	0	0	0	0	0	0	0	0	0	0	0	0	0	0	0	0	0	0	0	0	0	0	0	0	217	2.39167	2.39167	2.39167	2.39167	2.39167	2.39167	2.39167	2.39167
							218	0	0	0	0	0	0	0	0	0	0	0	0	0	0	0	0	0	0	0	0	0	0	0	0	0	0	0	0	0	0	0	0	0	218	2.39167	2.39167	2.39167	2.39167	2.39167	2.39167	2.39167	2.39167
							219	0	0	0	0	0	0	0	0	0	0	0	0	0	0	0	0	0	0	0	0	0	0	0	0	0	0	0	0	0	0	0	0	0	219	2.39167	2.39167	2.39167	2.39167	2.39167	2.39167	2.39167	2.39167
							220	0	0	0	0	0	0	0	0	0	0	0	0	0	0	0	0	0	0	0	0	0	0	0	0	0	0	0	0	0	0	0	0	0	220	2.39167	2.39167	2.39167	2.39167	2.39167	2.39167	2.39167	2.39167
							221	0	0	0	0	0	0	0	0	0	0	0	0	0	0	0	0	0	0	0	0	0	0	0	0	0	0	0	0	0	0	0	0	0	221	2.39167	2.39167	2.39167	2.39167	2.39167	2.39167	2.39167	2.39167
							222	0	0	0	0	0	0	0	0	0	0	0	0	0	0	0	0	0	0	0	0	0	0	0	0	0	0	0	0	0	0	0	0	0	222	2.39167	2.39167	2.39167	2.39167	2.39167	2.39167	2.39167	2.39167
							223	0	0	0	0	0	0	0	0	0	0	0	0	0	0	0	0	0	0	0	0	0	0	0	0	0	0	0	0	0	0	0	0	0	223	2.39167	2.39167	2.39167	2.39167	2.39167	2.39167	2.39167	2.39167
							224	0	0	0	0	0	0	0	0	0	0	0	0	0	0	0	0	0	0	0	0	0	0	0	0	0	0	0	0	0	0	0	0	0	224	2.39167	2.39167	2.39167	2.39167	2.39167	2.39167	2.39167	2.39167
							225	0	0	0	0	0	0	0	0	0	0	0	0	0	0	0	0	0	0	0	0	0	0	0	0	0	0	0	0	0	0	0	0	0	225	2.39167	2.39167	2.39167	2.39167	2.39167	2.39167	2.39167	2.39167
							226	0.5	0	0	0	0	0	0	0	0	0	0	0	0	0	0	0	0	0	0	0	0	0	0	0	0	0	0	0	0	0	0	0	0	226	2.39167	2.39167	2.39167	2.39167	2.39167	2.39167	2.39167	2.39167
							227	0.5	0.5	0	0	0	0	0	0	0	0	0	0	0	0	0	0	0	0	0	0	0	0	0	0	0	0	0	0	0	0	0	0	0	227	2.39167	2.39167	2.39167	2.39167	2.39167	2.39167	2.39167	2.39167
							228	0.5	0.5	0.5	0	0	0	0	0	0	0	0	0	0	0	0	0	0	0	0	0	0	0	0	0	0	0	0	0	0	0	0	0	0	228	2.39167	2.39167	2.39167	2.39167	2.39167	2.39167	2.39167	2.39167
							229	0.5	0.5	0.5	0.5	0	0	0	0	0	0	0	0	0	0	0	0	0	0	0	0	0	0	0	0	0	0	0	0	0	0	0	0	0	229	2.39167	2.39167	2.39167	2.39167	2.39167	2.39167	2.39167	2.39167
							230	0.5	0.5	0.5	0.5	0.5	0	0	0	0	0	0	0	0	0	0	0	0	0	0	0	0	0	0	0	0	0	0	0	0	0	0	0	0	230	2.39167	2.39167	2.39167	2.39167	2.39167	2.39167	2.39167	2.39167
							231	0.5	0.5	0.5	0.5	0.5	0.5	0	0	0	0	0	0	0	0	0	0	0	0	0	0	0	0	0	0	0	0	0	0	0	0	0	0	0	231	2.39167	2.39167	2.39167	2.39167	2.39167	2.39167	2.39167	2.39167
							232	0.5	0.5	0.5	0.5	0.5	0.5	0.5	0	0	0	0	0	0	0	0	0	0	0	0	0	0	0	0	0	0	0	0	0	0	0	0	0	0	232	2.39167	2.39167	2.39167	2.39167	2.39167	2.39167	2.39167	2.39167
							233	0.5	0.5	0.5	0.5	0.5	0.5	0.5	0.5	0	0	0	0	0	0	0	0	0	0	0	0	0	0	0	0	0	0	0	0	0	0	0	0	0	233	2.39167	2.39167	2.39167	2.39167	2.39167	2.39167	2.39167	2.39167
							234	0.5	0.5	0.5	0.5	0.5	0.5	0.5	0.5	0.5	0	0	0	0	0	0	0	0	0	0	0	0	0	0	0	0	0	0	0	0	0	0	0	0	234	2.39167	2.39167	2.39167	2.39167	2.39167	2.39167	2.39167	2.39167
							235	0.5	0.5	0.5	0.5	0.5	0.5	0.5	0.5	0.5	0.5	0	0	0	0	0	0	0	0	0	0	0	0	0	0	0	0	0	0	0	0	0	0	0	235	2.39167	2.39167	2.39167	2.39167	2.39167	2.39167	2.39167	2.39167
							236	0.5	0.5	0.5	0.5	0.5	0.5	0.5	0.5	0.5	0.5	0.5	0	0	0	0	0	0	0	0	0	0	0	0	0	0	0	0	0	0	0	0	0	0	236	2.39167	2.39167	2.39167	2.39167	2.39167	2.39167	2.39167	2.39167
							237	0.5	0.5	0.5	0.5	0.5	0.5	0.5	0.5	0.5	0.5	0.5	0.5	0	0	0	0	0	0	0	0	0	0	0	0	0	0	0	0	0	0	0	0	0	237	2.39167	2.39167	2.39167	2.39167	2.39167	2.39167	2.39167	2.39167
							238	0.5	0.5	0.5	0.5	0.5	0.5	0.5	0.5	0.5	0.5	0.5	0.5	0.5	0	0	0	0	0	0	0	0	0	0	0	0	0	0	0	0	0	0	0	0	238	2.39167	2.39167	2.39167	2.39167	2.39167	2.39167	2.39167	2.39167
							239	0.5	0.5	0.5	0.5	0.5	0.5	0.5	0.5	0.5	0.5	0.5	0.5	0.5	0.5	0	0	0	0	0	0	0	0	0	0	0	0	0	0	0	0	0	0	0	239	2.39167	2.39167	2.39167	2.39167	2.39167	2.39167	2.39167	2.39167
							240	0.5	0.5	0.5	0.5	0.5	0.5	0.5	0.5	0.5	0.5	0.5	0.5	0.5	0.5	0.5	0	0	0	0	0	0	0	0	0	0	0	0	0	0	0	0	0	0	240	2.39167	2.39167	2.39167	2.39167	2.39167	2.39167	2.39167	2.39167
							241	0.5	0.5	0.5	0.5	0.5	0.5	0.5	0.5	0.5	0.5	0.5	0.5	0.5	0.5	0.5	0.5	0	0	0	0	0	0	0	0	0	0	0	0	0	0	0	0	0	241	2.39167	2.39167	2.39167	2.39167	2.39167	2.39167	2.39167	2.39167
							242	0.5	0.5	0.5	0.5	0.5	0.5	0.5	0.5	0.5	0.5	0.5	0.5	0.5	0.5	0.5	0.5	0.5	0	0	0	0	0	0	0	0	0	0	0	0	0	0	0	0	242	2.39167	2.39167	2.39167	2.39167	2.39167	2.39167	2.39167	2.39167
							243	0.5	0.5	0.5	0.5	0.5	0.5	0.5	0.5	0.5	0.5	0.5	0.5	0.5	0.5	0.5	0.5	0.5	0.5	0	0	0	0	0	0	0	0	0	0	0	0	0	0	0	243	2.39167	2.39167	2.39167	2.39167	2.39167	2.39167	2.39167	2.39167
							244	0.5	0.5	0.5	0.5	0.5	0.5	0.5	0.5	0.5	0.5	0.5	0.5	0.5	0.5	0.5	0.5	0.5	0.5	0.5	0	0	0	0	0	0	0	0	0	0	0	0	0	0	244	2.39167	2.39167	2.39167	2.39167	2.39167	2.39167	2.39167	2.39167
							245	0.5	0.5	0.5	0.5	0.5	0.5	0.5	0.5	0.5	0.5	0.5	0.5	0.5	0.5	0.5	0.5	0.5	0.5	0.5	0.5	0	0	0	0	0	0	0	0	0	0	0	0	0	245	2.39167	2.39167	2.39167	2.39167	2.39167	2.39167	2.39167	2.39167
							246	0.5	0.5	0.5	0.5	0.5	0.5	0.5	0.5	0.5	0.5	0.5	0.5	0.5	0.5	0.5	0.5	0.5	0.5	0.5	0.5	0.5	0	0	0	0	0	0	0	0	0	0	0	0	246	2.39167	2.39167	2.39167	2.39167	2.39167	2.39167	2.39167	2.39167
							247	0.5	0.5	0.5	0.5	0.5	0.5	0.5	0.5	0.5	0.5	0.5	0.5	0.5	0.5	0.5	0.5	0.5	0.5	0.5	0.5	0.5	0.5	0	0	0	0	0	0	0	0	0	0	0	247	2.39167	2.39167	2.39167	2.39167	2.39167	2.39167	2.39167	2.39167
							248	0.5	0.5	0.5	0.5	0.5	0.5	0.5	0.5	0.5	0.5	0.5	0.5	0.5	0.5	0.5	0.5	0.5	0.5	0.5	0.5	0.5	0.5	0.5	0	0	0	0	0	0	0	0	0	0	248	2.39167	2.39167	2.39167	2.39167	2.39167	2.39167	2.39167	2.39167
							249	0.5	0.5	0.5	0.5	0.5	0.5	0.5	0.5	0.5	0.5	0.5	0.5	0.5	0.5	0.5	0.5	0.5	0.5	0.5	0.5	0.5	0.5	0.5	0.5	0	0	0	0	0	0	0	0	0	249	2.39167	2.39167	2.39167	2.39167	2.39167	2.39167	2.39167	2.39167
							250	0.5	0.5	0.5	0.5	0.5	0.5	0.5	0.5	0.5	0.5	0.5	0.5	0.5	0.5	0.5	0.5	0.5	0.5	0.5	0.5	0.5	0.5	0.5	0.5	0.5	0	0	0	0	0	0	0	0	250	2.39167	2.39167	2.39167	2.39167	2.39167	2.39167	2.39167	2.39167
							251	0.5	0.5	0.5	0.5	0.5	0.5	0.5	0.5	0.5	0.5	0.5	0.5	0.5	0.5	0.5	0.5	0.5	0.5	0.5	0.5	0.5	0.5	0.5	0.5	0.5	0.5	0	0	0	0	0	0	0	251	2.39167	2.39167	2.39167	2.39167	2.39167	2.39167	2.39167	2.39167
							252	0.5	0.5	0.5	0.5	0.5	0.5	0.5	0.5	0.5	0.5	0.5	0.5	0.5	0.5	0.5	0.5	0.5	0.5	0.5	0.5	0.5	0.5	0.5	0.5	0.5	0.5	0.5	0	0	0	0	0	0	252	2.39167	2.39167	2.39167	2.39167	2.39167	2.39167	2.39167	2.39167
							253	0.5	0.5	0.5	0.5	0.5	0.5	0.5	0.5	0.5	0.5	0.5	0.5	0.5	0.5	0.5	0.5	0.5	0.5	0.5	0.5	0.5	0.5	0.5	0.5	0.5	0.5	0.5	0.5	0	0	0	0	0	253	2.39167	2.39167	2.39167	2.39167	2.39167	2.39167	2.39167	2.39167
							254	0.5	0.5	0.5	0.5	0.5	0.5	0.5	0.5	0.5	0.5	0.5	0.5	0.5	0.5	0.5	0.5	0.5	0.5	0.5	0.5	0.5	0.5	0.5	0.5	0.5	0.5	0.5	0.5	0.5	0	0	0	0	254	2.39167	2.39167	2.39167	2.39167	2.39167	2.39167	2.39167	2.39167
							255	0.5	0.5	0.5	0.5	0.5	0.5	0.5	0.5	0.5	0.5	0.5	0.5	0.5	0.5	0.5	0.5	0.5	0.5	0.5	0.5	0.5	0.5	0.5	0.5	0.5	0.5	0.5	0.5	0.5	0.5	0	0	0	255	2.39167	2.39167	2.39167	2.39167	2.39167	2.39167	2.39167	2.39167
							256	0.5	0.5	0.5	0.5	0.5	0.5	0.5	0.5	0.5	0.5	0.5	0.5	0.5	0.5	0.5	0.5	0.5	0.5	0.5	0.5	0.5	0.5	0.5	0.5	0.5	0.5	0.5	0.5	0.5	0.5	0.5	0	0	256	2.39167	2.39167	2.39167	2.39167	2.39167	2.39167	2.39167	2.39167
							257	0.5	0.5	0.5	0.5	0.5	0.5	0.5	0.5	0.5	0.5	0.5	0.5	0.5	0.5	0.5	0.5	0.5	0.5	0.5	0.5	0.5	0.5	0.5	0.5	0.5	0.5	0.5	0.5	0.5	0.5	0.5	0.5	0.13623	257	2.39167	2.39167	2.39167	2.39167	2.39167	2.39167	2.39167	2.39167
							258	0.5	0.5	0.5	0.5	0.5	0.5	0.5	0.5	0.5	0.5	0.5	0.5	0.5	0.5	0.5	0.5	0.5	0.5	0.5	0.5	0.5	0.5	0.5	0.5	0.5	0.5	0.5	0.5	0.5	0.5	0.5	0.5	0.128471	258	2.39167	2.39167	2.39167	2.39167	2.39167	2.39167	2.39167	2.39167
							259	0.5	0.5	0.5	0.5	0.5	0.5	0.5	0.5	0.5	0.5	0.5	0.5	0.5	0.5	0.5	0.5	0.5	0.5	0.5	0.5	0.5	0.5	0.5	0.5	0.5	0.5	0.5	0.5	0.5	0.5	0.5	0.5	0.128913	259	2.39167	2.39167	2.39167	2.39167	2.39167	2.39167	2.39167	2.39167
							260	0.5	0.5	0.5	0.5	0.5	0.5	0.5	0.5	0.5	0.5	0.5	0.5	0.5	0.5	0.5	0.5	0.5	0.5	0.5	0.5	0.5	0.5	0.5	0.5	0.5	0.5	0.5	0.5	0.5	0.5	0.5	0.5	0.128888	260	2.39167	2.39167	2.39167	2.39167	2.39167	2.39167	2.39167	2.39167
							261	0.5	0.5	0.5	0.5	0.5	0.5	0.5	0.5	0.5	0.5	0.5	0.5	0.5	0.5	0.5	0.5	0.5	0.5	0.5	0.5	0.5	0.5	0.5	0.5	0.5	0.5	0.5	0.5	0.5	0.5	0.5	0.5	0.128889	261	2.39167	2.39167	2.39167	2.39167	2.39167	2.39167	2.39167	2.39167
							262	0.5	0.5	0.5	0.5	0.5	0.5	0.5	0.5	0.5	0.5	0.5	0.5	0.5	0.5	0.5	0.5	0.5	0.5	0.5	0.5	0.5	0.5	0.5	0.5	0.5	0.5	0.5	0.5	0.5	0.5	0.5	0.5	0.128889	262	2.39167	2.39167	2.39167	2.39167	2.39167	2.39167	2.39167	2.39167
							263	0.5	0.5	0.5	0.5	0.5	0.5	0.5	0.5	0.5	0.5	0.5	0.5	0.5	0.5	0.5	0.5	0.5	0.5	0.5	0.5	0.5	0.5	0.5	0.5	0.5	0.5	0.5	0.5	0.5	0.5	0.5	0.5	0.128889	263	2.39167	2.39167	2.39167	2.39167	2.39167	2.39167	2.39167	2.39167
							264	0.5	0.5	0.5	0.5	0.5	0.5	0.5	0.5	0.5	0.5	0.5	0.5	0.5	0.5	0.5	0.5	0.5	0.5	0.5	0.5	0.5	0.5	0.5	0.5	0.5	0.5	0.5	0.5	0.5	0.5	0.5	0.5	0.128889	264	2.39167	2.39167	2.39167	2.39167	2.39167	2.39167	2.39167	2.39167
							265	0.5	0.5	0.5	0.5	0.5	0.5	0.5	0.5	0.5	0.5	0.5	0.5	0.5	0.5	0.5	0.5	0.5	0.5	0.5	0.5	0.5	0.5	0.5	0.5	0.5	0.5	0.5	0.5	0.5	0.5	0.5	0.5	0.128889	265	2.39167	2.39167	2.39167	2.39167	2.39167	2.39167	2.39167	2.39167
							266	0.5	0.5	0.5	0.5	0.5	0.5	0.5	0.5	0.5	0.5	0.5	0.5	0.5	0.5	0.5	0.5	0.5	0.5	0.5	0.5	0.5	0.5	0.5	0.5	0.5	0.5	0.5	0.5	0.5	0.5	0.5	0.5	0.128889	266	2.39167	2.39167	2.39167	2.39167	2.39167	2.39167	2.39167	2.39167
							267	0.5	0.5	0.5	0.5	0.5	0.5	0.5	0.5	0.5	0.5	0.5	0.5	0.5	0.5	0.5	0.5	0.5	0.5	0.5	0.5	0.5	0.5	0.5	0.5	0.5	0.5	0.5	0.5	0.5	0.5	0.5	0.5	0.128889	267	2.39167	2.39167	2.39167	2.39167	2.39167	2.39167	2.39167	2.39167
							268	0.5	0.5	0.5	0.5	0.5	0.5	0.5	0.5	0.5	0.5	0.5	0.5	0.5	0.5	0.5	0.5	0.5	0.5	0.5	0.5	0.5	0.5	0.5	0.5	0.5	0.5	0.5	0.5	0.5	0.5	0.5	0.5	0.128889	268	2.39167	2.39167	2.39167	2.39167	2.39167	2.39167	2.39167	2.39167
							269	0.5	0.5	0.5	0.5	0.5	0.5	0.5	0.5	0.5	0.5	0.5	0.5	0.5	0.5	0.5	0.5	0.5	0.5	0.5	0.5	0.5	0.5	0.5	0.5	0.5	0.5	0.5	0.5	0.5	0.5	0.5	0.5	0.128889	269	2.39167	2.39167	2.39167	2.39167	2.39167	2.39167	2.39167	2.39167
							270	0.5	0.5	0.5	0.5	0.5	0.5	0.5	0.5	0.5	0.5	0.5	0.5	0.5	0.5	0.5	0.5	0.5	0.5	0.5	0.5	0.5	0.5	0.5	0.5	0.5	0.5	0.5	0.5	0.5	0.5	0.5	0.5	0.128889	270	2.39167	2.39167	2.39167	2.39167	2.39167	2.39167	2.39167	2.39167
							271	0.5	0.5	0.5	0.5	0.5	0.5	0.5	0.5	0.5	0.5	0.5	0.5	0.5	0.5	0.5	0.5	0.5	0.5	0.5	0.5	0.5	0.5	0.5	0.5	0.5	0.5	0.5	0.5	0.5	0.5	0.5	0.5	0.128889	271	2.39167	2.39167	2.39167	2.39167	2.39167	2.39167	2.39167	2.39167
							272	0.5	0.5	0.5	0.5	0.5	0.5	0.5	0.5	0.5	0.5	0.5	0.5	0.5	0.5	0.5	0.5	0.5	0.5	0.5	0.5	0.5	0.5	0.5	0.5	0.5	0.5	0.5	0.5	0.5	0.5	0.5	0.5	0.128889	272	2.39167	2.39167	2.39167	2.39167	2.39167	2.39167	2.39167	2.39167
							273	0.5	0.5	0.5	0.5	0.5	0.5	0.5	0.5	0.5	0.5	0.5	0.5	0.5	0.5	0.5	0.5	0.5	0.5	0.5	0.5	0.5	0.5	0.5	0.5	0.5	0.5	0.5	0.5	0.5	0.5	0.5	0.5	0.128889	273	2.39167	2.39167	2.39167	2.39167	2.39167	2.39167	2.39167	2.39167
							274	0.5	0.5	0.5	0.5	0.5	0.5	0.5	0.5	0.5	0.5	0.5	0.5	0.5	0.5	0.5	0.5	0.5	0.5	0.5	0.5	0.5	0.5	0.5	0.5	0.5	0.5	0.5	0.5	0.5	0.5	0.5	0.5	0.128889	274	2.39167	2.39167	2.39167	2.39167	2.39167	2.39167	2.39167	2.39167
							275	0.5	0.5	0.5	0.5	0.5	0.5	0.5	0.5	0.5	0.5	0.5	0.5	0.5	0.5	0.5	0.5	0.5	0.5	0.5	0.5	0.5	0.5	0.5	0.5	0.5	0.5	0.5	0.5	0.5	0.5	0.5	0.5	0.128889	275	2.39167	2.39167	2.39167	2.39167	2.39167	2.39167	2.39167	2.39167
							276	0.5	0.5	0.5	0.5	0.5	0.5	0.5	0.5	0.5	0.5	0.5	0.5	0.5	0.5	0.5	0.5	0.5	0.5	0.5	0.5	0.5	0.5	0.5	0.5	0.5	0.5	0.5	0.5	0.5	0.5	0.5	0.5	0.128889	276	2.39167	2.39167	2.39167	2.39167	2.39167	2.39167	2.39167	2.39167
							277	0.5	0.5	0.5	0.5	0.5	0.5	0.5	0.5	0.5	0.5	0.5	0.5	0.5	0.5	0.5	0.5	0.5	0.5	0.5	0.5	0.5	0.5	0.5	0.5	0.5	0.5	0.5	0.5	0.5	0.5	0.5	0.5	0.128889	277	2.39167	2.39167	2.39167	2.39167	2.39167	2.39167	2.39167	2.39167
							278	0.5	0.5	0.5	0.5	0.5	0.5	0.5	0.5	0.5	0.5	0.5	0.5	0.5	0.5	0.5	0.5	0.5	0.5	0.5	0.5	0.5	0.5	0.5	0.5	0.5	0.5	0.5	0.5	0.5	0.5	0.5	0.5	0.128889	278	2.39167	2.39167	2.39167	2.39167	2.39167	2.39167	2.39167	2.39167
							279	0.5	0.5	0.5	0.5	0.5	0.5	0.5	0.5	0.5	0.5	0.5	0.5	0.5	0.5	0.5	0.5	0.5	0.5	0.5	0.5	0.5	0.5	0.5	0.5	0.5	0.5	0.5	0.5	0.5	0.5	0.5	0.5	0.128889	279	2.39167	2.39167	2.39167	2.39167	2.39167	2.39167	2.39167	2.39167
							280	0.5	0.5	0.5	0.5	0.5	0.5	0.5	0.5	0.5	0.5	0.5	0.5	0.5	0.5	0.5	0.5	0.5	0.5	0.5	0.5	0.5	0.5	0.5	0.5	0.5	0.5	0.5	0.5	0.5	0.5	0.5	0.5	0.128889	280	2.39167	2.39167	2.39167	2.39167	2.39167	2.39167	2.39167	2.39167
							281	0.5	0.5	0.5	0.5	0.5	0.5	0.5	0.5	0.5	0.5	0.5	0.5	0.5	0.5	0.5	0.5	0.5	0.5	0.5	0.5	0.5	0.5	0.5	0.5	0.5	0.5	0.5	0.5	0.5	0.5	0.5	0.5	0.128889	281	2.39167	2.39167	2.39167	2.39167	2.39167	2.39167	2.39167	2.39167
							282	0.5	0.5	0.5	0.5	0.5	0.5	0.5	0.5	0.5	0.5	0.5	0.5	0.5	0.5	0.5	0.5	0.5	0.5	0.5	0.5	0.5	0.5	0.5	0.5	0.5	0.5	0.5	0.5	0.5	0.5	0.5	0.5	0.128889	282	2.39167	2.39167	2.39167	2.39167	2.39167	2.39167	2.39167	2.39167
							283	0.5	0.5	0.5	0.5	0.5	0.5	0.5	0.5	0.5	0.5	0.5	0.5	0.5	0.5	0.5	0.5	0.5	0.5	0.5	0.5	0.5	0.5	0.5	0.5	0.5	0.5	0.5	0.5	0.5	0.5	0.5	0.5	0.128889	283	2.39167	2.39167	2.39167	2.39167	2.39167	2.39167	2.39167	2.39167
							284	0	0.5	0.5	0.5	0.5	0.5	0.5	0.5	0.5	0.5	0.5	0.5	0.5	0.5	0.5	0.5	0.5	0.5	0.5	0.5	0.5	0.5	0.5	0.5	0.5	0.5	0.5	0.5	0.5	0.5	0.5	0.5	0.128889	284	2.39167	2.39167	2.39167	2.39167	2.39167	2.39167	2.39167	2.39167
							285	0	0	0.5	0.5	0.5	0.5	0.5	0.5	0.5	0.5	0.5	0.5	0.5	0.5	0.5	0.5	0.5	0.5	0.5	0.5	0.5	0.5	0.5	0.5	0.5	0.5	0.5	0.5	0.5	0.5	0.5	0.5	0.128889	285	2.39167	2.39167	2.39167	2.39167	2.39167	2.39167	2.39167	2.39167
							286	0	0	0	0.5	0.5	0.5	0.5	0.5	0.5	0.5	0.5	0.5	0.5	0.5	0.5	0.5	0.5	0.5	0.5	0.5	0.5	0.5	0.5	0.5	0.5	0.5	0.5	0.5	0.5	0.5	0.5	0.5	0.128889	286	2.39167	2.39167	2.39167	2.39167	2.39167	2.39167	2.39167	2.39167
							287	0	0	0	0	0.5	0.5	0.5	0.5	0.5	0.5	0.5	0.5	0.5	0.5	0.5	0.5	0.5	0.5	0.5	0.5	0.5	0.5	0.5	0.5	0.5	0.5	0.5	0.5	0.5	0.5	0.5	0.5	0.128889	287	2.39167	2.39167	2.39167	2.39167	2.39167	2.39167	2.39167	2.39167
							288	0	0	0	0	0	0.5	0.5	0.5	0.5	0.5	0.5	0.5	0.5	0.5	0.5	0.5	0.5	0.5	0.5	0.5	0.5	0.5	0.5	0.5	0.5	0.5	0.5	0.5	0.5	0.5	0.5	0.5	0.128889	288	2.39167	2.39167	2.39167	2.39167	2.39167	2.39167	2.39167	2.39167
							289	0	0	0	0	0	0	0.5	0.5	0.5	0.5	0.5	0.5	0.5	0.5	0.5	0.5	0.5	0.5	0.5	0.5	0.5	0.5	0.5	0.5	0.5	0.5	0.5	0.5	0.5	0.5	0.5	0.5	0.128889	289	2.39167	2.39167	2.39167	2.39167	2.39167	2.39167	2.39167	2.39167
							290	0	0	0	0	0	0	0	0.5	0.5	0.5	0.5	0.5	0.5	0.5	0.5	0.5	0.5	0.5	0.5	0.5	0.5	0.5	0.5	0.5	0.5	0.5	0.5	0.5	0.5	0.5	0.5	0.5	0.128889	290	2.39167	2.39167	2.39167	2.39167	2.39167	2.39167	2.39167	2.39167
							291	0	0	0	0	0	0	0	0	0.5	0.5	0.5	0.5	0.5	0.5	0.5	0.5	0.5	0.5	0.5	0.5	0.5	0.5	0.5	0.5	0.5	0.5	0.5	0.5	0.5	0.5	0.5	0.5	0.128889	291	2.39167	2.39167	2.39167	2.39167	2.39167	2.39167	2.39167	2.39167
							292	0	0	0	0	0	0	0	0	0	0.5	0.5	0.5	0.5	0.5	0.5	0.5	0.5	0.5	0.5	0.5	0.5	0.5	0.5	0.5	0.5	0.5	0.5	0.5	0.5	0.5	0.5	0.5	0.128889	292	2.39167	2.39167	2.39167	2.39167	2.39167	2.39167	2.39167	2.39167
							293	0	0	0	0	0	0	0	0	0	0	0.5	0.5	0.5	0.5	0.5	0.5	0.5	0.5	0.5	0.5	0.5	0.5	0.5	0.5	0.5	0.5	0.5	0.5	0.5	0.5	0.5	0.5	0.128889	293	2.39167	2.39167	2.39167	2.39167	2.39167	2.39167	2.39167	2.39167
							294	0	0	0	0	0	0	0	0	0	0	0	0.5	0.5	0.5	0.5	0.5	0.5	0.5	0.5	0.5	0.5	0.5	0.5	0.5	0.5	0.5	0.5	0.5	0.5	0.5	0.5	0.5	0.128889	294	2.39167	2.39167	2.39167	2.39167	2.39167	2.39167	2.39167	2.39167
							295	0	0	0	0	0	0	0	0	0	0	0	0	0.5	0.5	0.5	0.5	0.5	0.5	0.5	0.5	0.5	0.5	0.5	0.5	0.5	0.5	0.5	0.5	0.5	0.5	0.5	0.5	0.128889	295	2.39167	2.39167	2.39167	2.39167	2.39167	2.39167	2.39167	2.39167
							296	0	0	0	0	0	0	0	0	0	0	0	0	0	0.5	0.5	0.5	0.5	0.5	0.5	0.5	0.5	0.5	0.5	0.5	0.5	0.5	0.5	0.5	0.5	0.5	0.5	0.5	0.128889	296	2.39167	2.39167	2.39167	2.39167	2.39167	2.39167	2.39167	2.39167
							297	0	0	0	0	0	0	0	0	0	0	0	0	0	0	0.5	0.5	0.5	0.5	0.5	0.5	0.5	0.5	0.5	0.5	0.5	0.5	0.5	0.5	0.5	0.5	0.5	0.5	0.128889	297	2.39167	2.39167	2.39167	2.39167	2.39167	2.39167	2.39167	2.39167
							298	0	0	0	0	0	0	0	0	0	0	0	0	0	0	0	0.5	0.5	0.5	0.5	0.5	0.5	0.5	0.5	0.5	0.5	0.5	0.5	0.5	0.5	0.5	0.5	0.5	0.128889	298	2.39167	2.39167	2.39167	2.39167	2.39167	2.39167	2.39167	2.39167
							299	0	0	0	0	0	0	0	0	0	0	0	0	0	0	0	0	0.5	0.5	0.5	0.5	0.5	0.5	0.5	0.5	0.5	0.5	0.5	0.5	0.5	0.5	0.5	0.5	0.128889	299	2.39167	2.39167	2.39167	2.39167	2.39167	2.39167	2.39167	2.39167
							300	0	0	0	0	0	0	0	0	0	0	0	0	0	0	0	0	0	0.5	0.5	0.5	0.5	0.5	0.5	0.5	0.5	0.5	0.5	0.5	0.5	0.5	0.5	0.5	0.128889	300	2.39167	2.39167	2.39167	2.39167	2.39167	2.39167	2.39167	2.39167
							301	0	0	0	0	0	0	0	0	0	0	0	0	0	0	0	0	0	0	0.5	0.5	0.5	0.5	0.5	0.5	0.5	0.5	0.5	0.5	0.5	0.5	0.5	0.5	0.128889	301	2.39167	2.39167	2.39167	2.39167	2.39167	2.39167	2.39167	2.39167
							302	0	0	0	0	0	0	0	0	0	0	0	0	0	0	0	0	0	0	0	0.5	0.5	0.5	0.5	0.5	0.5	0.5	0.5	0.5	0.5	0.5	0.5	0.5	0.128889	302	2.39167	2.39167	2.39167	2.39167	2.39167	2.39167	2.39167	2.39167
							303	0	0	0	0	0	0	0	0	0	0	0	0	0	0	0	0	0	0	0	0	0.5	0.5	0.5	0.5	0.5	0.5	0.5	0.5	0.5	0.5	0.5	0.5	0.128889	303	2.39167	2.39167	2.39167	2.39167	2.39167	2.39167	2.39167	2.39167
							304	0	0	0	0	0	0	0	0	0	0	0	0	0	0	0	0	0	0	0	0	0	0.5	0.5	0.5	0.5	0.5	0.5	0.5	0.5	0.5	0.5	0.5	0.128889	304	2.39167	2.39167	2.39167	2.39167	2.39167	2.39167	2.39167	2.39167
							305	0	0	0	0	0	0	0	0	0	0	0	0	0	0	0	0	0	0	0	0	0	0	0.5	0.5	0.5	0.5	0.5	0.5	0.5	0.5	0.5	0.5	0.128889	305	2.39167	2.39167	2.39167	2.39167	2.39167	2.39167	2.39167	2.39167
							306	0	0	0	0	0	0	0	0	0	0	0	0	0	0	0	0	0	0	0	0	0	0	0	0.5	0.5	0.5	0.5	0.5	0.5	0.5	0.5	0.5	0.128889	306	2.39167	2.39167	2.39167	2.39167	2.39167	2.39167	2.39167	2.39167
							307	0	0	0	0	0	0	0	0	0	0	0	0	0	0	0	0	0	0	0	0	0	0	0	0	0.5	0.5	0.5	0.5	0.5	0.5	0.5	0.5	0.128889	307	2.39167	2.39167	2.39167	2.39167	2.39167	2.39167	2.39167	2.39167
							308	0	0	0	0	0	0	0	0	0	0	0	0	0	0	0	0	0	0	0	0	0	0	0	0	0	0.5	0.5	0.5	0.5	0.5	0.5	0.5	0.128889	308	2.39167	2.39167	2.39167	2.39167	2.39167	2.39167	2.39167	2.39167
							309	0	0	0	0	0	0	0	0	0	0	0	0	0	0	0	0	0	0	0	0	0	0	0	0	0	0	0.5	0.5	0.5	0.5	0.5	0.5	0.128889	309	2.39167	2.39167	2.39167	2.39167	2.39167	2.39167	2.39167	2.39167
							310	0	0	0	0	0	0	0	0	0	0	0	0	0	0	0	0	0	0	0	0	0	0	0	0	0	0	0	0.5	0.5	0.5	0.5	0.5	0.128889	310	2.39167	2.39167	2.39167	2.39167	2.39167	2.39167	2.39167	2.39167
							311	0	0	0	0	0	0	0	0	0	0	0	0	0	0	0	0	0	0	0	0	0	0	0	0	0	0	0	0	0.5	0.5	0.5	0.5	0.128889	311	2.39167	2.39167	2.39167	2.39167	2.39167	2.39167	2.39167	2.39167
							312	0	0	0	0	0	0	0	0	0	0	0	0	0	0	0	0	0	0	0	0	0	0	0	0	0	0	0	0	0	0.5	0.5	0.5	0.128889	312	2.39167	2.39167	2.39167	2.39167	2.39167	2.39167	2.39167	2.39167
							313	0	0	0	0	0	0	0	0	0	0	0	0	0	0	0	0	0	0	0	0	0	0	0	0	0	0	0	0	0	0	0.5	0.5	0.128889	313	2.39167	2.39167	2.39167	2.39167	2.39167	2.39167	2.39167	2.39167
							314	0	0	0	0	0	0	0	0	0	0	0	0	0	0	0	0	0	0	0	0	0	0	0	0	0	0	0	0	0	0	0	0.5	0.128889	314	2.39167	2.39167	2.39167	2.39167	2.39167	2.39167	2.39167	2.39167
							315	0	0	0	0	0	0	0	0	0	0	0	0	0	0	0	0	0	0	0	0	0	0	0	0	0	0	0	0	0	0	0	0	0	315	2.39167	2.39167	2.39167	2.39167	2.39167	2.39167	2.39167	2.39167
							316	0	0	0	0	0	0	0	0	0	0	0	0	0	0	0	0	0	0	0	0	0	0	0	0	0	0	0	0	0	0	0	0	0	316	2.39167	2.39167	2.39167	2.39167	2.39167	2.39167	2.39167	2.39167
							317	0	0	0	0	0	0	0	0	0	0	0	0	0	0	0	0	0	0	0	0	0	0	0	0	0	0	0	0	0	0	0	0	0	317	2.39167	2.39167	2.39167	2.39167	2.39167	2.39167	2.39167	2.39167
							318	0	0	0	0	0	0	0	0	0	0	0	0	0	0	0	0	0	0	0	0	0	0	0	0	0	0	0	0	0	0	0	0	0	318	2.39167	2.39167	2.39167	2.39167	2.39167	2.39167	2.39167	2.39167
							319	0	0	0	0	0	0	0	0	0	0	0	0	0	0	0	0	0	0	0	0	0	0	0	0	0	0	0	0	0	0	0	0	0	319	2.39167	2.39167	2.39167	2.39167	2.39167	2.39167	2.39167	2.39167
							320	0	0	0	0	0	0	0	0	0	0	0	0	0	0	0	0	0	0	0	0	0	0	0	0	0	0	0	0	0	0	0	0	0	320	2.39167	2.39167	2.39167	2.39167	2.39167	2.39167	2.39167	2.39167
							321	0	0	0	0	0	0	0	0	0	0	0	0	0	0	0	0	0	0	0	0	0	0	0	0	0	0	0	0	0	0	0	0	0	321	2.39167	2.39167	2.39167	2.39167	2.39167	2.39167	2.39167	2.39167
							322	0	0	0	0	0	0	0	0	0	0	0	0	0	0	0	0	0	0	0	0	0	0	0	0	0	0	0	0	0	0	0	0	0	322	2.39167	2.39167	2.39167	2.39167	2.39167	2.39167	2.39167	2.39167
							323	0	0	0	0	0	0	0	0	0	0	0	0	0	0	0	0	0	0	0	0	0	0	0	0	0	0	0	0	0	0	0	0	0	323	2.39167	2.39167	2.39167	2.39167	2.39167	2.39167	2.39167	2.39167
							324	0	0	0	0	0	0	0	0	0	0	0	0	0	0	0	0	0	0	0	0	0	0	0	0	0	0	0	0	0	0	0	0	0	324	2.39167	2.39167	2.39167	2.39167	2.39167	2.39167	2.39167	2.39167
							325	0	0	0	0	0	0	0	0	0	0	0	0	0	0	0	0	0	0	0	0	0	0	0	0	0	0	0	0	0	0	0	0	0	325	2.39167	2.39167	2.39167	2.39167	2.39167	2.39167	2.39167	2.39167
							326	0	0	0	0	0	0	0	0	0	0	0	0	0	0	0	0	0	0	0	0	0	0	0	0	0	0	0	0	0	0	0	0	0	326	2.39167	2.39167	2.39167	2.39167	2.39167	2.39167	2.39167	2.39167
							327	0	0	0	0	0	0	0	0	0	0	0	0	0	0	0	0	0	0	0	0	0	0	0	0	0	0	0	0	0	0	0	0	0	327	2.39167	2.39167	2.39167	2.39167	2.39167	2.39167	2.39167	2.39167
							328	0	0	0	0	0	0	0	0	0	0	0	0	0	0	0	0	0	0	0	0	0	0	0	0	0	0	0	0	0	0	0	0	0	328	2.39167	2.39167	2.39167	2.39167	2.39167	2.39167	2.39167	2.39167
							329	0	0	0	0	0	0	0	0	0	0	0	0	0	0	0	0	0	0	0	0	0	0	0	0	0	0	0	0	0	0	0	0	0	329	2.39167	2.39167	2.39167	2.39167	2.39167	2.39167	2.39167	2.39167
							330	0	0	0	0	0	0	0	0	0	0	0	0	0	0	0	0	0	0	0	0	0	0	0	0	0	0	0	0	0	0	0	0	0	330	2.39167	2.39167	2.39167	2.39167	2.39167	2.39167	2.39167	2.39167
							331	0	0	0	0	0	0	0	0	0	0	0	0	0	0	0	0	0	0	0	0	0	0	0	0	0	0	0	0	0	0	0	0	0	331	2.39167	2.39167	2.39167	2.39167	2.39167	2.39167	2.39167	2.39167
							332	0	0	0	0	0	0	0	0	0	0	0	0	0	0	0	0	0	0	0	0	0	0	0	0	0	0	0	0	0	0	0	0	0	332	2.39167	2.39167	2.39167	2.39167	2.39167	2.39167	2.39167	2.39167
							333	0	0	0	0	0	0	0	0	0	0	0	0	0	0	0	0	0	0	0	0	0	0	0	0	0	0	0	0	0	0	0	0	0	333	2.39167	2.39167	2.39167	2.39167	2.39167	2.39167	2.39167	2.39167
							334	0	0	0	0	0	0	0	0	0	0	0	0	0	0	0	0	0	0	0	0	0	0	0	0	0	0	0	0	0	0	0	0	0	334	2.39167	2.39167	2.39167	2.39167	2.39167	2.39167	2.39167	2.39167
							335	0	0	0	0	0	0	0	0	0	0	0	0	0	0	0	0	0	0	0	0	0	0	0	0	0	0	0	0	0	0	0	0	0	335	2.39167	2.39167	2.39167	2.39167	2.39167	2.39167	2.39167	2.39167
							336	0	0	0	0	0	0	0	0	0	0	0	0	0	0	0	0	0	0	0	0	0	0	0	0	0	0	0	0	0	0	0	0	0	336	2.39167	2.39167	2.39167	2.39167	2.39167	2.39167	2.39167	2.39167
							337	0	0	0	0	0	0	0	0	0	0	0	0	0	0	0	0	0	0	0	0	0	0	0	0	0	0	0	0	0	0	0	0	0	337	2.39167	2.39167	2.39167	2.39167	2.39167	2.39167	2.39167	2.39167
							338	0	0	0	0	0	0	0	0	0	0	0	0	0	0	0	0	0	0	0	0	0	0	0	0	0	0	0	0	0	0	0	0	0	338	2.39167	2.39167	2.39167	2.39167	2.39167	2.39167	2.39167	2.39167
							339	0	0	0	0	0	0	0	0	0	0	0	0	0	0	0	0	0	0	0	0	0	0	0	0	0	0	0	0	0	0	0	0	0	339	2.39167	2.39167	2.39167	2.39167	2.39167	2.39167	2.39167	2.39167
							340	0	0	0	0	0	0	0	0	0	0	0	0	0	0	0	0	0	0	0	0	0	0	0	0	0	0	0	0	0	0	0	0	0	340	2.39167	2.39167	2.39167	2.39167	2.39167	2.39167	2.39167	2.39167
							341	0	0	0	0	0	0	0	0	0	0	0	0	0	0	0	0	0	0	0	0	0	0	0	0	0	0	0	0	0	0	0	0	0	341	2.39167	2.39167	2.39167	2.39167	2.39167	2.39167	2.39167	2.39167
							342	0	0	0	0	0	0	0	0	0	0	0	0	0	0	0	0	0	0	0	0	0	0	0	0	0	0	0	0	0	0	0	0	0	342	2.39167	2.39167	2.39167	2.39167	2.39167	2.39167	2.39167	2.39167
							343	0	0	0	0	0	0	0	0	0	0	0	0	0	0	0	0	0	0	0	0	0	0	0	0	0	0	0	0	0	0	0	0	0	343	2.39167	2.39167	2.39167	2.39167	2.39167	2.39167	2.39167	2.39167
							344	0	0	0	0	0	0	0	0	0	0	0	0	0	0	0	0	0	0	0	0	0	0	0	0	0	0	0	0	0	0	0	0	0	344	2.39167	2.39167	2.39167	2.39167	2.39167	2.39167	2.39167	2.39167
							345	0	0	0	0	0	0	0	0	0	0	0	0	0	0	0	0	0	0	0	0	0	0	0	0	0	0	0	0	0	0	0	0	0	345	2.39167	2.39167	2.39167	2.39167	2.39167	2.39167	2.39167	2.39167
							346	0	0	0	0	0	0	0	0	0	0	0	0	0	0	0	0	0	0	0	0	0	0	0	0	0	0	0	0	0	0	0	0	0	346	2.39167	2.39167	2.39167	2.39167	2.39167	2.39167	2.39167	2.39167
							347	0	0	0	0	0	0	0	0	0	0	0	0	0	0	0	0	0	0	0	0	0	0	0	0	0	0	0	0	0	0	0	0	0	347	2.39167	2.39167	2.39167	2.39167	2.39167	2.39167	2.39167	2.39167
							348	0	0	0	0	0	0	0	0	0	0	0	0	0	0	0	0	0	0	0	0	0	0	0	0	0	0	0	0	0	0	0	0	0	348	2.39167	2.39167	2.39167	2.39167	2.39167	2.39167	2.39167	2.39167
							349	0	0	0	0	0	0	0	0	0	0	0	0	0	0	0	0	0	0	0	0	0	0	0	0	0	0	0	0	0	0	0	0	0	349	2.39167	2.39167	2.39167	2.39167	2.39167	2.39167	2.39167	2.39167
							350	0	0	0	0	0	0	0	0	0	0	0	0	0	0	0	0	0	0	0	0	0	0	0	0	0	0	0	0	0	0	0	0	0	350	2.39167	2.39167	2.39167	2.39167	2.39167	2.39167	2.39167	2.39167
							351	0	0	0	0	0	0	0	0	0	0	0	0	0	0	0	0	0	0	0	0	0	0	0	0	0	0	0	0	0	0	0	0	0	351	2.39167	2.39167	2.39167	2.39167	2.39167	2.39167	2.39167	2.39167
							352	0	0	0	0	0	0	0	0	0	0	0	0	0	0	0	0	0	0	0	0	0	0	0	0	0	0	0	0	0	0	0	0	0	352	2.39167	2.39167	2.39167	2.39167	2.39167	2.39167	2.39167	2.39167
							353	0	0	0	0	0	0	0	0	0	0	0	0	0	0	0	0	0	0	0	0	0	0	0	0	0	0	0	0	0	0	0	0	0	353	2.39167	2.39167	2.39167	2.39167	2.39167	2.39167	2.39167	2.39167
							354	0	0	0	0	0	0	0	0	0	0	0	0	0	0	0	0	0	0	0	0	0	0	0	0	0	0	0	0	0	0	0	0	0	354	2.39167	2.39167	2.39167	2.39167	2.39167	2.39167	2.39167	2.39167
							355	0	0	0	0	0	0	0	0	0	0	0	0	0	0	0	0	0	0	0	0	0	0	0	0	0	0	0	0	0	0	0	0	0	355	2.39167	2.39167	2.39167	2.39167	2.39167	2.39167	2.39167	2.39167
							356	0	0	0	0	0	0	0	0	0	0	0	0	0	0	0	0	0	0	0	0	0	0	0	0	0	0	0	0	0	0	0	0	0	356	2.39167	2.39167	2.39167	2.39167	2.39167	2.39167	2.39167	2.39167
							357	0	0	0	0	0	0	0	0	0	0	0	0	0	0	0	0	0	0	0	0	0	0	0	0	0	0	0	0	0	0	0	0	0	357	2.39167	2.39167	2.39167	2.39167	2.39167	2.39167	2.39167	2.39167
							358	0	0	0	0	0	0	0	0	0	0	0	0	0	0	0	0	0	0	0	0	0	0	0	0	0	0	0	0	0	0	0	0	0	358	2.39167	2.39167	2.39167	2.39167	2.39167	2.39167	2.39167	2.39167
							359	0	0	0	0	0	0	0	0	0	0	0	0	0	0	0	0	0	0	0	0	0	0	0	0	0	0	0	0	0	0	0	0	0	359	2.39167	2.39167	2.39167	2.39167	2.39167	2.39167	2.39167	2.39167
							360	0	0	0	0	0	0	0	0	0	0	0	0	0	0	0	0	0	0	0	0	0	0	0	0	0	0	0	0	0	0	0	0	0	360	2.39167	2.39167	2.39167	2.39167	2.39167	2.39167	2.39167	2.39167
							361	0	0	0	0	0	0	0	0	0	0	0	0	0	0	0	0	0	0	0	0	0	0	0	0	0	0	0	0	0	0	0	0	0	361	2.39167	2.39167	2.39167	2.39167	2.39167	2.39167	2.39167	2.39167
							362	0	0	0	0	0	0	0	0	0	0	0	0	0	0	0	0	0	0	0	0	0	0	0	0	0	0	0	0	0	0	0	0	0	362	2.39167	2.39167	2.39167	2.39167	2.39167	2.39167	2.39167	2.39167
							363	0	0	0	0	0	0	0	0	0	0	0	0	0	0	0	0	0	0	0	0	0	0	0	0	0	0	0	0	0	0	0	0	0	363	2.39167	2.39167	2.39167	2.39167	2.39167	2.39167	2.39167	2.39167
							364	0	0	0	0	0	0	0	0	0	0	0	0	0	0	0	0	0	0	0	0	0	0	0	0	0	0	0	0	0	0	0	0	0	364	2.39167	2.39167	2.39167	2.39167	2.39167	2.39167	2.39167	2.39167
							365	0	0	0	0	0	0	0	0	0	0	0	0	0	0	0	0	0	0	0	0	0	0	0	0	0	0	0	0	0	0	0	0	0	365	2.39167	2.39167	2.39167	2.39167	2.39167	2.39167	2.39167	2.39167
							366	0	0	0	0	0	0	0	0	0	0	0	0	0	0	0	0	0	0	0	0	0	0	0	0	0	0	0	0	0	0	0	0	0	366	2.39167	2.39167	2.39167	2.39167	2.39167	2.39167	2.39167	2.39167
							367	0	0	0	0	0	0	0	0	0	0	0	0	0	0	0	0	0	0	0	0	0	0	0	0	0	0	0	0	0	0	0	0	0	367	2.39167	2.39167	2.39167	2.39167	2.39167	2.39167	2.39167	2.39167
							368	0	0	0	0	0	0	0	0	0	0	0	0	0	0	0	0	0	0	0	0	0	0	0	0	0	0	0	0	0	0	0	0	0	368	2.39167	2.39167	2.39167	2.39167	2.39167	2.39167	2.39167	2.39167
							369	0	0	0	0	0	0	0	0	0	0	0	0	0	0	0	0	0	0	0	0	0	0	0	0	0	0	0	0	0	0	0	0	0	369	2.39167	2.39167	2.39167	2.39167	2.39167	2.39167	2.39167	2.39167
							370	0	0	0	0	0	0	0	0	0	0	0	0	0	0	0	0	0	0	0	0	0	0	0	0	0	0	0	0	0	0	0	0	0	370	2.39167	2.39167	2.39167	2.39167	2.39167	2.39167	2.39167	2.39167
							371	0	0	0	0	0	0	0	0	0	0	0	0	0	0	0	0	0	0	0	0	0	0	0	0	0	0	0	0	0	0	0	0	0	371	2.39167	2.39167	2.39167	2.39167	2.39167	2.39167	2.39167	2.39167
							372	0	0	0	0	0	0	0	0	0	0	0	0	0	0	0	0	0	0	0	0	0	0	0	0	0	0	0	0	0	0	0	0	0	372	2.39167	2.39167	2.39167	2.39167	2.39167	2.39167	2.39167	2.39167
							373	0	0	0	0	0	0	0	0	0	0	0	0	0	0	0	0	0	0	0	0	0	0	0	0	0	0	0	0	0	0	0	0	0	373	2.39167	2.39167	2.39167	2.39167	2.39167	2.39167	2.39167	2.39167
							374	0	0	0	0	0	0	0	0	0	0	0	0	0	0	0	0	0	0	0	0	0	0	0	0	0	0	0	0	0	0	0	0	0	374	2.39167	2.39167	2.39167	2.39167	2.39167	2.39167	2.39167	2.39167
							375	0	0	0	0	0	0	0	0	0	0	0	0	0	0	0	0	0	0	0	0	0	0	0	0	0	0	0	0	0	0	0	0	0	375	2.39167	2.39167	2.39167	2.39167	2.39167	2.39167	2.39167	2.39167
							376	0	0	0	0	0	0	0	0	0	0	0	0	0	0	0	0	0	0	0	0	0	0	0	0	0	0	0	0	0	0	0	0	0	376	2.39167	2.39167	2.39167	2.39167	2.39167	2.39167	2.39167	2.39167
							377	0	0	0	0	0	0	0	0	0	0	0	0	0	0	0	0	0	0	0	0	0	0	0	0	0	0	0	0	0	0	0	0	0	377	2.39167	2.39167	2.39167	2.39167	2.39167	2.39167	2.39167	2.39167
							378	0	0	0	0	0	0	0	0	0	0	0	0	0	0	0	0	0	0	0	0	0	0	0	0	0	0	0	0	0	0	0	0	0	378	2.39167	2.39167	2.39167	2.39167	2.39167	2.39167	2.39167	2.39167
							379	0	0	0	0	0	0	0	0	0	0	0	0	0	0	0	0	0	0	0	0	0	0	0	0	0	0	0	0	0	0	0	0	0	379	2.39167	2.39167	2.39167	2.39167	2.39167	2.39167	2.39167	2.39167
							380	0	0	0	0	0	0	0	0	0	0	0	0	0	0	0	0	0	0	0	0	0	0	0	0	0	0	0	0	0	0	0	0	0	380	2.39167	2.39167	2.39167	2.39167	2.39167	2.39167	2.39167	2.39167
							381	0	0	0	0	0	0	0	0	0	0	0	0	0	0	0	0	0	0	0	0	0	0	0	0	0	0	0	0	0	0	0	0	0	381	2.39167	2.39167	2.39167	2.39167	2.39167	2.39167	2.39167	2.39167
							382	0	0	0	0	0	0	0	0	0	0	0	0	0	0	0	0	0	0	0	0	0	0	0	0	0	0	0	0	0	0	0	0	0	382	2.39167	2.39167	2.39167	2.39167	2.39167	2.39167	2.39167	2.39167
							383	0	0	0	0	0	0	0	0	0	0	0	0	0	0	0	0	0	0	0	0	0	0	0	0	0	0	0	0	0	0	0	0	0	383	2.39167	2.39167	2.39167	2.39167	2.39167	2.39167	2.39167	2.39167
							384	0	0	0	0	0	0	0	0	0	0	0	0	0	0	0	0	0	0	0	0	0	0	0	0	0	0	0	0	0	0	0	0	0	384	2.39167	2.39167	2.39167	2.39167	2.39167	2.39167	2.39167	2.39167
							385	0	0	0	0	0	0	0	0	0	0	0	0	0	0	0	0	0	0	0	0	0	0	0	0	0	0	0	0	0	0	0	0	0	385	2.39167	2.39167	2.39167	2.39167	2.39167	2.39167	2.39167	2.39167
							386	0	0	0	0	0	0	0	0	0	0	0	0	0	0	0	0	0	0	0	0	0	0	0	0	0	0	0	0	0	0	0	0	0	386	2.39167	2.39167	2.39167	2.39167	2.39167	2.39167	2.39167	2.39167
							387	0	0	0	0	0	0	0	0	0	0	0	0	0	0	0	0	0	0	0	0	0	0	0	0	0	0	0	0	0	0	0	0	0	387	2.39167	2.39167	2.39167	2.39167	2.39167	2.39167	2.39167	2.39167
							388	0	0	0	0	0	0	0	0	0	0	0	0	0	0	0	0	0	0	0	0	0	0	0	0	0	0	0	0	0	0	0	0	0	388	2.39167	2.39167	2.39167	2.39167	2.39167	2.39167	2.39167	2.39167
							389	0	0	0	0	0	0	0	0	0	0	0	0	0	0	0	0	0	0	0	0	0	0	0	0	0	0	0	0	0	0	0	0	0	389	2.39167	2.39167	2.39167	2.39167	2.39167	2.39167	2.39167	2.39167
							390	0	0	0	0	0	0	0	0	0	0	0	0	0	0	0	0	0	0	0	0	0	0	0	0	0	0	0	0	0	0	0	0	0	390	2.39167	2.39167	2.39167	2.39167	2.39167	2.39167	2.39167	2.39167
							391	0	0	0	0	0	0	0	0	0	0	0	0	0	0	0	0	0	0	0	0	0	0	0	0	0	0	0	0	0	0	0	0	0	391	2.39167	2.39167	2.39167	2.39167	2.39167	2.39167	2.39167	2.39167
							392	0	0	0	0	0	0	0	0	0	0	0	0	0	0	0	0	0	0	0	0	0	0	0	0	0	0	0	0	0	0	0	0	0	392	2.39167	2.39167	2.39167	2.39167	2.39167	2.39167	2.39167	2.39167
							393	0	0	0	0	0	0	0	0	0	0	0	0	0	0	0	0	0	0	0	0	0	0	0	0	0	0	0	0	0	0	0	0	0	393	2.39167	2.39167	2.39167	2.39167	2.39167	2.39167	2.39167	2.39167
							394	0	0	0	0	0	0	0	0	0	0	0	0	0	0	0	0	0	0	0	0	0	0	0	0	0	0	0	0	0	0	0	0	0	394	2.39167	2.39167	2.39167	2.39167	2.39167	2.39167	2.39167	2.39167
							395	0	0	0	0	0	0	0	0	0	0	0	0	0	0	0	0	0	0	0	0	0	0	0	0	0	0	0	0	0	0	0	0	0	395	2.39167	2.39167	2.39167	2.39167	2.39167	2.39167	2.39167	2.39167
							396	0	0	0	0	0	0	0	0	0	0	0	0	0	0	0	0	0	0	0	0	0	0	0	0	0	0	0	0	0	0	0	0	0	396	2.39167	2.39167	2.39167	2.39167	2.39167	2.39167	2.39167	2.39167
							397	0	0	0	0	0	0	0	0	0	0	0	0	0	0	0	0	0	0	0	0	0	0	0	0	0	0	0	0	0	0	0	0	0	397	2.39167	2.39167	2.39167	2.39167	2.39167	2.39167	2.39167	2.39167
							398	0	0	0	0	0	0	0	0	0	0	0	0	0	0	0	0	0	0	0	0	0	0	0	0	0	0	0	0	0	0	0	0	0	398	2.39167	2.39167	2.39167	2.39167	2.39167	2.39167	2.39167	2.39167
							399	0	0	0	0	0	0	0	0	0	0	0	0	0	0	0	0	0	0	0	0	0	0	0	0	0	0	0	0	0	0	0	0	0	399	2.39167	2.39167	2.39167	2.39167	2.39167	2.39167	2.39167	2.39167
							400	0	0	0	0	0	0	0	0	0	0	0	0	0	0	0	0	0	0	0	0	0	0	0	0	0	0	0	0	0	0	0	0	0	400	2.39167	2.39167	2.39167	2.39167	2.39167	2.39167	2.39167	2.39167
							401	0	0	0	0	0	0	0	0	0	0	0	0	0	0	0	0	0	0	0	0	0	0	0	0	0	0	0	0	0	0	0	0	0	401	2.39167	2.39167	2.39167	2.39167	2.39167	2.39167	2.39167	2.39167
							402	0	0	0	0	0	0	0	0	0	0	0	0	0	0	0	0	0	0	0	0	0	0	0	0	0	0	0	0	0	0	0	0	0	402	2.39167	2.39167	2.39167	2.39167	2.39167	2.39167	2.39167	2.39167
							403	0	0	0	0	0	0	0	0	0	0	0	0	0	0	0	0	0	0	0	0	0	0	0	0	0	0	0	0	0	0	0	0	0	403	2.39167	2.39167	2.39167	2.39167	2.39167	2.39167	2.39167	2.39167
							404	0	0	0	0	0	0	0	0	0	0	0	0	0	0	0	0	0	0	0	0	0	0	0	0	0	0	0	0	0	0	0	0	0	404	2.39167	2.39167	2.39167	2.39167	2.39167	2.39167	2.39167	2.39167
							405	0	0	0	0	0	0	0	0	0	0	0	0	0	0	0	0	0	0	0	0	0	0	0	0	0	0	0	0	0	0	0	0	0	405	2.39167	2.39167	2.39167	2.39167	2.39167	2.39167	2.39167	2.39167
							406	0	0	0	0	0	0	0	0	0	0	0	0	0	0	0	0	0	0	0	0	0	0	0	0	0	0	0	0	0	0	0	0	0	406	2.39167	2.39167	2.39167	2.39167	2.39167	2.39167	2.39167	2.39167
							407	0	0	0	0	0	0	0	0	0	0	0	0	0	0	0	0	0	0	0	0	0	0	0	0	0	0	0	0	0	0	0	0	0	407	2.39167	2.39167	2.39167	2.39167	2.39167	2.39167	2.39167	2.39167
							408	0	0	0	0	0	0	0	0	0	0	0	0	0	0	0	0	0	0	0	0	0	0	0	0	0	0	0	0	0	0	0	0	0	408	2.39167	2.39167	2.39167	2.39167	2.39167	2.39167	2.39167	2.39167
							409	0	0	0	0	0	0	0	0	0	0	0	0	0	0	0	0	0	0	0	0	0	0	0	0	0	0	0	0	0	0	0	0	0	409	2.39167	2.39167	2.39167	2.39167	2.39167	2.39167	2.39167	2.39167
							410	0	0	0	0	0	0	0	0	0	0	0	0	0	0	0	0	0	0	0	0	0	0	0	0	0	0	0	0	0	0	0	0	0	410	2.39167	2.39167	2.39167	2.39167	2.39167	2.39167	2.39167	2.39167
							411	0	0	0	0	0	0	0	0	0	0	0	0	0	0	0	0	0	0	0	0	0	0	0	0	0	0	0	0	0	0	0	0	0	411	2.39167	2.39167	2.39167	2.39167	2.39167	2.39167	2.39167	2.39167
							412	0	0	0	0	0	0	0	0	0	0	0	0	0	0	0	0	0	0	0	0	0	0	0	0	0	0	0	0	0	0	0	0	0	412	2.39167	2.39167	2.39167	2.39167	2.39167	2.39167	2.39167	2.39167
							413	0	0	0	0	0	0	0	0	0	0	0	0	0	0	0	0	0	0	0	0	0	0	0	0	0	0	0	0	0	0	0	0	0	413	2.39167	2.39167	2.39167	2.39167	2.39167	2.39167	2.39167	2.39167
							414	0	0	0	0	0	0	0	0	0	0	0	0	0	0	0	0	0	0	0	0	0	0	0	0	0	0	0	0	0	0	0	0	0	414	2.39167	2.39167	2.39167	2.39167	2.39167	2.39167	2.39167	2.39167
							415	0	0	0	0	0	0	0	0	0	0	0	0	0	0	0	0	0	0	0	0	0	0	0	0	0	0	0	0	0	0	0	0	0	415	2.39167	2.39167	2.39167	2.39167	2.39167	2.39167	2.39167	2.39167
							416	0	0	0	0	0	0	0	0	0	0	0	0	0	0	0	0	0	0	0	0	0	0	0	0	0	0	0	0	0	0	0	0	0	416	2.39167	2.39167	2.39167	2.39167	2.39167	2.39167	2.39167	2.39167
							417	0	0	0	0	0	0	0	0	0	0	0	0	0	0	0	0	0	0	0	0	0	0	0	0	0	0	0	0	0	0	0	0	0	417	2.39167	2.39167	2.39167	2.39167	2.39167	2.39167	2.39167	2.39167
							418	0	0	0	0	0	0	0	0	0	0	0	0	0	0	0	0	0	0	0	0	0	0	0	0	0	0	0	0	0	0	0	0	0	418	2.39167	2.39167	2.39167	2.39167	2.39167	2.39167	2.39167	2.39167
							419	0	0	0	0	0	0	0	0	0	0	0	0	0	0	0	0	0	0	0	0	0	0	0	0	0	0	0	0	0	0	0	0	0	419	2.39167	2.39167	2.39167	2.39167	2.39167	2.39167	2.39167	2.39167
							420	0	0	0	0	0	0	0	0	0	0	0	0	0	0	0	0	0	0	0	0	0	0	0	0	0	0	0	0	0	0	0	0	0	420	2.39167	2.39167	2.39167	2.39167	2.39167	2.39167	2.39167	2.39167
							421	0	0	0	0	0	0	0	0	0	0	0	0	0	0	0	0	0	0	0	0	0	0	0	0	0	0	0	0	0	0	0	0	0	421	2.39167	2.39167	2.39167	2.39167	2.39167	2.39167	2.39167	2.39167
							422	0	0	0	0	0	0	0	0	0	0	0	0	0	0	0	0	0	0	0	0	0	0	0	0	0	0	0	0	0	0	0	0	0	422	2.39167	2.39167	2.39167	2.39167	2.39167	2.39167	2.39167	2.39167
							423	0	0	0	0	0	0	0	0	0	0	0	0	0	0	0	0	0	0	0	0	0	0	0	0	0	0	0	0	0	0	0	0	0	423	2.39167	2.39167	2.39167	2.39167	2.39167	2.39167	2.39167	2.39167
							424	0	0	0	0	0	0	0	0	0	0	0	0	0	0	0	0	0	0	0	0	0	0	0	0	0	0	0	0	0	0	0	0	0	424	2.39167	2.39167	2.39167	2.39167	2.39167	2.39167	2.39167	2.39167
							425	0	0	0	0	0	0	0	0	0	0	0	0	0	0	0	0	0	0	0	0	0	0	0	0	0	0	0	0	0	0	0	0	0	425	2.39167	2.39167	2.39167	2.39167	2.39167	2.39167	2.39167	2.39167
							426	0	0	0	0	0	0	0	0	0	0	0	0	0	0	0	0	0	0	0	0	0	0	0	0	0	0	0	0	0	0	0	0	0	426	2.39167	2.39167	2.39167	2.39167	2.39167	2.39167	2.39167	2.39167
							427	0	0	0	0	0	0	0	0	0	0	0	0	0	0	0	0	0	0	0	0	0	0	0	0	0	0	0	0	0	0	0	0	0	427	2.39167	2.39167	2.39167	2.39167	2.39167	2.39167	2.39167	2.39167
							428	0	0	0	0	0	0	0	0	0	0	0	0	0	0	0	0	0	0	0	0	0	0	0	0	0	0	0	0	0	0	0	0	0	428	2.39167	2.39167	2.39167	2.39167	2.39167	2.39167	2.39167	2.39167
							429	0	0	0	0	0	0	0	0	0	0	0	0	0	0	0	0	0	0	0	0	0	0	0	0	0	0	0	0	0	0	0	0	0	429	2.39167	2.39167	2.39167	2.39167	2.39167	2.39167	2.39167	2.39167
							430	0	0	0	0	0	0	0	0	0	0	0	0	0	0	0	0	0	0	0	0	0	0	0	0	0	0	0	0	0	0	0	0	0	430	2.39167	2.39167	2.39167	2.39167	2.39167	2.39167	2.39167	2.39167
							431	0	0	0	0	0	0	0	0	0	0	0	0	0	0	0	0	0	0	0	0	0	0	0	0	0	0	0	0	0	0	0	0	0	431	2.39167	2.39167	2.39167	2.39167	2.39167	2.39167	2.39167	2.39167
							432	0	0	0	0	0	0	0	0	0	0	0	0	0	0	0	0	0	0	0	0	0	0	0	0	0	0	0	0	0	0	0	0	0	432	2.39167	2.39167	2.39167	2.39167	2.39167	2.39167	2.39167	2.39167
							433	0	0	0	0	0	0	0	0	0	0	0	0	0	0	0	0	0	0	0	0	0	0	0	0	0	0	0	0	0	0	0	0	0	433	2.39167	2.39167	2.39167	2.39167	2.39167	2.39167	2.39167	2.39167
							434	0	0	0	0	0	0	0	0	0	0	0	0	0	0	0	0	0	0	0	0	0	0	0	0	0	0	0	0	0	0	0	0	0	434	2.39167	2.39167	2.39167	2.39167	2.39167	2.39167	2.39167	2.39167
							435	0	0	0	0	0	0	0	0	0	0	0	0	0	0	0	0	0	0	0	0	0	0	0	0	0	0	0	0	0	0	0	0	0	435	2.39167	2.39167	2.39167	2.39167	2.39167	2.39167	2.39167	2.39167
							436	0	0	0	0	0	0	0	0	0	0	0	0	0	0	0	0	0	0	0	0	0	0	0	0	0	0	0	0	0	0	0	0	0	436	2.39167	2.39167	2.39167	2.39167	2.39167	2.39167	2.39167	2.39167
							437	0	0	0	0	0	0	0	0	0	0	0	0	0	0	0	0	0	0	0	0	0	0	0	0	0	0	0	0	0	0	0	0	0	437	2.39167	2.39167	2.39167	2.39167	2.39167	2.39167	2.39167	2.39167
							438	0	0	0	0	0	0	0	0	0	0	0	0	0	0	0	0	0	0	0	0	0	0	0	0	0	0	0	0	0	0	0	0	0	438	2.39167	2.39167	2.39167	2.39167	2.39167	2.39167	2.39167	2.39167
							439	0	0	0	0	0	0	0	0	0	0	0	0	0	0	0	0	0	0	0	0	0	0	0	0	0	0	0	0	0	0	0	0	0	439	2.39167	2.39167	2.39167	2.39167	2.39167	2.39167	2.39167	2.39167
							440	0	0	0	0	0	0	0	0	0	0	0	0	0	0	0	0	0	0	0	0	0	0	0	0	0	0	0	0	0	0	0	0	0	440	2.39167	2.39167	2.39167	2.39167	2.39167	2.39167	2.39167	2.39167
							441	0	0	0	0	0	0	0	0	0	0	0	0	0	0	0	0	0	0	0	0	0	0	0	0	0	0	0	0	0	0	0	0	0	441	2.39167	2.39167	2.39167	2.39167	2.39167	2.39167	2.39167	2.39167
							442	0	0	0	0	0	0	0	0	0	0	0	0	0	0	0	0	0	0	0	0	0	0	0	0	0	0	0	0	0	0	0	0	0	442	2.39167	2.39167	2.39167	2.39167	2.39167	2.39167	2.39167	2.39167
							443	0	0	0	0	0	0	0	0	0	0	0	0	0	0	0	0	0	0	0	0	0	0	0	0	0	0	0	0	0	0	0	0	0	443	2.39167	2.39167	2.39167	2.39167	2.39167	2.39167	2.39167	2.39167
							444	0	0	0	0	0	0	0	0	0	0	0	0	0	0	0	0	0	0	0	0	0	0	0	0	0	0	0	0	0	0	0	0	0	444	2.39167	2.39167	2.39167	2.39167	2.39167	2.39167	2.39167	2.39167
							445	0	0	0	0	0	0	0	0	0	0	0	0	0	0	0	0	0	0	0	0	0	0	0	0	0	0	0	0	0	0	0	0	0	445	2.39167	2.39167	2.39167	2.39167	2.39167	2.39167	2.39167	2.39167
							446	0	0	0	0	0	0	0	0	0	0	0	0	0	0	0	0	0	0	0	0	0	0	0	0	0	0	0	0	0	0	0	0	0	446	2.39167	2.39167	2.39167	2.39167	2.39167	2.39167	2.39167	2.39167
							447	0	0	0	0	0	0	0	0	0	0	0	0	0	0	0	0	0	0	0	0	0	0	0	0	0	0	0	0	0	0	0	0	0	447	2.39167	2.39167	2.39167	2.39167	2.39167	2.39167	2.39167	2.39167
							448	0	0	0	0	0	0	0	0	0	0	0	0	0	0	0	0	0	0	0	0	0	0	0	0	0	0	0	0	0	0	0	0	0	448	2.39167	2.39167	2.39167	2.39167	2.39167	2.39167	2.39167	2.39167
							449	0	0	0	0	0	0	0	0	0	0	0	0	0	0	0	0	0	0	0	0	0	0	0	0	0	0	0	0	0	0	0	0	0	449	2.39167	2.39167	2.39167	2.39167	2.39167	2.39167	2.39167	2.39167
							450	0	0	0	0	0	0	0	0	0	0	0	0	0	0	0	0	0	0	0	0	0	0	0	0	0	0	0	0	0	0	0	0	0	450	2.39167	2.39167	2.39167	2.39167	2.39167	2.39167	2.39167	2.39167
							451	0.5	0	0	0	0	0	0	0	0	0	0	0	0	0	0	0	0	0	0	0	0	0	0	0	0	0	0	0	0	0	0	0	0	451	2.39167	2.39167	2.39167	2.39167	2.39167	2.39167	2.39167	2.39167
							452	0.5	0.5	0	0	0	0	0	0	0	0	0	0	0	0	0	0	0	0	0	0	0	0	0	0	0	0	0	0	0	0	0	0	0	452	2.39167	2.39167	2.39167	2.39167	2.39167	2.39167	2.39167	2.39167
							453	0.5	0.5	0.5	0	0	0	0	0	0	0	0	0	0	0	0	0	0	0	0	0	0	0	0	0	0	0	0	0	0	0	0	0	0	453	2.39167	2.39167	2.39167	2.39167	2.39167	2.39167	2.39167	2.39167
							454	0.5	0.5	0.5	0.5	0	0	0	0	0	0	0	0	0	0	0	0	0	0	0	0	0	0	0	0	0	0	0	0	0	0	0	0	0	454	2.39167	2.39167	2.39167	2.39167	2.39167	2.39167	2.39167	2.39167
							455	0.5	0.5	0.5	0.5	0.5	0	0	0	0	0	0	0	0	0	0	0	0	0	0	0	0	0	0	0	0	0	0	0	0	0	0	0	0	455	2.39167	2.39167	2.39167	2.39167	2.39167	2.39167	2.39167	2.39167
							456	0.5	0.5	0.5	0.5	0.5	0.5	0	0	0	0	0	0	0	0	0	0	0	0	0	0	0	0	0	0	0	0	0	0	0	0	0	0	0	456	2.39167	2.39167	2.39167	2.39167	2.39167	2.39167	2.39167	2.39167
							457	0.5	0.5	0.5	0.5	0.5	0.5	0.5	0	0	0	0	0	0	0	0	0	0	0	0	0	0	0	0	0	0	0	0	0	0	0	0	0	0	457	2.39167	2.39167	2.39167	2.39167	2.39167	2.39167	2.39167	2.39167
							458	0.5	0.5	0.5	0.5	0.5	0.5	0.5	0.5	0	0	0	0	0	0	0	0	0	0	0	0	0	0	0	0	0	0	0	0	0	0	0	0	0	458	2.39167	2.39167	2.39167	2.39167	2.39167	2.39167	2.39167	2.39167
							459	0.5	0.5	0.5	0.5	0.5	0.5	0.5	0.5	0.5	0	0	0	0	0	0	0	0	0	0	0	0	0	0	0	0	0	0	0	0	0	0	0	0	459	2.39167	2.39167	2.39167	2.39167	2.39167	2.39167	2.39167	2.39167
							460	0.5	0.5	0.5	0.5	0.5	0.5	0.5	0.5	0.5	0.5	0	0	0	0	0	0	0	0	0	0	0	0	0	0	0	0	0	0	0	0	0	0	0	460	2.39167	2.39167	2.39167	2.39167	2.39167	2.39167	2.39167	2.39167
							461	0.5	0.5	0.5	0.5	0.5	0.5	0.5	0.5	0.5	0.5	0.5	0	0	0	0	0	0	0	0	0	0	0	0	0	0	0	0	0	0	0	0	0	0	461	2.39167	2.39167	2.39167	2.39167	2.39167	2.39167	2.39167	2.39167
							462	0.5	0.5	0.5	0.5	0.5	0.5	0.5	0.5	0.5	0.5	0.5	0.5	0	0	0	0	0	0	0	0	0	0	0	0	0	0	0	0	0	0	0	0	0	462	2.39167	2.39167	2.39167	2.39167	2.39167	2.39167	2.39167	2.39167
							463	0.5	0.5	0.5	0.5	0.5	0.5	0.5	0.5	0.5	0.5	0.5	0.5	0.5	0	0	0	0	0	0	0	0	0	0	0	0	0	0	0	0	0	0	0	0	463	2.39167	2.39167	2.39167	2.39167	2.39167	2.39167	2.39167	2.39167
							464	0.5	0.5	0.5	0.5	0.5	0.5	0.5	0.5	0.5	0.5	0.5	0.5	0.5	0.5	0	0	0	0	0	0	0	0	0	0	0	0	0	0	0	0	0	0	0	464	2.39167	2.39167	2.39167	2.39167	2.39167	2.39167	2.39167	2.39167
							465	0.5	0.5	0.5	0.5	0.5	0.5	0.5	0.5	0.5	0.5	0.5	0.5	0.5	0.5	0.5	0	0	0	0	0	0	0	0	0	0	0	0	0	0	0	0	0	0	465	2.39167	2.39167	2.39167	2.39167	2.39167	2.39167	2.39167	2.39167
							466	0.5	0.5	0.5	0.5	0.5	0.5	0.5	0.5	0.5	0.5	0.5	0.5	0.5	0.5	0.5	0.5	0	0	0	0	0	0	0	0	0	0	0	0	0	0	0	0	0	466	2.39167	2.39167	2.39167	2.39167	2.39167	2.39167	2.39167	2.39167
							467	0.5	0.5	0.5	0.5	0.5	0.5	0.5	0.5	0.5	0.5	0.5	0.5	0.5	0.5	0.5	0.5	0.5	0	0	0	0	0	0	0	0	0	0	0	0	0	0	0	0	467	2.39167	2.39167	2.39167	2.39167	2.39167	2.39167	2.39167	2.39167
							468	0.5	0.5	0.5	0.5	0.5	0.5	0.5	0.5	0.5	0.5	0.5	0.5	0.5	0.5	0.5	0.5	0.5	0.5	0	0	0	0	0	0	0	0	0	0	0	0	0	0	0	468	2.39167	2.39167	2.39167	2.39167	2.39167	2.39167	2.39167	2.39167
							469	0.5	0.5	0.5	0.5	0.5	0.5	0.5	0.5	0.5	0.5	0.5	0.5	0.5	0.5	0.5	0.5	0.5	0.5	0.5	0	0	0	0	0	0	0	0	0	0	0	0	0	0	469	2.39167	2.39167	2.39167	2.39167	2.39167	2.39167	2.39167	2.39167
							470	0.5	0.5	0.5	0.5	0.5	0.5	0.5	0.5	0.5	0.5	0.5	0.5	0.5	0.5	0.5	0.5	0.5	0.5	0.5	0.5	0	0	0	0	0	0	0	0	0	0	0	0	0	470	2.39167	2.39167	2.39167	2.39167	2.39167	2.39167	2.39167	2.39167
							471	0.5	0.5	0.5	0.5	0.5	0.5	0.5	0.5	0.5	0.5	0.5	0.5	0.5	0.5	0.5	0.5	0.5	0.5	0.5	0.5	0.5	0	0	0	0	0	0	0	0	0	0	0	0	471	2.39167	2.39167	2.39167	2.39167	2.39167	2.39167	2.39167	2.39167
							472	0.5	0.5	0.5	0.5	0.5	0.5	0.5	0.5	0.5	0.5	0.5	0.5	0.5	0.5	0.5	0.5	0.5	0.5	0.5	0.5	0.5	0.5	0	0	0	0	0	0	0	0	0	0	0	472	2.39167	2.39167	2.39167	2.39167	2.39167	2.39167	2.39167	2.39167
							473	0.5	0.5	0.5	0.5	0.5	0.5	0.5	0.5	0.5	0.5	0.5	0.5	0.5	0.5	0.5	0.5	0.5	0.5	0.5	0.5	0.5	0.5	0.5	0	0	0	0	0	0	0	0	0	0	473	2.39167	2.39167	2.39167	2.39167	2.39167	2.39167	2.39167	2.39167
							474	0.5	0.5	0.5	0.5	0.5	0.5	0.5	0.5	0.5	0.5	0.5	0.5	0.5	0.5	0.5	0.5	0.5	0.5	0.5	0.5	0.5	0.5	0.5	0.5	0	0	0	0	0	0	0	0	0	474	2.39167	2.39167	2.39167	2.39167	2.39167	2.39167	2.39167	2.39167
							475	0.5	0.5	0.5	0.5	0.5	0.5	0.5	0.5	0.5	0.5	0.5	0.5	0.5	0.5	0.5	0.5	0.5	0.5	0.5	0.5	0.5	0.5	0.5	0.5	0.5	0	0	0	0	0	0	0	0	475	2.39167	2.39167	2.39167	2.39167	2.39167	2.39167	2.39167	2.39167
							476	0.5	0.5	0.5	0.5	0.5	0.5	0.5	0.5	0.5	0.5	0.5	0.5	0.5	0.5	0.5	0.5	0.5	0.5	0.5	0.5	0.5	0.5	0.5	0.5	0.5	0.5	0	0	0	0	0	0	0	476	2.39167	2.39167	2.39167	2.39167	2.39167	2.39167	2.39167	2.39167
							477	0.5	0.5	0.5	0.5	0.5	0.5	0.5	0.5	0.5	0.5	0.5	0.5	0.5	0.5	0.5	0.5	0.5	0.5	0.5	0.5	0.5	0.5	0.5	0.5	0.5	0.5	0.5	0	0	0	0	0	0	477	2.39167	2.39167	2.39167	2.39167	2.39167	2.39167	2.39167	2.39167
							478	0.5	0.5	0.5	0.5	0.5	0.5	0.5	0.5	0.5	0.5	0.5	0.5	0.5	0.5	0.5	0.5	0.5	0.5	0.5	0.5	0.5	0.5	0.5	0.5	0.5	0.5	0.5	0.5	0	0	0	0	0	478	2.39167	2.39167	2.39167	2.39167	2.39167	2.39167	2.39167	2.39167
							479	0.5	0.5	0.5	0.5	0.5	0.5	0.5	0.5	0.5	0.5	0.5	0.5	0.5	0.5	0.5	0.5	0.5	0.5	0.5	0.5	0.5	0.5	0.5	0.5	0.5	0.5	0.5	0.5	0.5	0	0	0	0	479	2.39167	2.39167	2.39167	2.39167	2.39167	2.39167	2.39167	2.39167
							480	0.5	0.5	0.5	0.5	0.5	0.5	0.5	0.5	0.5	0.5	0.5	0.5	0.5	0.5	0.5	0.5	0.5	0.5	0.5	0.5	0.5	0.5	0.5	0.5	0.5	0.5	0.5	0.5	0.5	0.5	0	0	0	480	2.39167	2.39167	2.39167	2.39167	2.39167	2.39167	2.39167	2.39167
							481	0.5	0.5	0.5	0.5	0.5	0.5	0.5	0.5	0.5	0.5	0.5	0.5	0.5	0.5	0.5	0.5	0.5	0.5	0.5	0.5	0.5	0.5	0.5	0.5	0.5	0.5	0.5	0.5	0.5	0.5	0.5	0	0	481	2.39167	2.39167	2.39167	2.39167	2.39167	2.39167	2.39167	2.39167
							482	0.5	0.5	0.5	0.5	0.5	0.5	0.5	0.5	0.5	0.5	0.5	0.5	0.5	0.5	0.5	0.5	0.5	0.5	0.5	0.5	0.5	0.5	0.5	0.5	0.5	0.5	0.5	0.5	0.5	0.5	0.5	0.5	0.13623	482	2.39167	2.39167	2.39167	2.39167	2.39167	2.39167	2.39167	2.39167
							483	0.5	0.5	0.5	0.5	0.5	0.5	0.5	0.5	0.5	0.5	0.5	0.5	0.5	0.5	0.5	0.5	0.5	0.5	0.5	0.5	0.5	0.5	0.5	0.5	0.5	0.5	0.5	0.5	0.5	0.5	0.5	0.5	0.128471	483	2.39167	2.39167	2.39167	2.39167	2.39167	2.39167	2.39167	2.39167
							484	0.5	0.5	0.5	0.5	0.5	0.5	0.5	0.5	0.5	0.5	0.5	0.5	0.5	0.5	0.5	0.5	0.5	0.5	0.5	0.5	0.5	0.5	0.5	0.5	0.5	0.5	0.5	0.5	0.5	0.5	0.5	0.5	0.128913	484	2.39167	2.39167	2.39167	2.39167	2.39167	2.39167	2.39167	2.39167
							485	0.5	0.5	0.5	0.5	0.5	0.5	0.5	0.5	0.5	0.5	0.5	0.5	0.5	0.5	0.5	0.5	0.5	0.5	0.5	0.5	0.5	0.5	0.5	0.5	0.5	0.5	0.5	0.5	0.5	0.5	0.5	0.5	0.128888	485	2.39167	2.39167	2.39167	2.39167	2.39167	2.39167	2.39167	2.39167
							486	0.5	0.5	0.5	0.5	0.5	0.5	0.5	0.5	0.5	0.5	0.5	0.5	0.5	0.5	0.5	0.5	0.5	0.5	0.5	0.5	0.5	0.5	0.5	0.5	0.5	0.5	0.5	0.5	0.5	0.5	0.5	0.5	0.128889	486	2.39167	2.39167	2.39167	2.39167	2.39167	2.39167	2.39167	2.39167
							487	0.5	0.5	0.5	0.5	0.5	0.5	0.5	0.5	0.5	0.5	0.5	0.5	0.5	0.5	0.5	0.5	0.5	0.5	0.5	0.5	0.5	0.5	0.5	0.5	0.5	0.5	0.5	0.5	0.5	0.5	0.5	0.5	0.128889	487	2.39167	2.39167	2.39167	2.39167	2.39167	2.39167	2.39167	2.39167
							488	0.5	0.5	0.5	0.5	0.5	0.5	0.5	0.5	0.5	0.5	0.5	0.5	0.5	0.5	0.5	0.5	0.5	0.5	0.5	0.5	0.5	0.5	0.5	0.5	0.5	0.5	0.5	0.5	0.5	0.5	0.5	0.5	0.128889	488	2.39167	2.39167	2.39167	2.39167	2.39167	2.39167	2.39167	2.39167
							489	0.5	0.5	0.5	0.5	0.5	0.5	0.5	0.5	0.5	0.5	0.5	0.5	0.5	0.5	0.5	0.5	0.5	0.5	0.5	0.5	0.5	0.5	0.5	0.5	0.5	0.5	0.5	0.5	0.5	0.5	0.5	0.5	0.128889	489	2.39167	2.39167	2.39167	2.39167	2.39167	2.39167	2.39167	2.39167
							490	0.5	0.5	0.5	0.5	0.5	0.5	0.5	0.5	0.5	0.5	0.5	0.5	0.5	0.5	0.5	0.5	0.5	0.5	0.5	0.5	0.5	0.5	0.5	0.5	0.5	0.5	0.5	0.5	0.5	0.5	0.5	0.5	0.128889	490	2.39167	2.39167	2.39167	2.39167	2.39167	2.39167	2.39167	2.39167
							491	0.5	0.5	0.5	0.5	0.5	0.5	0.5	0.5	0.5	0.5	0.5	0.5	0.5	0.5	0.5	0.5	0.5	0.5	0.5	0.5	0.5	0.5	0.5	0.5	0.5	0.5	0.5	0.5	0.5	0.5	0.5	0.5	0.128889	491	2.39167	2.39167	2.39167	2.39167	2.39167	2.39167	2.39167	2.39167
							492	0.5	0.5	0.5	0.5	0.5	0.5	0.5	0.5	0.5	0.5	0.5	0.5	0.5	0.5	0.5	0.5	0.5	0.5	0.5	0.5	0.5	0.5	0.5	0.5	0.5	0.5	0.5	0.5	0.5	0.5	0.5	0.5	0.128889	492	2.39167	2.39167	2.39167	2.39167	2.39167	2.39167	2.39167	2.39167
							493	0.5	0.5	0.5	0.5	0.5	0.5	0.5	0.5	0.5	0.5	0.5	0.5	0.5	0.5	0.5	0.5	0.5	0.5	0.5	0.5	0.5	0.5	0.5	0.5	0.5	0.5	0.5	0.5	0.5	0.5	0.5	0.5	0.128889	493	2.39167	2.39167	2.39167	2.39167	2.39167	2.39167	2.39167	2.39167
							494	0.5	0.5	0.5	0.5	0.5	0.5	0.5	0.5	0.5	0.5	0.5	0.5	0.5	0.5	0.5	0.5	0.5	0.5	0.5	0.5	0.5	0.5	0.5	0.5	0.5	0.5	0.5	0.5	0.5	0.5	0.5	0.5	0.128889	494	2.39167	2.39167	2.39167	2.39167	2.39167	2.39167	2.39167	2.39167
							495	0.5	0.5	0.5	0.5	0.5	0.5	0.5	0.5	0.5	0.5	0.5	0.5	0.5	0.5	0.5	0.5	0.5	0.5	0.5	0.5	0.5	0.5	0.5	0.5	0.5	0.5	0.5	0.5	0.5	0.5	0.5	0.5	0.128889	495	2.39167	2.39167	2.39167	2.39167	2.39167	2.39167	2.39167	2.39167
							496	0.5	0.5	0.5	0.5	0.5	0.5	0.5	0.5	0.5	0.5	0.5	0.5	0.5	0.5	0.5	0.5	0.5	0.5	0.5	0.5	0.5	0.5	0.5	0.5	0.5	0.5	0.5	0.5	0.5	0.5	0.5	0.5	0.128889	496	2.39167	2.39167	2.39167	2.39167	2.39167	2.39167	2.39167	2.39167
							497	0.5	0.5	0.5	0.5	0.5	0.5	0.5	0.5	0.5	0.5	0.5	0.5	0.5	0.5	0.5	0.5	0.5	0.5	0.5	0.5	0.5	0.5	0.5	0.5	0.5	0.5	0.5	0.5	0.5	0.5	0.5	0.5	0.128889	497	2.39167	2.39167	2.39167	2.39167	2.39167	2.39167	2.39167	2.39167
							498	0.5	0.5	0.5	0.5	0.5	0.5	0.5	0.5	0.5	0.5	0.5	0.5	0.5	0.5	0.5	0.5	0.5	0.5	0.5	0.5	0.5	0.5	0.5	0.5	0.5	0.5	0.5	0.5	0.5	0.5	0.5	0.5	0.128889	498	2.39167	2.39167	2.39167	2.39167	2.39167	2.39167	2.39167	2.39167
							499	0.5	0.5	0.5	0.5	0.5	0.5	0.5	0.5	0.5	0.5	0.5	0.5	0.5	0.5	0.5	0.5	0.5	0.5	0.5	0.5	0.5	0.5	0.5	0.5	0.5	0.5	0.5	0.5	0.5	0.5	0.5	0.5	0.128889	499	2.39167	2.39167	2.39167	2.39167	2.39167	2.39167	2.39167	2.39167
							500	0.5	0.5	0.5	0.5	0.5	0.5	0.5	0.5	0.5	0.5	0.5	0.5	0.5	0.5	0.5	0.5	0.5	0.5	0.5	0.5	0.5	0.5	0.5	0.5	0.5	0.5	0.5	0.5	0.5	0.5	0.5	0.5	0.128889	500	2.39167	2.39167	2.39167	2.39167	2.39167	2.39167	2.39167	2.39167
							501	0.5	0.5	0.5	0.5	0.5	0.5	0.5	0.5	0.5	0.5	0.5	0.5	0.5	0.5	0.5	0.5	0.5	0.5	0.5	0.5	0.5	0.5	0.5	0.5	0.5	0.5	0.5	0.5	0.5	0.5	0.5	0.5	0.128889	501	2.39167	2.39167	2.39167	2.39167	2.39167	2.39167	2.39167	2.39167
							502	0.5	0.5	0.5	0.5	0.5	0.5	0.5	0.5	0.5	0.5	0.5	0.5	0.5	0.5	0.5	0.5	0.5	0.5	0.5	0.5	0.5	0.5	0.5	0.5	0.5	0.5	0.5	0.5	0.5	0.5	0.5	0.5	0.128889	502	2.39167	2.39167	2.39167	2.39167	2.39167	2.39167	2.39167	2.39167
							503	0.5	0.5	0.5	0.5	0.5	0.5	0.5	0.5	0.5	0.5	0.5	0.5	0.5	0.5	0.5	0.5	0.5	0.5	0.5	0.5	0.5	0.5	0.5	0.5	0.5	0.5	0.5	0.5	0.5	0.5	0.5	0.5	0.128889	503	2.39167	2.39167	2.39167	2.39167	2.39167	2.39167	2.39167	2.39167
							504	0.5	0.5	0.5	0.5	0.5	0.5	0.5	0.5	0.5	0.5	0.5	0.5	0.5	0.5	0.5	0.5	0.5	0.5	0.5	0.5	0.5	0.5	0.5	0.5	0.5	0.5	0.5	0.5	0.5	0.5	0.5	0.5	0.128889	504	2.39167	2.39167	2.39167	2.39167	2.39167	2.39167	2.39167	2.39167
							505	0.5	0.5	0.5	0.5	0.5	0.5	0.5	0.5	0.5	0.5	0.5	0.5	0.5	0.5	0.5	0.5	0.5	0.5	0.5	0.5	0.5	0.5	0.5	0.5	0.5	0.5	0.5	0.5	0.5	0.5	0.5	0.5	0.128889	505	2.39167	2.39167	2.39167	2.39167	2.39167	2.39167	2.39167	2.39167
							506	0.5	0.5	0.5	0.5	0.5	0.5	0.5	0.5	0.5	0.5	0.5	0.5	0.5	0.5	0.5	0.5	0.5	0.5	0.5	0.5	0.5	0.5	0.5	0.5	0.5	0.5	0.5	0.5	0.5	0.5	0.5	0.5	0.128889	506	2.39167	2.39167	2.39167	2.39167	2.39167	2.39167	2.39167	2.39167
							507	0.5	0.5	0.5	0.5	0.5	0.5	0.5	0.5	0.5	0.5	0.5	0.5	0.5	0.5	0.5	0.5	0.5	0.5	0.5	0.5	0.5	0.5	0.5	0.5	0.5	0.5	0.5	0.5	0.5	0.5	0.5	0.5	0.128889	507	2.39167	2.39167	2.39167	2.39167	2.39167	2.39167	2.39167	2.39167
							508	0.5	0.5	0.5	0.5	0.5	0.5	0.5	0.5	0.5	0.5	0.5	0.5	0.5	0.5	0.5	0.5	0.5	0.5	0.5	0.5	0.5	0.5	0.5	0.5	0.5	0.5	0.5	0.5	0.5	0.5	0.5	0.5	0.128889	508	2.39167	2.39167	2.39167	2.39167	2.39167	2.39167	2.39167	2.39167
							509	0	0.5	0.5	0.5	0.5	0.5	0.5	0.5	0.5	0.5	0.5	0.5	0.5	0.5	0.5	0.5	0.5	0.5	0.5	0.5	0.5	0.5	0.5	0.5	0.5	0.5	0.5	0.5	0.5	0.5	0.5	0.5	0.128889	509	2.39167	2.39167	2.39167	2.39167	2.39167	2.39167	2.39167	2.39167
							510	0	0	0.5	0.5	0.5	0.5	0.5	0.5	0.5	0.5	0.5	0.5	0.5	0.5	0.5	0.5	0.5	0.5	0.5	0.5	0.5	0.5	0.5	0.5	0.5	0.5	0.5	0.5	0.5	0.5	0.5	0.5	0.128889	510	2.39167	2.39167	2.39167	2.39167	2.39167	2.39167	2.39167	2.39167
							511	0	0	0	0.5	0.5	0.5	0.5	0.5	0.5	0.5	0.5	0.5	0.5	0.5	0.5	0.5	0.5	0.5	0.5	0.5	0.5	0.5	0.5	0.5	0.5	0.5	0.5	0.5	0.5	0.5	0.5	0.5	0.128889	511	2.39167	2.39167	2.39167	2.39167	2.39167	2.39167	2.39167	2.39167
							512	0	0	0	0	0.5	0.5	0.5	0.5	0.5	0.5	0.5	0.5	0.5	0.5	0.5	0.5	0.5	0.5	0.5	0.5	0.5	0.5	0.5	0.5	0.5	0.5	0.5	0.5	0.5	0.5	0.5	0.5	0.128889	512	2.39167	2.39167	2.39167	2.39167	2.39167	2.39167	2.39167	2.39167
							513	0	0	0	0	0	0.5	0.5	0.5	0.5	0.5	0.5	0.5	0.5	0.5	0.5	0.5	0.5	0.5	0.5	0.5	0.5	0.5	0.5	0.5	0.5	0.5	0.5	0.5	0.5	0.5	0.5	0.5	0.128889	513	2.39167	2.39167	2.39167	2.39167	2.39167	2.39167	2.39167	2.39167
							514	0	0	0	0	0	0	0.5	0.5	0.5	0.5	0.5	0.5	0.5	0.5	0.5	0.5	0.5	0.5	0.5	0.5	0.5	0.5	0.5	0.5	0.5	0.5	0.5	0.5	0.5	0.5	0.5	0.5	0.128889	514	2.39167	2.39167	2.39167	2.39167	2.39167	2.39167	2.39167	2.39167
							515	0	0	0	0	0	0	0	0.5	0.5	0.5	0.5	0.5	0.5	0.5	0.5	0.5	0.5	0.5	0.5	0.5	0.5	0.5	0.5	0.5	0.5	0.5	0.5	0.5	0.5	0.5	0.5	0.5	0.128889	515	2.39167	2.39167	2.39167	2.39167	2.39167	2.39167	2.39167	2.39167
							516	0	0	0	0	0	0	0	0	0.5	0.5	0.5	0.5	0.5	0.5	0.5	0.5	0.5	0.5	0.5	0.5	0.5	0.5	0.5	0.5	0.5	0.5	0.5	0.5	0.5	0.5	0.5	0.5	0.128889	516	2.39167	2.39167	2.39167	2.39167	2.39167	2.39167	2.39167	2.39167
							517	0	0	0	0	0	0	0	0	0	0.5	0.5	0.5	0.5	0.5	0.5	0.5	0.5	0.5	0.5	0.5	0.5	0.5	0.5	0.5	0.5	0.5	0.5	0.5	0.5	0.5	0.5	0.5	0.128889	517	2.39167	2.39167	2.39167	2.39167	2.39167	2.39167	2.39167	2.39167
							518	0	0	0	0	0	0	0	0	0	0	0.5	0.5	0.5	0.5	0.5	0.5	0.5	0.5	0.5	0.5	0.5	0.5	0.5	0.5	0.5	0.5	0.5	0.5	0.5	0.5	0.5	0.5	0.128889	518	2.39167	2.39167	2.39167	2.39167	2.39167	2.39167	2.39167	2.39167
							519	0	0	0	0	0	0	0	0	0	0	0	0.5	0.5	0.5	0.5	0.5	0.5	0.5	0.5	0.5	0.5	0.5	0.5	0.5	0.5	0.5	0.5	0.5	0.5	0.5	0.5	0.5	0.128889	519	2.39167	2.39167	2.39167	2.39167	2.39167	2.39167	2.39167	2.39167
							520	0	0	0	0	0	0	0	0	0	0	0	0	0.5	0.5	0.5	0.5	0.5	0.5	0.5	0.5	0.5	0.5	0.5	0.5	0.5	0.5	0.5	0.5	0.5	0.5	0.5	0.5	0.128889	520	2.39167	2.39167	2.39167	2.39167	2.39167	2.39167	2.39167	2.39167
							521	0	0	0	0	0	0	0	0	0	0	0	0	0	0.5	0.5	0.5	0.5	0.5	0.5	0.5	0.5	0.5	0.5	0.5	0.5	0.5	0.5	0.5	0.5	0.5	0.5	0.5	0.128889	521	2.39167	2.39167	2.39167	2.39167	2.39167	2.39167	2.39167	2.39167
							522	0	0	0	0	0	0	0	0	0	0	0	0	0	0	0.5	0.5	0.5	0.5	0.5	0.5	0.5	0.5	0.5	0.5	0.5	0.5	0.5	0.5	0.5	0.5	0.5	0.5	0.128889	522	2.39167	2.39167	2.39167	2.39167	2.39167	2.39167	2.39167	2.39167
							523	0	0	0	0	0	0	0	0	0	0	0	0	0	0	0	0.5	0.5	0.5	0.5	0.5	0.5	0.5	0.5	0.5	0.5	0.5	0.5	0.5	0.5	0.5	0.5	0.5	0.128889	523	2.39167	2.39167	2.39167	2.39167	2.39167	2.39167	2.39167	2.39167
							524	0	0	0	0	0	0	0	0	0	0	0	0	0	0	0	0	0.5	0.5	0.5	0.5	0.5	0.5	0.5	0.5	0.5	0.5	0.5	0.5	0.5	0.5	0.5	0.5	0.128889	524	2.39167	2.39167	2.39167	2.39167	2.39167	2.39167	2.39167	2.39167
							525	0	0	0	0	0	0	0	0	0	0	0	0	0	0	0	0	0	0.5	0.5	0.5	0.5	0.5	0.5	0.5	0.5	0.5	0.5	0.5	0.5	0.5	0.5	0.5	0.128889	525	2.39167	2.39167	2.39167	2.39167	2.39167	2.39167	2.39167	2.39167
							526	0	0	0	0	0	0	0	0	0	0	0	0	0	0	0	0	0	0	0.5	0.5	0.5	0.5	0.5	0.5	0.5	0.5	0.5	0.5	0.5	0.5	0.5	0.5	0.128889	526	2.39167	2.39167	2.39167	2.39167	2.39167	2.39167	2.39167	2.39167
							527	0	0	0	0	0	0	0	0	0	0	0	0	0	0	0	0	0	0	0	0.5	0.5	0.5	0.5	0.5	0.5	0.5	0.5	0.5	0.5	0.5	0.5	0.5	0.128889	527	2.39167	2.39167	2.39167	2.39167	2.39167	2.39167	2.39167	2.39167
							528	0	0	0	0	0	0	0	0	0	0	0	0	0	0	0	0	0	0	0	0	0.5	0.5	0.5	0.5	0.5	0.5	0.5	0.5	0.5	0.5	0.5	0.5	0.128889	528	2.39167	2.39167	2.39167	2.39167	2.39167	2.39167	2.39167	2.39167
							529	0	0	0	0	0	0	0	0	0	0	0	0	0	0	0	0	0	0	0	0	0	0.5	0.5	0.5	0.5	0.5	0.5	0.5	0.5	0.5	0.5	0.5	0.128889	529	2.39167	2.39167	2.39167	2.39167	2.39167	2.39167	2.39167	2.39167
							530	0	0	0	0	0	0	0	0	0	0	0	0	0	0	0	0	0	0	0	0	0	0	0.5	0.5	0.5	0.5	0.5	0.5	0.5	0.5	0.5	0.5	0.128889	530	2.39167	2.39167	2.39167	2.39167	2.39167	2.39167	2.39167	2.39167
							531	0	0	0	0	0	0	0	0	0	0	0	0	0	0	0	0	0	0	0	0	0	0	0	0.5	0.5	0.5	0.5	0.5	0.5	0.5	0.5	0.5	0.128889	531	2.39167	2.39167	2.39167	2.39167	2.39167	2.39167	2.39167	2.39167
							532	0	0	0	0	0	0	0	0	0	0	0	0	0	0	0	0	0	0	0	0	0	0	0	0	0.5	0.5	0.5	0.5	0.5	0.5	0.5	0.5	0.128889	532	2.39167	2.39167	2.39167	2.39167	2.39167	2.39167	2.39167	2.39167
							533	0	0	0	0	0	0	0	0	0	0	0	0	0	0	0	0	0	0	0	0	0	0	0	0	0	0.5	0.5	0.5	0.5	0.5	0.5	0.5	0.128889	533	2.39167	2.39167	2.39167	2.39167	2.39167	2.39167	2.39167	2.39167
							534	0	0	0	0	0	0	0	0	0	0	0	0	0	0	0	0	0	0	0	0	0	0	0	0	0	0	0.5	0.5	0.5	0.5	0.5	0.5	0.128889	534	2.39167	2.39167	2.39167	2.39167	2.39167	2.39167	2.39167	2.39167
							535	0	0	0	0	0	0	0	0	0	0	0	0	0	0	0	0	0	0	0	0	0	0	0	0	0	0	0	0.5	0.5	0.5	0.5	0.5	0.128889	535	2.39167	2.39167	2.39167	2.39167	2.39167	2.39167	2.39167	2.39167
							536	0	0	0	0	0	0	0	0	0	0	0	0	0	0	0	0	0	0	0	0	0	0	0	0	0	0	0	0	0.5	0.5	0.5	0.5	0.128889	536	2.39167	2.39167	2.39167	2.39167	2.39167	2.39167	2.39167	2.39167
							537	0	0	0	0	0	0	0	0	0	0	0	0	0	0	0	0	0	0	0	0	0	0	0	0	0	0	0	0	0	0.5	0.5	0.5	0.128889	537	2.39167	2.39167	2.39167	2.39167	2.39167	2.39167	2.39167	2.39167
							538	0	0	0	0	0	0	0	0	0	0	0	0	0	0	0	0	0	0	0	0	0	0	0	0	0	0	0	0	0	0	0.5	0.5	0.128889	538	2.39167	2.39167	2.39167	2.39167	2.39167	2.39167	2.39167	2.39167
							539	0	0	0	0	0	0	0	0	0	0	0	0	0	0	0	0	0	0	0	0	0	0	0	0	0	0	0	0	0	0	0	0.5	0.128889	539	2.39167	2.39167	2.39167	2.39167	2.39167	2.39167	2.39167	2.39167
							540	0	0	0	0	0	0	0	0	0	0	0	0	0	0	0	0	0	0	0	0	0	0	0	0	0	0	0	0	0	0	0	0	0	540	2.39167	2.39167	2.39167	2.39167	2.39167	2.39167	2.39167	2.39167
							541	0	0	0	0	0	0	0	0	0	0	0	0	0	0	0	0	0	0	0	0	0	0	0	0	0	0	0	0	0	0	0	0	0	541	2.39167	2.39167	2.39167	2.39167	2.39167	2.39167	2.39167	2.39167
							542	0	0	0	0	0	0	0	0	0	0	0	0	0	0	0	0	0	0	0	0	0	0	0	0	0	0	0	0	0	0	0	0	0	542	2.39167	2.39167	2.39167	2.39167	2.39167	2.39167	2.39167	2.39167
							543	0	0	0	0	0	0	0	0	0	0	0	0	0	0	0	0	0	0	0	0	0	0	0	0	0	0	0	0	0	0	0	0	0	543	2.39167	2.39167	2.39167	2.39167	2.39167	2.39167	2.39167	2.39167
							544	0	0	0	0	0	0	0	0	0	0	0	0	0	0	0	0	0	0	0	0	0	0	0	0	0	0	0	0	0	0	0	0	0	544	2.39167	2.39167	2.39167	2.39167	2.39167	2.39167	2.39167	2.39167
							545	0	0	0	0	0	0	0	0	0	0	0	0	0	0	0	0	0	0	0	0	0	0	0	0	0	0	0	0	0	0	0	0	0	545	2.39167	2.39167	2.39167	2.39167	2.39167	2.39167	2.39167	2.39167
							546	0	0	0	0	0	0	0	0	0	0	0	0	0	0	0	0	0	0	0	0	0	0	0	0	0	0	0	0	0	0	0	0	0	546	2.39167	2.39167	2.39167	2.39167	2.39167	2.39167	2.39167	2.39167
							547	0	0	0	0	0	0	0	0	0	0	0	0	0	0	0	0	0	0	0	0	0	0	0	0	0	0	0	0	0	0	0	0	0	547	2.39167	2.39167	2.39167	2.39167	2.39167	2.39167	2.39167	2.39167
							548	0	0	0	0	0	0	0	0	0	0	0	0	0	0	0	0	0	0	0	0	0	0	0	0	0	0	0	0	0	0	0	0	0	548	2.39167	2.39167	2.39167	2.39167	2.39167	2.39167	2.39167	2.39167
							549	0	0	0	0	0	0	0	0	0	0	0	0	0	0	0	0	0	0	0	0	0	0	0	0	0	0	0	0	0	0	0	0	0	549	2.39167	2.39167	2.39167	2.39167	2.39167	2.39167	2.39167	2.39167
							550	0	0	0	0	0	0	0	0	0	0	0	0	0	0	0	0	0	0	0	0	0	0	0	0	0	0	0	0	0	0	0	0	0	550	2.39167	2.39167	2.39167	2.39167	2.39167	2.39167	2.39167	2.39167
							551	0	0	0	0	0	0	0	0	0	0	0	0	0	0	0	0	0	0	0	0	0	0	0	0	0	0	0	0	0	0	0	0	0	551	2.39167	2.39167	2.39167	2.39167	2.39167	2.39167	2.39167	2.39167
							552	0	0	0	0	0	0	0	0	0	0	0	0	0	0	0	0	0	0	0	0	0	0	0	0	0	0	0	0	0	0	0	0	0	552	2.39167	2.39167	2.39167	2.39167	2.39167	2.39167	2.39167	2.39167
							553	0	0	0	0	0	0	0	0	0	0	0	0	0	0	0	0	0	0	0	0	0	0	0	0	0	0	0	0	0	0	0	0	0	553	2.39167	2.39167	2.39167	2.39167	2.39167	2.39167	2.39167	2.39167
							554	0	0	0	0	0	0	0	0	0	0	0	0	0	0	0	0	0	0	0	0	0	0	0	0	0	0	0	0	0	0	0	0	0	554	2.39167	2.39167	2.39167	2.39167	2.39167	2.39167	2.39167	2.39167
							555	0	0	0	0	0	0	0	0	0	0	0	0	0	0	0	0	0	0	0	0	0	0	0	0	0	0	0	0	0	0	0	0	0	555	2.39167	2.39167	2.39167	2.39167	2.39167	2.39167	2.39167	2.39167
							556	0	0	0	0	0	0	0	0	0	0	0	0	0	0	0	0	0	0	0	0	0	0	0	0	0	0	0	0	0	0	0	0	0	556	2.39167	2.39167	2.39167	2.39167	2.39167	2.39167	2.39167	2.39167
							557	0	0	0	0	0	0	0	0	0	0	0	0	0	0	0	0	0	0	0	0	0	0	0	0	0	0	0	0	0	0	0	0	0	557	2.39167	2.39167	2.39167	2.39167	2.39167	2.39167	2.39167	2.39167
							558	0	0	0	0	0	0	0	0	0	0	0	0	0	0	0	0	0	0	0	0	0	0	0	0	0	0	0	0	0	0	0	0	0	558	2.39167	2.39167	2.39167	2.39167	2.39167	2.39167	2.39167	2.39167
							559	0	0	0	0	0	0	0	0	0	0	0	0	0	0	0	0	0	0	0	0	0	0	0	0	0	0	0	0	0	0	0	0	0	559	2.39167	2.39167	2.39167	2.39167	2.39167	2.39167	2.39167	2.39167
							560	0	0	0	0	0	0	0	0	0	0	0	0	0	0	0	0	0	0	0	0	0	0	0	0	0	0	0	0	0	0	0	0	0	560	2.39167	2.39167	2.39167	2.39167	2.39167	2.39167	2.39167	2.39167
							561	0	0	0	0	0	0	0	0	0	0	0	0	0	0	0	0	0	0	0	0	0	0	0	0	0	0	0	0	0	0	0	0	0	561	2.39167	2.39167	2.39167	2.39167	2.39167	2.39167	2.39167	2.39167
							562	0	0	0	0	0	0	0	0	0	0	0	0	0	0	0	0	0	0	0	0	0	0	0	0	0	0	0	0	0	0	0	0	0	562	2.39167	2.39167	2.39167	2.39167	2.39167	2.39167	2.39167	2.39167
							563	0	0	0	0	0	0	0	0	0	0	0	0	0	0	0	0	0	0	0	0	0	0	0	0	0	0	0	0	0	0	0	0	0	563	2.39167	2.39167	2.39167	2.39167	2.39167	2.39167	2.39167	2.39167
							564	0	0	0	0	0	0	0	0	0	0	0	0	0	0	0	0	0	0	0	0	0	0	0	0	0	0	0	0	0	0	0	0	0	564	2.39167	2.39167	2.39167	2.39167	2.39167	2.39167	2.39167	2.39167
							565	0	0	0	0	0	0	0	0	0	0	0	0	0	0	0	0	0	0	0	0	0	0	0	0	0	0	0	0	0	0	0	0	0	565	2.39167	2.39167	2.39167	2.39167	2.39167	2.39167	2.39167	2.39167
							566	0	0	0	0	0	0	0	0	0	0	0	0	0	0	0	0	0	0	0	0	0	0	0	0	0	0	0	0	0	0	0	0	0	566	2.39167	2.39167	2.39167	2.39167	2.39167	2.39167	2.39167	2.39167
							567	0	0	0	0	0	0	0	0	0	0	0	0	0	0	0	0	0	0	0	0	0	0	0	0	0	0	0	0	0	0	0	0	0	567	2.39167	2.39167	2.39167	2.39167	2.39167	2.39167	2.39167	2.39167
							568	0	0	0	0	0	0	0	0	0	0	0	0	0	0	0	0	0	0	0	0	0	0	0	0	0	0	0	0	0	0	0	0	0	568	2.39167	2.39167	2.39167	2.39167	2.39167	2.39167	2.39167	2.39167
							569	0	0	0	0	0	0	0	0	0	0	0	0	0	0	0	0	0	0	0	0	0	0	0	0	0	0	0	0	0	0	0	0	0	569	2.39167	2.39167	2.39167	2.39167	2.39167	2.39167	2.39167	2.39167
							570	0	0	0	0	0	0	0	0	0	0	0	0	0	0	0	0	0	0	0	0	0	0	0	0	0	0	0	0	0	0	0	0	0	570	2.39167	2.39167	2.39167	2.39167	2.39167	2.39167	2.39167	2.39167
							571	0	0	0	0	0	0	0	0	0	0	0	0	0	0	0	0	0	0	0	0	0	0	0	0	0	0	0	0	0	0	0	0	0	571	2.39167	2.39167	2.39167	2.39167	2.39167	2.39167	2.39167	2.39167
							572	0	0	0	0	0	0	0	0	0	0	0	0	0	0	0	0	0	0	0	0	0	0	0	0	0	0	0	0	0	0	0	0	0	572	2.39167	2.39167	2.39167	2.39167	2.39167	2.39167	2.39167	2.39167
							573	0	0	0	0	0	0	0	0	0	0	0	0	0	0	0	0	0	0	0	0	0	0	0	0	0	0	0	0	0	0	0	0	0	573	2.39167	2.39167	2.39167	2.39167	2.39167	2.39167	2.39167	2.39167
							574	0	0	0	0	0	0	0	0	0	0	0	0	0	0	0	0	0	0	0	0	0	0	0	0	0	0	0	0	0	0	0	0	0	574	2.39167	2.39167	2.39167	2.39167	2.39167	2.39167	2.39167	2.39167
							575	0	0	0	0	0	0	0	0	0	0	0	0	0	0	0	0	0	0	0	0	0	0	0	0	0	0	0	0	0	0	0	0	0	575	2.39167	2.39167	2.39167	2.39167	2.39167	2.39167	2.39167	2.39167
							576	0	0	0	0	0	0	0	0	0	0	0	0	0	0	0	0	0	0	0	0	0	0	0	0	0	0	0	0	0	0	0	0	0	576	2.39167	2.39167	2.39167	2.39167	2.39167	2.39167	2.39167	2.39167
							577	0	0	0	0	0	0	0	0	0	0	0	0	0	0	0	0	0	0	0	0	0	0	0	0	0	0	0	0	0	0	0	0	0	577	2.39167	2.39167	2.39167	2.39167	2.39167	2.39167	2.39167	2.39167
							578	0	0	0	0	0	0	0	0	0	0	0	0	0	0	0	0	0	0	0	0	0	0	0	0	0	0	0	0	0	0	0	0	0	578	2.39167	2.39167	2.39167	2.39167	2.39167	2.39167	2.39167	2.39167
							579	0	0	0	0	0	0	0	0	0	0	0	0	0	0	0	0	0	0	0	0	0	0	0	0	0	0	0	0	0	0	0	0	0	579	2.39167	2.39167	2.39167	2.39167	2.39167	2.39167	2.39167	2.39167
							580	0	0	0	0	0	0	0	0	0	0	0	0	0	0	0	0	0	0	0	0	0	0	0	0	0	0	0	0	0	0	0	0	0	580	2.39167	2.39167	2.39167	2.39167	2.39167	2.39167	2.39167	2.39167
							581	0	0	0	0	0	0	0	0	0	0	0	0	0	0	0	0	0	0	0	0	0	0	0	0	0	0	0	0	0	0	0	0	0	581	2.39167	2.39167	2.39167	2.39167	2.39167	2.39167	2.39167	2.39167
							582	0	0	0	0	0	0	0	0	0	0	0	0	0	0	0	0	0	0	0	0	0	0	0	0	0	0	0	0	0	0	0	0	0	582	2.39167	2.39167	2.39167	2.39167	2.39167	2.39167	2.39167	2.39167
							583	0	0	0	0	0	0	0	0	0	0	0	0	0	0	0	0	0	0	0	0	0	0	0	0	0	0	0	0	0	0	0	0	0	583	2.39167	2.39167	2.39167	2.39167	2.39167	2.39167	2.39167	2.39167
							584	0	0	0	0	0	0	0	0	0	0	0	0	0	0	0	0	0	0	0	0	0	0	0	0	0	0	0	0	0	0	0	0	0	584	2.39167	2.39167	2.39167	2.39167	2.39167	2.39167	2.39167	2.39167
							585	0	0	0	0	0	0	0	0	0	0	0	0	0	0	0	0	0	0	0	0	0	0	0	0	0	0	0	0	0	0	0	0	0	585	2.39167	2.39167	2.39167	2.39167	2.39167	2.39167	2.39167	2.39167
							586	0	0	0	0	0	0	0	0	0	0	0	0	0	0	0	0	0	0	0	0	0	0	0	0	0	0	0	0	0	0	0	0	0	586	2.39167	2.39167	2.39167	2.39167	2.39167	2.39167	2.39167	2.39167
							587	0	0	0	0	0	0	0	0	0	0	0	0	0	0	0	0	0	0	0	0	0	0	0	0	0	0	0	0	0	0	0	0	0	587	2.39167	2.39167	2.39167	2.39167	2.39167	2.39167	2.39167	2.39167
							588	0	0	0	0	0	0	0	0	0	0	0	0	0	0	0	0	0	0	0	0	0	0	0	0	0	0	0	0	0	0	0	0	0	588	2.39167	2.39167	2.39167	2.39167	2.39167	2.39167	2.39167	2.39167
							589	0	0	0	0	0	0	0	0	0	0	0	0	0	0	0	0	0	0	0	0	0	0	0	0	0	0	0	0	0	0	0	0	0	589	2.39167	2.39167	2.39167	2.39167	2.39167	2.39167	2.39167	2.39167
							590	0	0	0	0	0	0	0	0	0	0	0	0	0	0	0	0	0	0	0	0	0	0	0	0	0	0	0	0	0	0	0	0	0	590	2.39167	2.39167	2.39167	2.39167	2.39167	2.39167	2.39167	2.39167
							591	0	0	0	0	0	0	0	0	0	0	0	0	0	0	0	0	0	0	0	0	0	0	0	0	0	0	0	0	0	0	0	0	0	591	2.39167	2.39167	2.39167	2.39167	2.39167	2.39167	2.39167	2.39167
							592	0	0	0	0	0	0	0	0	0	0	0	0	0	0	0	0	0	0	0	0	0	0	0	0	0	0	0	0	0	0	0	0	0	592	2.39167	2.39167	2.39167	2.39167	2.39167	2.39167	2.39167	2.39167
							593	0	0	0	0	0	0	0	0	0	0	0	0	0	0	0	0	0	0	0	0	0	0	0	0	0	0	0	0	0	0	0	0	0	593	2.39167	2.39167	2.39167	2.39167	2.39167	2.39167	2.39167	2.39167
							594	0	0	0	0	0	0	0	0	0	0	0	0	0	0	0	0	0	0	0	0	0	0	0	0	0	0	0	0	0	0	0	0	0	594	2.39167	2.39167	2.39167	2.39167	2.39167	2.39167	2.39167	2.39167
							595	0	0	0	0	0	0	0	0	0	0	0	0	0	0	0	0	0	0	0	0	0	0	0	0	0	0	0	0	0	0	0	0	0	595	2.39167	2.39167	2.39167	2.39167	2.39167	2.39167	2.39167	2.39167
							596	0	0	0	0	0	0	0	0	0	0	0	0	0	0	0	0	0	0	0	0	0	0	0	0	0	0	0	0	0	0	0	0	0	596	2.39167	2.39167	2.39167	2.39167	2.39167	2.39167	2.39167	2.39167
							597	0	0	0	0	0	0	0	0	0	0	0	0	0	0	0	0	0	0	0	0	0	0	0	0	0	0	0	0	0	0	0	0	0	597	2.39167	2.39167	2.39167	2.39167	2.39167	2.39167	2.39167	2.39167
							598	0	0	0	0	0	0	0	0	0	0	0	0	0	0	0	0	0	0	0	0	0	0	0	0	0	0	0	0	0	0	0	0	0	598	2.39167	2.39167	2.39167	2.39167	2.39167	2.39167	2.39167	2.39167
							599	0	0	0	0	0	0	0	0	0	0	0	0	0	0	0	0	0	0	0	0	0	0	0	0	0	0	0	0	0	0	0	0	0	599	2.39167	2.39167	2.39167	2.39167	2.39167	2.39167	2.39167	2.39167
							600	0	0	0	0	0	0	0	0	0	0	0	0	0	0	0	0	0	0	0	0	0	0	0	0	0	0	0	0	0	0	0	0	0	600	2.39167	2.39167	2.39167	2.39167	2.39167	2.39167	2.39167	2.39167
							601	0	0	0	0	0	0	0	0	0	0	0	0	0	0	0	0	0	0	0	0	0	0	0	0	0	0	0	0	0	0	0	0	0	601	2.39167	2.39167	2.39167	2.39167	2.39167	2.39167	2.39167	2.39167
							602	0	0	0	0	0	0	0	0	0	0	0	0	0	0	0	0	0	0	0	0	0	0	0	0	0	0	0	0	0	0	0	0	0	602	2.39167	2.39167	2.39167	2.39167	2.39167	2.39167	2.39167	2.39167
							603	0	0	0	0	0	0	0	0	0	0	0	0	0	0	0	0	0	0	0	0	0	0	0	0	0	0	0	0	0	0	0	0	0	603	2.39167	2.39167	2.39167	2.39167	2.39167	2.39167	2.39167	2.39167
							604	0	0	0	0	0	0	0	0	0	0	0	0	0	0	0	0	0	0	0	0	0	0	0	0	0	0	0	0	0	0	0	0	0	604	2.39167	2.39167	2.39167	2.39167	2.39167	2.39167	2.39167	2.39167
							605	0	0	0	0	0	0	0	0	0	0	0	0	0	0	0	0	0	0	0	0	0	0	0	0	0	0	0	0	0	0	0	0	0	605	2.39167	2.39167	2.39167	2.39167	2.39167	2.39167	2.39167	2.39167
							606	0	0	0	0	0	0	0	0	0	0	0	0	0	0	0	0	0	0	0	0	0	0	0	0	0	0	0	0	0	0	0	0	0	606	2.39167	2.39167	2.39167	2.39167	2.39167	2.39167	2.39167	2.39167
							607	0	0	0	0	0	0	0	0	0	0	0	0	0	0	0	0	0	0	0	0	0	0	0	0	0	0	0	0	0	0	0	0	0	607	2.39167	2.39167	2.39167	2.39167	2.39167	2.39167	2.39167	2.39167
							608	0	0	0	0	0	0	0	0	0	0	0	0	0	0	0	0	0	0	0	0	0	0	0	0	0	0	0	0	0	0	0	0	0	608	2.39167	2.39167	2.39167	2.39167	2.39167	2.39167	2.39167	2.39167
							609	0	0	0	0	0	0	0	0	0	0	0	0	0	0	0	0	0	0	0	0	0	0	0	0	0	0	0	0	0	0	0	0	0	609	2.39167	2.39167	2.39167	2.39167	2.39167	2.39167	2.39167	2.39167
							610	0	0	0	0	0	0	0	0	0	0	0	0	0	0	0	0	0	0	0	0	0	0	0	0	0	0	0	0	0	0	0	0	0	610	2.39167	2.39167	2.39167	2.39167	2.39167	2.39167	2.39167	2.39167
							611	0	0	0	0	0	0	0	0	0	0	0	0	0	0	0	0	0	0	0	0	0	0	0	0	0	0	0	0	0	0	0	0	0	611	2.39167	2.39167	2.39167	2.39167	2.39167	2.39167	2.39167	2.39167
							612	0	0	0	0	0	0	0	0	0	0	0	0	0	0	0	0	0	0	0	0	0	0	0	0	0	0	0	0	0	0	0	0	0	612	2.39167	2.39167	2.39167	2.39167	2.39167	2.39167	2.39167	2.39167
							613	0	0	0	0	0	0	0	0	0	0	0	0	0	0	0	0	0	0	0	0	0	0	0	0	0	0	0	0	0	0	0	0	0	613	2.39167	2.39167	2.39167	2.39167	2.39167	2.39167	2.39167	2.39167
							614	0	0	0	0	0	0	0	0	0	0	0	0	0	0	0	0	0	0	0	0	0	0	0	0	0	0	0	0	0	0	0	0	0	614	2.39167	2.39167	2.39167	2.39167	2.39167	2.39167	2.39167	2.39167
							615	0	0	0	0	0	0	0	0	0	0	0	0	0	0	0	0	0	0	0	0	0	0	0	0	0	0	0	0	0	0	0	0	0	615	2.39167	2.39167	2.39167	2.39167	2.39167	2.39167	2.39167	2.39167
							616	0	0	0	0	0	0	0	0	0	0	0	0	0	0	0	0	0	0	0	0	0	0	0	0	0	0	0	0	0	0	0	0	0	616	2.39167	2.39167	2.39167	2.39167	2.39167	2.39167	2.39167	2.39167
							617	0	0	0	0	0	0	0	0	0	0	0	0	0	0	0	0	0	0	0	0	0	0	0	0	0	0	0	0	0	0	0	0	0	617	2.39167	2.39167	2.39167	2.39167	2.39167	2.39167	2.39167	2.39167
							618	0	0	0	0	0	0	0	0	0	0	0	0	0	0	0	0	0	0	0	0	0	0	0	0	0	0	0	0	0	0	0	0	0	618	2.39167	2.39167	2.39167	2.39167	2.39167	2.39167	2.39167	2.39167
							619	0	0	0	0	0	0	0	0	0	0	0	0	0	0	0	0	0	0	0	0	0	0	0	0	0	0	0	0	0	0	0	0	0	619	2.39167	2.39167	2.39167	2.39167	2.39167	2.39167	2.39167	2.39167
							620	0	0	0	0	0	0	0	0	0	0	0	0	0	0	0	0	0	0	0	0	0	0	0	0	0	0	0	0	0	0	0	0	0	620	2.39167	2.39167	2.39167	2.39167	2.39167	2.39167	2.39167	2.39167
							621	0	0	0	0	0	0	0	0	0	0	0	0	0	0	0	0	0	0	0	0	0	0	0	0	0	0	0	0	0	0	0	0	0	621	2.39167	2.39167	2.39167	2.39167	2.39167	2.39167	2.39167	2.39167
							622	0	0	0	0	0	0	0	0	0	0	0	0	0	0	0	0	0	0	0	0	0	0	0	0	0	0	0	0	0	0	0	0	0	622	2.39167	2.39167	2.39167	2.39167	2.39167	2.39167	2.39167	2.39167
							623	0	0	0	0	0	0	0	0	0	0	0	0	0	0	0	0	0	0	0	0	0	0	0	0	0	0	0	0	0	0	0	0	0	623	2.39167	2.39167	2.39167	2.39167	2.39167	2.39167	2.39167	2.39167
							624	0	0	0	0	0	0	0	0	0	0	0	0	0	0	0	0	0	0	0	0	0	0	0	0	0	0	0	0	0	0	0	0	0	624	2.39167	2.39167	2.39167	2.39167	2.39167	2.39167	2.39167	2.39167
							625	0	0	0	0	0	0	0	0	0	0	0	0	0	0	0	0	0	0	0	0	0	0	0	0	0	0	0	0	0	0	0	0	0	625	2.39167	2.39167	2.39167	2.39167	2.39167	2.39167	2.39167	2.39167
							626	0	0	0	0	0	0	0	0	0	0	0	0	0	0	0	0	0	0	0	0	0	0	0	0	0	0	0	0	0	0	0	0	0	626	2.39167	2.39167	2.39167	2.39167	2.39167	2.39167	2.39167	2.39167
							627	0	0	0	0	0	0	0	0	0	0	0	0	0	0	0	0	0	0	0	0	0	0	0	0	0	0	0	0	0	0	0	0	0	627	2.39167	2.39167	2.39167	2.39167	2.39167	2.39167	2.39167	2.39167
							628	0	0	0	0	0	0	0	0	0	0	0	0	0	0	0	0	0	0	0	0	0	0	0	0	0	0	0	0	0	0	0	0	0	628	2.39167	2.39167	2.39167	2.39167	2.39167	2.39167	2.39167	2.39167
							629	0	0	0	0	0	0	0	0	0	0	0	0	0	0	0	0	0	0	0	0	0	0	0	0	0	0	0	0	0	0	0	0	0	629	2.39167	2.39167	2.39167	2.39167	2.39167	2.39167	2.39167	2.39167
							630	0	0	0	0	0	0	0	0	0	0	0	0	0	0	0	0	0	0	0	0	0	0	0	0	0	0	0	0	0	0	0	0	0	630	2.39167	2.39167	2.39167	2.39167	2.39167	2.39167	2.39167	2.39167
							631	0	0	0	0	0	0	0	0	0	0	0	0	0	0	0	0	0	0	0	0	0	0	0	0	0	0	0	0	0	0	0	0	0	631	2.39167	2.39167	2.39167	2.39167	2.39167	2.39167	2.39167	2.39167
							632	0	0	0	0	0	0	0	0	0	0	0	0	0	0	0	0	0	0	0	0	0	0	0	0	0	0	0	0	0	0	0	0	0	632	2.39167	2.39167	2.39167	2.39167	2.39167	2.39167	2.39167	2.39167
							633	0	0	0	0	0	0	0	0	0	0	0	0	0	0	0	0	0	0	0	0	0	0	0	0	0	0	0	0	0	0	0	0	0	633	2.39167	2.39167	2.39167	2.39167	2.39167	2.39167	2.39167	2.39167
							634	0	0	0	0	0	0	0	0	0	0	0	0	0	0	0	0	0	0	0	0	0	0	0	0	0	0	0	0	0	0	0	0	0	634	2.39167	2.39167	2.39167	2.39167	2.39167	2.39167	2.39167	2.39167
							635	0	0	0	0	0	0	0	0	0	0	0	0	0	0	0	0	0	0	0	0	0	0	0	0	0	0	0	0	0	0	0	0	0	635	2.39167	2.39167	2.39167	2.39167	2.39167	2.39167	2.39167	2.39167
							636	0	0	0	0	0	0	0	0	0	0	0	0	0	0	0	0	0	0	0	0	0	0	0	0	0	0	0	0	0	0	0	0	0	636	2.39167	2.39167	2.39167	2.39167	2.39167	2.39167	2.39167	2.39167
							637	0	0	0	0	0	0	0	0	0	0	0	0	0	0	0	0	0	0	0	0	0	0	0	0	0	0	0	0	0	0	0	0	0	637	2.39167	2.39167	2.39167	2.39167	2.39167	2.39167	2.39167	2.39167
							638	0	0	0	0	0	0	0	0	0	0	0	0	0	0	0	0	0	0	0	0	0	0	0	0	0	0	0	0	0	0	0	0	0	638	2.39167	2.39167	2.39167	2.39167	2.39167	2.39167	2.39167	2.39167
							639	0	0	0	0	0	0	0	0	0	0	0	0	0	0	0	0	0	0	0	0	0	0	0	0	0	0	0	0	0	0	0	0	0	639	2.39167	2.39167	2.39167	2.39167	2.39167	2.39167	2.39167	2.39167
							640	0	0	0	0	0	0	0	0	0	0	0	0	0	0	0	0	0	0	0	0	0	0	0	0	0	0	0	0	0	0	0	0	0	640	2.39167	2.39167	2.39167	2.39167	2.39167	2.39167	2.39167	2.39167
							641	0	0	0	0	0	0	0	0	0	0	0	0	0	0	0	0	0	0	0	0	0	0	0	0	0	0	0	0	0	0	0	0	0	641	2.39167	2.39167	2.39167	2.39167	2.39167	2.39167	2.39167	2.39167
							642	0	0	0	0	0	0	0	0	0	0	0	0	0	0	0	0	0	0	0	0	0	0	0	0	0	0	0	0	0	0	0	0	0	642	2.39167	2.39167	2.39167	2.39167	2.39167	2.39167	2.39167	2.39167
							643	0	0	0	0	0	0	0	0	0	0	0	0	0	0	0	0	0	0	0	0	0	0	0	0	0	0	0	0	0	0	0	0	0	643	2.39167	2.39167	2.39167	2.39167	2.39167	2.39167	2.39167	2.39167
							644	0	0	0	0	0	0	0	0	0	0	0	0	0	0	0	0	0	0	0	0	0	0	0	0	0	0	0	0	0	0	0	0	0	644	2.39167	2.39167	2.39167	2.39167	2.39167	2.39167	2.39167	2.39167
							645	0	0	0	0	0	0	0	0	0	0	0	0	0	0	0	0	0	0	0	0	0	0	0	0	0	0	0	0	0	0	0	0	0	645	2.39167	2.39167	2.39167	2.39167	2.39167	2.39167	2.39167	2.39167
							646	0	0	0	0	0	0	0	0	0	0	0	0	0	0	0	0	0	0	0	0	0	0	0	0	0	0	0	0	0	0	0	0	0	646	2.39167	2.39167	2.39167	2.39167	2.39167	2.39167	2.39167	2.39167
							647	0	0	0	0	0	0	0	0	0	0	0	0	0	0	0	0	0	0	0	0	0	0	0	0	0	0	0	0	0	0	0	0	0	647	2.39167	2.39167	2.39167	2.39167	2.39167	2.39167	2.39167	2.39167
							648	0	0	0	0	0	0	0	0	0	0	0	0	0	0	0	0	0	0	0	0	0	0	0	0	0	0	0	0	0	0	0	0	0	648	2.39167	2.39167	2.39167	2.39167	2.39167	2.39167	2.39167	2.39167
							649	0	0	0	0	0	0	0	0	0	0	0	0	0	0	0	0	0	0	0	0	0	0	0	0	0	0	0	0	0	0	0	0	0	649	2.39167	2.39167	2.39167	2.39167	2.39167	2.39167	2.39167	2.39167
							650	0	0	0	0	0	0	0	0	0	0	0	0	0	0	0	0	0	0	0	0	0	0	0	0	0	0	0	0	0	0	0	0	0	650	2.39167	2.39167	2.39167	2.39167	2.39167	2.39167	2.39167	2.39167
							651	0	0	0	0	0	0	0	0	0	0	0	0	0	0	0	0	0	0	0	0	0	0	0	0	0	0	0	0	0	0	0	0	0	651	2.39167	2.39167	2.39167	2.39167	2.39167	2.39167	2.39167	2.39167
							652	0	0	0	0	0	0	0	0	0	0	0	0	0	0	0	0	0	0	0	0	0	0	0	0	0	0	0	0	0	0	0	0	0	652	2.39167	2.39167	2.39167	2.39167	2.39167	2.39167	2.39167	2.39167
							653	0	0	0	0	0	0	0	0	0	0	0	0	0	0	0	0	0	0	0	0	0	0	0	0	0	0	0	0	0	0	0	0	0	653	2.39167	2.39167	2.39167	2.39167	2.39167	2.39167	2.39167	2.39167
							654	0	0	0	0	0	0	0	0	0	0	0	0	0	0	0	0	0	0	0	0	0	0	0	0	0	0	0	0	0	0	0	0	0	654	2.39167	2.39167	2.39167	2.39167	2.39167	2.39167	2.39167	2.39167
							655	0	0	0	0	0	0	0	0	0	0	0	0	0	0	0	0	0	0	0	0	0	0	0	0	0	0	0	0	0	0	0	0	0	655	2.39167	2.39167	2.39167	2.39167	2.39167	2.39167	2.39167	2.39167
							656	0	0	0	0	0	0	0	0	0	0	0	0	0	0	0	0	0	0	0	0	0	0	0	0	0	0	0	0	0	0	0	0	0	656	2.39167	2.39167	2.39167	2.39167	2.39167	2.39167	2.39167	2.39167
							657	0	0	0	0	0	0	0	0	0	0	0	0	0	0	0	0	0	0	0	0	0	0	0	0	0	0	0	0	0	0	0	0	0	657	2.39167	2.39167	2.39167	2.39167	2.39167	2.39167	2.39167	2.39167
							658	0	0	0	0	0	0	0	0	0	0	0	0	0	0	0	0	0	0	0	0	0	0	0	0	0	0	0	0	0	0	0	0	0	658	2.39167	2.39167	2.39167	2.39167	2.39167	2.39167	2.39167	2.39167
							659	0	0	0	0	0	0	0	0	0	0	0	0	0	0	0	0	0	0	0	0	0	0	0	0	0	0	0	0	0	0	0	0	0	659	2.39167	2.39167	2.39167	2.39167	2.39167	2.39167	2.39167	2.39167
							660	0	0	0	0	0	0	0	0	0	0	0	0	0	0	0	0	0	0	0	0	0	0	0	0	0	0	0	0	0	0	0	0	0	660	2.39167	2.39167	2.39167	2.39167	2.39167	2.39167	2.39167	2.39167
							661	0	0	0	0	0	0	0	0	0	0	0	0	0	0	0	0	0	0	0	0	0	0	0	0	0	0	0	0	0	0	0	0	0	661	2.39167	2.39167	2.39167	2.39167	2.39167	2.39167	2.39167	2.39167
							662	0	0	0	0	0	0	0	0	0	0	0	0	0	0	0	0	0	0	0	0	0	0	0	0	0	0	0	0	0	0	0	0	0	662	2.39167	2.39167	2.39167	2.39167	2.39167	2.39167	2.39167	2.39167
							663	0	0	0	0	0	0	0	0	0	0	0	0	0	0	0	0	0	0	0	0	0	0	0	0	0	0	0	0	0	0	0	0	0	663	2.39167	2.39167	2.39167	2.39167	2.39167	2.39167	2.39167	2.39167
							664	0	0	0	0	0	0	0	0	0	0	0	0	0	0	0	0	0	0	0	0	0	0	0	0	0	0	0	0	0	0	0	0	0	664	2.39167	2.39167	2.39167	2.39167	2.39167	2.39167	2.39167	2.39167
							665	0	0	0	0	0	0	0	0	0	0	0	0	0	0	0	0	0	0	0	0	0	0	0	0	0	0	0	0	0	0	0	0	0	665	2.39167	2.39167	2.39167	2.39167	2.39167	2.39167	2.39167	2.39167
							666	0	0	0	0	0	0	0	0	0	0	0	0	0	0	0	0	0	0	0	0	0	0	0	0	0	0	0	0	0	0	0	0	0	666	2.39167	2.39167	2.39167	2.39167	2.39167	2.39167	2.39167	2.39167
							667	0	0	0	0	0	0	0	0	0	0	0	0	0	0	0	0	0	0	0	0	0	0	0	0	0	0	0	0	0	0	0	0	0	667	2.39167	2.39167	2.39167	2.39167	2.39167	2.39167	2.39167	2.39167
							668	0	0	0	0	0	0	0	0	0	0	0	0	0	0	0	0	0	0	0	0	0	0	0	0	0	0	0	0	0	0	0	0	0	668	2.39167	2.39167	2.39167	2.39167	2.39167	2.39167	2.39167	2.39167
							669	0	0	0	0	0	0	0	0	0	0	0	0	0	0	0	0	0	0	0	0	0	0	0	0	0	0	0	0	0	0	0	0	0	669	2.39167	2.39167	2.39167	2.39167	2.39167	2.39167	2.39167	2.39167
							670	0	0	0	0	0	0	0	0	0	0	0	0	0	0	0	0	0	0	0	0	0	0	0	0	0	0	0	0	0	0	0	0	0	670	2.39167	2.39167	2.39167	2.39167	2.39167	2.39167	2.39167	2.39167
							671	0	0	0	0	0	0	0	0	0	0	0	0	0	0	0	0	0	0	0	0	0	0	0	0	0	0	0	0	0	0	0	0	0	671	2.39167	2.39167	2.39167	2.39167	2.39167	2.39167	2.39167	2.39167
							672	0	0	0	0	0	0	0	0	0	0	0	0	0	0	0	0	0	0	0	0	0	0	0	0	0	0	0	0	0	0	0	0	0	672	2.39167	2.39167	2.39167	2.39167	2.39167	2.39167	2.39167	2.39167
							673	0	0	0	0	0	0	0	0	0	0	0	0	0	0	0	0	0	0	0	0	0	0	0	0	0	0	0	0	0	0	0	0	0	673	2.39167	2.39167	2.39167	2.39167	2.39167	2.39167	2.39167	2.39167
							674	0	0	0	0	0	0	0	0	0	0	0	0	0	0	0	0	0	0	0	0	0	0	0	0	0	0	0	0	0	0	0	0	0	674	2.39167	2.39167	2.39167	2.39167	2.39167	2.39167	2.39167	2.39167
							675	0	0	0	0	0	0	0	0	0	0	0	0	0	0	0	0	0	0	0	0	0	0	0	0	0	0	0	0	0	0	0	0	0	675	2.39167	2.39167	2.39167	2.39167	2.39167	2.39167	2.39167	2.39167
							676	0.5	0	0	0	0	0	0	0	0	0	0	0	0	0	0	0	0	0	0	0	0	0	0	0	0	0	0	0	0	0	0	0	0	676	2.39167	2.39167	2.39167	2.39167	2.39167	2.39167	2.39167	2.39167
							677	0.5	0.5	0	0	0	0	0	0	0	0	0	0	0	0	0	0	0	0	0	0	0	0	0	0	0	0	0	0	0	0	0	0	0	677	2.39167	2.39167	2.39167	2.39167	2.39167	2.39167	2.39167	2.39167
							678	0.5	0.5	0.5	0	0	0	0	0	0	0	0	0	0	0	0	0	0	0	0	0	0	0	0	0	0	0	0	0	0	0	0	0	0	678	2.39167	2.39167	2.39167	2.39167	2.39167	2.39167	2.39167	2.39167
							679	0.5	0.5	0.5	0.5	0	0	0	0	0	0	0	0	0	0	0	0	0	0	0	0	0	0	0	0	0	0	0	0	0	0	0	0	0	679	2.39167	2.39167	2.39167	2.39167	2.39167	2.39167	2.39167	2.39167
							680	0.5	0.5	0.5	0.5	0.5	0	0	0	0	0	0	0	0	0	0	0	0	0	0	0	0	0	0	0	0	0	0	0	0	0	0	0	0	680	2.39167	2.39167	2.39167	2.39167	2.39167	2.39167	2.39167	2.39167
							681	0.5	0.5	0.5	0.5	0.5	0.5	0	0	0	0	0	0	0	0	0	0	0	0	0	0	0	0	0	0	0	0	0	0	0	0	0	0	0	681	2.39167	2.39167	2.39167	2.39167	2.39167	2.39167	2.39167	2.39167
							682	0.5	0.5	0.5	0.5	0.5	0.5	0.5	0	0	0	0	0	0	0	0	0	0	0	0	0	0	0	0	0	0	0	0	0	0	0	0	0	0	682	2.39167	2.39167	2.39167	2.39167	2.39167	2.39167	2.39167	2.39167
							683	0.5	0.5	0.5	0.5	0.5	0.5	0.5	0.5	0	0	0	0	0	0	0	0	0	0	0	0	0	0	0	0	0	0	0	0	0	0	0	0	0	683	2.39167	2.39167	2.39167	2.39167	2.39167	2.39167	2.39167	2.39167
							684	0.5	0.5	0.5	0.5	0.5	0.5	0.5	0.5	0.5	0	0	0	0	0	0	0	0	0	0	0	0	0	0	0	0	0	0	0	0	0	0	0	0	684	2.39167	2.39167	2.39167	2.39167	2.39167	2.39167	2.39167	2.39167
							685	0.5	0.5	0.5	0.5	0.5	0.5	0.5	0.5	0.5	0.5	0	0	0	0	0	0	0	0	0	0	0	0	0	0	0	0	0	0	0	0	0	0	0	685	2.39167	2.39167	2.39167	2.39167	2.39167	2.39167	2.39167	2.39167
							686	0.5	0.5	0.5	0.5	0.5	0.5	0.5	0.5	0.5	0.5	0.5	0	0	0	0	0	0	0	0	0	0	0	0	0	0	0	0	0	0	0	0	0	0	686	2.39167	2.39167	2.39167	2.39167	2.39167	2.39167	2.39167	2.39167
							687	0.5	0.5	0.5	0.5	0.5	0.5	0.5	0.5	0.5	0.5	0.5	0.5	0	0	0	0	0	0	0	0	0	0	0	0	0	0	0	0	0	0	0	0	0	687	2.39167	2.39167	2.39167	2.39167	2.39167	2.39167	2.39167	2.39167
							688	0.5	0.5	0.5	0.5	0.5	0.5	0.5	0.5	0.5	0.5	0.5	0.5	0.5	0	0	0	0	0	0	0	0	0	0	0	0	0	0	0	0	0	0	0	0	688	2.39167	2.39167	2.39167	2.39167	2.39167	2.39167	2.39167	2.39167
							689	0.5	0.5	0.5	0.5	0.5	0.5	0.5	0.5	0.5	0.5	0.5	0.5	0.5	0.5	0	0	0	0	0	0	0	0	0	0	0	0	0	0	0	0	0	0	0	689	2.39167	2.39167	2.39167	2.39167	2.39167	2.39167	2.39167	2.39167
							690	0.5	0.5	0.5	0.5	0.5	0.5	0.5	0.5	0.5	0.5	0.5	0.5	0.5	0.5	0.5	0	0	0	0	0	0	0	0	0	0	0	0	0	0	0	0	0	0	690	2.39167	2.39167	2.39167	2.39167	2.39167	2.39167	2.39167	2.39167
							691	0.5	0.5	0.5	0.5	0.5	0.5	0.5	0.5	0.5	0.5	0.5	0.5	0.5	0.5	0.5	0.5	0	0	0	0	0	0	0	0	0	0	0	0	0	0	0	0	0	691	2.39167	2.39167	2.39167	2.39167	2.39167	2.39167	2.39167	2.39167
							692	0.5	0.5	0.5	0.5	0.5	0.5	0.5	0.5	0.5	0.5	0.5	0.5	0.5	0.5	0.5	0.5	0.5	0	0	0	0	0	0	0	0	0	0	0	0	0	0	0	0	692	2.39167	2.39167	2.39167	2.39167	2.39167	2.39167	2.39167	2.39167
							693	0.5	0.5	0.5	0.5	0.5	0.5	0.5	0.5	0.5	0.5	0.5	0.5	0.5	0.5	0.5	0.5	0.5	0.5	0	0	0	0	0	0	0	0	0	0	0	0	0	0	0	693	2.39167	2.39167	2.39167	2.39167	2.39167	2.39167	2.39167	2.39167
							694	0.5	0.5	0.5	0.5	0.5	0.5	0.5	0.5	0.5	0.5	0.5	0.5	0.5	0.5	0.5	0.5	0.5	0.5	0.5	0	0	0	0	0	0	0	0	0	0	0	0	0	0	694	2.39167	2.39167	2.39167	2.39167	2.39167	2.39167	2.39167	2.39167
							695	0.5	0.5	0.5	0.5	0.5	0.5	0.5	0.5	0.5	0.5	0.5	0.5	0.5	0.5	0.5	0.5	0.5	0.5	0.5	0.5	0	0	0	0	0	0	0	0	0	0	0	0	0	695	2.39167	2.39167	2.39167	2.39167	2.39167	2.39167	2.39167	2.39167
							696	0.5	0.5	0.5	0.5	0.5	0.5	0.5	0.5	0.5	0.5	0.5	0.5	0.5	0.5	0.5	0.5	0.5	0.5	0.5	0.5	0.5	0	0	0	0	0	0	0	0	0	0	0	0	696	2.39167	2.39167	2.39167	2.39167	2.39167	2.39167	2.39167	2.39167
							697	0.5	0.5	0.5	0.5	0.5	0.5	0.5	0.5	0.5	0.5	0.5	0.5	0.5	0.5	0.5	0.5	0.5	0.5	0.5	0.5	0.5	0.5	0	0	0	0	0	0	0	0	0	0	0	697	2.39167	2.39167	2.39167	2.39167	2.39167	2.39167	2.39167	2.39167
							698	0.5	0.5	0.5	0.5	0.5	0.5	0.5	0.5	0.5	0.5	0.5	0.5	0.5	0.5	0.5	0.5	0.5	0.5	0.5	0.5	0.5	0.5	0.5	0	0	0	0	0	0	0	0	0	0	698	2.39167	2.39167	2.39167	2.39167	2.39167	2.39167	2.39167	2.39167
							699	0.5	0.5	0.5	0.5	0.5	0.5	0.5	0.5	0.5	0.5	0.5	0.5	0.5	0.5	0.5	0.5	0.5	0.5	0.5	0.5	0.5	0.5	0.5	0.5	0	0	0	0	0	0	0	0	0	699	2.39167	2.39167	2.39167	2.39167	2.39167	2.39167	2.39167	2.39167
							700	0.5	0.5	0.5	0.5	0.5	0.5	0.5	0.5	0.5	0.5	0.5	0.5	0.5	0.5	0.5	0.5	0.5	0.5	0.5	0.5	0.5	0.5	0.5	0.5	0.5	0	0	0	0	0	0	0	0	700	2.39167	2.39167	2.39167	2.39167	2.39167	2.39167	2.39167	2.39167
							701	0.5	0.5	0.5	0.5	0.5	0.5	0.5	0.5	0.5	0.5	0.5	0.5	0.5	0.5	0.5	0.5	0.5	0.5	0.5	0.5	0.5	0.5	0.5	0.5	0.5	0.5	0	0	0	0	0	0	0	701	2.39167	2.39167	2.39167	2.39167	2.39167	2.39167	2.39167	2.39167
							702	0.5	0.5	0.5	0.5	0.5	0.5	0.5	0.5	0.5	0.5	0.5	0.5	0.5	0.5	0.5	0.5	0.5	0.5	0.5	0.5	0.5	0.5	0.5	0.5	0.5	0.5	0.5	0	0	0	0	0	0	702	2.39167	2.39167	2.39167	2.39167	2.39167	2.39167	2.39167	2.39167
							703	0.5	0.5	0.5	0.5	0.5	0.5	0.5	0.5	0.5	0.5	0.5	0.5	0.5	0.5	0.5	0.5	0.5	0.5	0.5	0.5	0.5	0.5	0.5	0.5	0.5	0.5	0.5	0.5	0	0	0	0	0	703	2.39167	2.39167	2.39167	2.39167	2.39167	2.39167	2.39167	2.39167
							704	0.5	0.5	0.5	0.5	0.5	0.5	0.5	0.5	0.5	0.5	0.5	0.5	0.5	0.5	0.5	0.5	0.5	0.5	0.5	0.5	0.5	0.5	0.5	0.5	0.5	0.5	0.5	0.5	0.5	0	0	0	0	704	2.39167	2.39167	2.39167	2.39167	2.39167	2.39167	2.39167	2.39167
							705	0.5	0.5	0.5	0.5	0.5	0.5	0.5	0.5	0.5	0.5	0.5	0.5	0.5	0.5	0.5	0.5	0.5	0.5	0.5	0.5	0.5	0.5	0.5	0.5	0.5	0.5	0.5	0.5	0.5	0.5	0	0	0	705	2.39167	2.39167	2.39167	2.39167	2.39167	2.39167	2.39167	2.39167
							706	0.5	0.5	0.5	0.5	0.5	0.5	0.5	0.5	0.5	0.5	0.5	0.5	0.5	0.5	0.5	0.5	0.5	0.5	0.5	0.5	0.5	0.5	0.5	0.5	0.5	0.5	0.5	0.5	0.5	0.5	0.5	0	0	706	2.39167	2.39167	2.39167	2.39167	2.39167	2.39167	2.39167	2.39167
							707	0.5	0.5	0.5	0.5	0.5	0.5	0.5	0.5	0.5	0.5	0.5	0.5	0.5	0.5	0.5	0.5	0.5	0.5	0.5	0.5	0.5	0.5	0.5	0.5	0.5	0.5	0.5	0.5	0.5	0.5	0.5	0.5	0.13623	707	2.39167	2.39167	2.39167	2.39167	2.39167	2.39167	2.39167	2.39167
							708	0.5	0.5	0.5	0.5	0.5	0.5	0.5	0.5	0.5	0.5	0.5	0.5	0.5	0.5	0.5	0.5	0.5	0.5	0.5	0.5	0.5	0.5	0.5	0.5	0.5	0.5	0.5	0.5	0.5	0.5	0.5	0.5	0.128471	708	2.39167	2.39167	2.39167	2.39167	2.39167	2.39167	2.39167	2.39167
							709	0.5	0.5	0.5	0.5	0.5	0.5	0.5	0.5	0.5	0.5	0.5	0.5	0.5	0.5	0.5	0.5	0.5	0.5	0.5	0.5	0.5	0.5	0.5	0.5	0.5	0.5	0.5	0.5	0.5	0.5	0.5	0.5	0.128913	709	2.39167	2.39167	2.39167	2.39167	2.39167	2.39167	2.39167	2.39167
							710	0.5	0.5	0.5	0.5	0.5	0.5	0.5	0.5	0.5	0.5	0.5	0.5	0.5	0.5	0.5	0.5	0.5	0.5	0.5	0.5	0.5	0.5	0.5	0.5	0.5	0.5	0.5	0.5	0.5	0.5	0.5	0.5	0.128888	710	2.39167	2.39167	2.39167	2.39167	2.39167	2.39167	2.39167	2.39167
							711	0.5	0.5	0.5	0.5	0.5	0.5	0.5	0.5	0.5	0.5	0.5	0.5	0.5	0.5	0.5	0.5	0.5	0.5	0.5	0.5	0.5	0.5	0.5	0.5	0.5	0.5	0.5	0.5	0.5	0.5	0.5	0.5	0.128889	711	2.39167	2.39167	2.39167	2.39167	2.39167	2.39167	2.39167	2.39167
							712	0.5	0.5	0.5	0.5	0.5	0.5	0.5	0.5	0.5	0.5	0.5	0.5	0.5	0.5	0.5	0.5	0.5	0.5	0.5	0.5	0.5	0.5	0.5	0.5	0.5	0.5	0.5	0.5	0.5	0.5	0.5	0.5	0.128889	712	2.39167	2.39167	2.39167	2.39167	2.39167	2.39167	2.39167	2.39167
							713	0.5	0.5	0.5	0.5	0.5	0.5	0.5	0.5	0.5	0.5	0.5	0.5	0.5	0.5	0.5	0.5	0.5	0.5	0.5	0.5	0.5	0.5	0.5	0.5	0.5	0.5	0.5	0.5	0.5	0.5	0.5	0.5	0.128889	713	2.39167	2.39167	2.39167	2.39167	2.39167	2.39167	2.39167	2.39167
							714	0.5	0.5	0.5	0.5	0.5	0.5	0.5	0.5	0.5	0.5	0.5	0.5	0.5	0.5	0.5	0.5	0.5	0.5	0.5	0.5	0.5	0.5	0.5	0.5	0.5	0.5	0.5	0.5	0.5	0.5	0.5	0.5	0.128889	714	2.39167	2.39167	2.39167	2.39167	2.39167	2.39167	2.39167	2.39167
							715	0.5	0.5	0.5	0.5	0.5	0.5	0.5	0.5	0.5	0.5	0.5	0.5	0.5	0.5	0.5	0.5	0.5	0.5	0.5	0.5	0.5	0.5	0.5	0.5	0.5	0.5	0.5	0.5	0.5	0.5	0.5	0.5	0.128889	715	2.39167	2.39167	2.39167	2.39167	2.39167	2.39167	2.39167	2.39167
							716	0.5	0.5	0.5	0.5	0.5	0.5	0.5	0.5	0.5	0.5	0.5	0.5	0.5	0.5	0.5	0.5	0.5	0.5	0.5	0.5	0.5	0.5	0.5	0.5	0.5	0.5	0.5	0.5	0.5	0.5	0.5	0.5	0.128889	716	2.39167	2.39167	2.39167	2.39167	2.39167	2.39167	2.39167	2.39167
							717	0.5	0.5	0.5	0.5	0.5	0.5	0.5	0.5	0.5	0.5	0.5	0.5	0.5	0.5	0.5	0.5	0.5	0.5	0.5	0.5	0.5	0.5	0.5	0.5	0.5	0.5	0.5	0.5	0.5	0.5	0.5	0.5	0.128889	717	2.39167	2.39167	2.39167	2.39167	2.39167	2.39167	2.39167	2.39167
							718	0.5	0.5	0.5	0.5	0.5	0.5	0.5	0.5	0.5	0.5	0.5	0.5	0.5	0.5	0.5	0.5	0.5	0.5	0.5	0.5	0.5	0.5	0.5	0.5	0.5	0.5	0.5	0.5	0.5	0.5	0.5	0.5	0.128889	718	2.39167	2.39167	2.39167	2.39167	2.39167	2.39167	2.39167	2.39167
							719	0.5	0.5	0.5	0.5	0.5	0.5	0.5	0.5	0.5	0.5	0.5	0.5	0.5	0.5	0.5	0.5	0.5	0.5	0.5	0.5	0.5	0.5	0.5	0.5	0.5	0.5	0.5	0.5	0.5	0.5	0.5	0.5	0.128889	719	2.39167	2.39167	2.39167	2.39167	2.39167	2.39167	2.39167	2.39167
							720	0.5	0.5	0.5	0.5	0.5	0.5	0.5	0.5	0.5	0.5	0.5	0.5	0.5	0.5	0.5	0.5	0.5	0.5	0.5	0.5	0.5	0.5	0.5	0.5	0.5	0.5	0.5	0.5	0.5	0.5	0.5	0.5	0.128889	720	2.39167	2.39167	2.39167	2.39167	2.39167	2.39167	2.39167	2.39167
							721	0.5	0.5	0.5	0.5	0.5	0.5	0.5	0.5	0.5	0.5	0.5	0.5	0.5	0.5	0.5	0.5	0.5	0.5	0.5	0.5	0.5	0.5	0.5	0.5	0.5	0.5	0.5	0.5	0.5	0.5	0.5	0.5	0.128889	721	2.39167	2.39167	2.39167	2.39167	2.39167	2.39167	2.39167	2.39167
							722	0.5	0.5	0.5	0.5	0.5	0.5	0.5	0.5	0.5	0.5	0.5	0.5	0.5	0.5	0.5	0.5	0.5	0.5	0.5	0.5	0.5	0.5	0.5	0.5	0.5	0.5	0.5	0.5	0.5	0.5	0.5	0.5	0.128889	722	2.39167	2.39167	2.39167	2.39167	2.39167	2.39167	2.39167	2.39167
							723	0.5	0.5	0.5	0.5	0.5	0.5	0.5	0.5	0.5	0.5	0.5	0.5	0.5	0.5	0.5	0.5	0.5	0.5	0.5	0.5	0.5	0.5	0.5	0.5	0.5	0.5	0.5	0.5	0.5	0.5	0.5	0.5	0.128889	723	2.39167	2.39167	2.39167	2.39167	2.39167	2.39167	2.39167	2.39167
							724	0.5	0.5	0.5	0.5	0.5	0.5	0.5	0.5	0.5	0.5	0.5	0.5	0.5	0.5	0.5	0.5	0.5	0.5	0.5	0.5	0.5	0.5	0.5	0.5	0.5	0.5	0.5	0.5	0.5	0.5	0.5	0.5	0.128889	724	2.39167	2.39167	2.39167	2.39167	2.39167	2.39167	2.39167	2.39167
							725	0.5	0.5	0.5	0.5	0.5	0.5	0.5	0.5	0.5	0.5	0.5	0.5	0.5	0.5	0.5	0.5	0.5	0.5	0.5	0.5	0.5	0.5	0.5	0.5	0.5	0.5	0.5	0.5	0.5	0.5	0.5	0.5	0.128889	725	2.39167	2.39167	2.39167	2.39167	2.39167	2.39167	2.39167	2.39167
							726	0.5	0.5	0.5	0.5	0.5	0.5	0.5	0.5	0.5	0.5	0.5	0.5	0.5	0.5	0.5	0.5	0.5	0.5	0.5	0.5	0.5	0.5	0.5	0.5	0.5	0.5	0.5	0.5	0.5	0.5	0.5	0.5	0.128889	726	2.39167	2.39167	2.39167	2.39167	2.39167	2.39167	2.39167	2.39167
							727	0.5	0.5	0.5	0.5	0.5	0.5	0.5	0.5	0.5	0.5	0.5	0.5	0.5	0.5	0.5	0.5	0.5	0.5	0.5	0.5	0.5	0.5	0.5	0.5	0.5	0.5	0.5	0.5	0.5	0.5	0.5	0.5	0.128889	727	2.39167	2.39167	2.39167	2.39167	2.39167	2.39167	2.39167	2.39167
							728	0.5	0.5	0.5	0.5	0.5	0.5	0.5	0.5	0.5	0.5	0.5	0.5	0.5	0.5	0.5	0.5	0.5	0.5	0.5	0.5	0.5	0.5	0.5	0.5	0.5	0.5	0.5	0.5	0.5	0.5	0.5	0.5	0.128889	728	2.39167	2.39167	2.39167	2.39167	2.39167	2.39167	2.39167	2.39167
							729	0.5	0.5	0.5	0.5	0.5	0.5	0.5	0.5	0.5	0.5	0.5	0.5	0.5	0.5	0.5	0.5	0.5	0.5	0.5	0.5	0.5	0.5	0.5	0.5	0.5	0.5	0.5	0.5	0.5	0.5	0.5	0.5	0.128889	729	2.39167	2.39167	2.39167	2.39167	2.39167	2.39167	2.39167	2.39167
							730	0.5	0.5	0.5	0.5	0.5	0.5	0.5	0.5	0.5	0.5	0.5	0.5	0.5	0.5	0.5	0.5	0.5	0.5	0.5	0.5	0.5	0.5	0.5	0.5	0.5	0.5	0.5	0.5	0.5	0.5	0.5	0.5	0.128889	730	2.39167	2.39167	2.39167	2.39167	2.39167	2.39167	2.39167	2.39167
							731	0.5	0.5	0.5	0.5	0.5	0.5	0.5	0.5	0.5	0.5	0.5	0.5	0.5	0.5	0.5	0.5	0.5	0.5	0.5	0.5	0.5	0.5	0.5	0.5	0.5	0.5	0.5	0.5	0.5	0.5	0.5	0.5	0.128889	731	2.39167	2.39167	2.39167	2.39167	2.39167	2.39167	2.39167	2.39167
							732	0.5	0.5	0.5	0.5	0.5	0.5	0.5	0.5	0.5	0.5	0.5	0.5	0.5	0.5	0.5	0.5	0.5	0.5	0.5	0.5	0.5	0.5	0.5	0.5	0.5	0.5	0.5	0.5	0.5	0.5	0.5	0.5	0.128889	732	2.39167	2.39167	2.39167	2.39167	2.39167	2.39167	2.39167	2.39167
							733	0.5	0.5	0.5	0.5	0.5	0.5	0.5	0.5	0.5	0.5	0.5	0.5	0.5	0.5	0.5	0.5	0.5	0.5	0.5	0.5	0.5	0.5	0.5	0.5	0.5	0.5	0.5	0.5	0.5	0.5	0.5	0.5	0.128889	733	2.39167	2.39167	2.39167	2.39167	2.39167	2.39167	2.39167	2.39167
							734	0	0.5	0.5	0.5	0.5	0.5	0.5	0.5	0.5	0.5	0.5	0.5	0.5	0.5	0.5	0.5	0.5	0.5	0.5	0.5	0.5	0.5	0.5	0.5	0.5	0.5	0.5	0.5	0.5	0.5	0.5	0.5	0.128889	734	2.39167	2.39167	2.39167	2.39167	2.39167	2.39167	2.39167	2.39167
							735	0	0	0.5	0.5	0.5	0.5	0.5	0.5	0.5	0.5	0.5	0.5	0.5	0.5	0.5	0.5	0.5	0.5	0.5	0.5	0.5	0.5	0.5	0.5	0.5	0.5	0.5	0.5	0.5	0.5	0.5	0.5	0.128889	735	2.39167	2.39167	2.39167	2.39167	2.39167	2.39167	2.39167	2.39167
							736	0	0	0	0.5	0.5	0.5	0.5	0.5	0.5	0.5	0.5	0.5	0.5	0.5	0.5	0.5	0.5	0.5	0.5	0.5	0.5	0.5	0.5	0.5	0.5	0.5	0.5	0.5	0.5	0.5	0.5	0.5	0.128889	736	2.39167	2.39167	2.39167	2.39167	2.39167	2.39167	2.39167	2.39167
							737	0	0	0	0	0.5	0.5	0.5	0.5	0.5	0.5	0.5	0.5	0.5	0.5	0.5	0.5	0.5	0.5	0.5	0.5	0.5	0.5	0.5	0.5	0.5	0.5	0.5	0.5	0.5	0.5	0.5	0.5	0.128889	737	2.39167	2.39167	2.39167	2.39167	2.39167	2.39167	2.39167	2.39167
							738	0	0	0	0	0	0.5	0.5	0.5	0.5	0.5	0.5	0.5	0.5	0.5	0.5	0.5	0.5	0.5	0.5	0.5	0.5	0.5	0.5	0.5	0.5	0.5	0.5	0.5	0.5	0.5	0.5	0.5	0.128889	738	2.39167	2.39167	2.39167	2.39167	2.39167	2.39167	2.39167	2.39167
							739	0	0	0	0	0	0	0.5	0.5	0.5	0.5	0.5	0.5	0.5	0.5	0.5	0.5	0.5	0.5	0.5	0.5	0.5	0.5	0.5	0.5	0.5	0.5	0.5	0.5	0.5	0.5	0.5	0.5	0.128889	739	2.39167	2.39167	2.39167	2.39167	2.39167	2.39167	2.39167	2.39167
							740	0	0	0	0	0	0	0	0.5	0.5	0.5	0.5	0.5	0.5	0.5	0.5	0.5	0.5	0.5	0.5	0.5	0.5	0.5	0.5	0.5	0.5	0.5	0.5	0.5	0.5	0.5	0.5	0.5	0.128889	740	2.39167	2.39167	2.39167	2.39167	2.39167	2.39167	2.39167	2.39167
							741	0	0	0	0	0	0	0	0	0.5	0.5	0.5	0.5	0.5	0.5	0.5	0.5	0.5	0.5	0.5	0.5	0.5	0.5	0.5	0.5	0.5	0.5	0.5	0.5	0.5	0.5	0.5	0.5	0.128889	741	2.39167	2.39167	2.39167	2.39167	2.39167	2.39167	2.39167	2.39167
							742	0	0	0	0	0	0	0	0	0	0.5	0.5	0.5	0.5	0.5	0.5	0.5	0.5	0.5	0.5	0.5	0.5	0.5	0.5	0.5	0.5	0.5	0.5	0.5	0.5	0.5	0.5	0.5	0.128889	742	2.39167	2.39167	2.39167	2.39167	2.39167	2.39167	2.39167	2.39167
							743	0	0	0	0	0	0	0	0	0	0	0.5	0.5	0.5	0.5	0.5	0.5	0.5	0.5	0.5	0.5	0.5	0.5	0.5	0.5	0.5	0.5	0.5	0.5	0.5	0.5	0.5	0.5	0.128889	743	2.39167	2.39167	2.39167	2.39167	2.39167	2.39167	2.39167	2.39167
							744	0	0	0	0	0	0	0	0	0	0	0	0.5	0.5	0.5	0.5	0.5	0.5	0.5	0.5	0.5	0.5	0.5	0.5	0.5	0.5	0.5	0.5	0.5	0.5	0.5	0.5	0.5	0.128889	744	2.39167	2.39167	2.39167	2.39167	2.39167	2.39167	2.39167	2.39167
							745	0	0	0	0	0	0	0	0	0	0	0	0	0.5	0.5	0.5	0.5	0.5	0.5	0.5	0.5	0.5	0.5	0.5	0.5	0.5	0.5	0.5	0.5	0.5	0.5	0.5	0.5	0.128889	745	2.39167	2.39167	2.39167	2.39167	2.39167	2.39167	2.39167	2.39167
							746	0	0	0	0	0	0	0	0	0	0	0	0	0	0.5	0.5	0.5	0.5	0.5	0.5	0.5	0.5	0.5	0.5	0.5	0.5	0.5	0.5	0.5	0.5	0.5	0.5	0.5	0.128889	746	2.39167	2.39167	2.39167	2.39167	2.39167	2.39167	2.39167	2.39167
							747	0	0	0	0	0	0	0	0	0	0	0	0	0	0	0.5	0.5	0.5	0.5	0.5	0.5	0.5	0.5	0.5	0.5	0.5	0.5	0.5	0.5	0.5	0.5	0.5	0.5	0.128889	747	2.39167	2.39167	2.39167	2.39167	2.39167	2.39167	2.39167	2.39167
							748	0	0	0	0	0	0	0	0	0	0	0	0	0	0	0	0.5	0.5	0.5	0.5	0.5	0.5	0.5	0.5	0.5	0.5	0.5	0.5	0.5	0.5	0.5	0.5	0.5	0.128889	748	2.39167	2.39167	2.39167	2.39167	2.39167	2.39167	2.39167	2.39167
							749	0	0	0	0	0	0	0	0	0	0	0	0	0	0	0	0	0.5	0.5	0.5	0.5	0.5	0.5	0.5	0.5	0.5	0.5	0.5	0.5	0.5	0.5	0.5	0.5	0.128889	749	2.39167	2.39167	2.39167	2.39167	2.39167	2.39167	2.39167	2.39167
							750	0	0	0	0	0	0	0	0	0	0	0	0	0	0	0	0	0	0.5	0.5	0.5	0.5	0.5	0.5	0.5	0.5	0.5	0.5	0.5	0.5	0.5	0.5	0.5	0.128889	750	2.39167	2.39167	2.39167	2.39167	2.39167	2.39167	2.39167	2.39167
							751	0	0	0	0	0	0	0	0	0	0	0	0	0	0	0	0	0	0	0.5	0.5	0.5	0.5	0.5	0.5	0.5	0.5	0.5	0.5	0.5	0.5	0.5	0.5	0.128889	751	2.39167	2.39167	2.39167	2.39167	2.39167	2.39167	2.39167	2.39167
							752	0	0	0	0	0	0	0	0	0	0	0	0	0	0	0	0	0	0	0	0.5	0.5	0.5	0.5	0.5	0.5	0.5	0.5	0.5	0.5	0.5	0.5	0.5	0.128889	752	2.39167	2.39167	2.39167	2.39167	2.39167	2.39167	2.39167	2.39167
							753	0	0	0	0	0	0	0	0	0	0	0	0	0	0	0	0	0	0	0	0	0.5	0.5	0.5	0.5	0.5	0.5	0.5	0.5	0.5	0.5	0.5	0.5	0.128889	753	2.39167	2.39167	2.39167	2.39167	2.39167	2.39167	2.39167	2.39167
							754	0	0	0	0	0	0	0	0	0	0	0	0	0	0	0	0	0	0	0	0	0	0.5	0.5	0.5	0.5	0.5	0.5	0.5	0.5	0.5	0.5	0.5	0.128889	754	2.39167	2.39167	2.39167	2.39167	2.39167	2.39167	2.39167	2.39167
							755	0	0	0	0	0	0	0	0	0	0	0	0	0	0	0	0	0	0	0	0	0	0	0.5	0.5	0.5	0.5	0.5	0.5	0.5	0.5	0.5	0.5	0.128889	755	2.39167	2.39167	2.39167	2.39167	2.39167	2.39167	2.39167	2.39167
							756	0	0	0	0	0	0	0	0	0	0	0	0	0	0	0	0	0	0	0	0	0	0	0	0.5	0.5	0.5	0.5	0.5	0.5	0.5	0.5	0.5	0.128889	756	2.39167	2.39167	2.39167	2.39167	2.39167	2.39167	2.39167	2.39167
							757	0	0	0	0	0	0	0	0	0	0	0	0	0	0	0	0	0	0	0	0	0	0	0	0	0.5	0.5	0.5	0.5	0.5	0.5	0.5	0.5	0.128889	757	2.39167	2.39167	2.39167	2.39167	2.39167	2.39167	2.39167	2.39167
							758	0	0	0	0	0	0	0	0	0	0	0	0	0	0	0	0	0	0	0	0	0	0	0	0	0	0.5	0.5	0.5	0.5	0.5	0.5	0.5	0.128889	758	2.39167	2.39167	2.39167	2.39167	2.39167	2.39167	2.39167	2.39167
							759	0	0	0	0	0	0	0	0	0	0	0	0	0	0	0	0	0	0	0	0	0	0	0	0	0	0	0.5	0.5	0.5	0.5	0.5	0.5	0.128889	759	2.39167	2.39167	2.39167	2.39167	2.39167	2.39167	2.39167	2.39167
							760	0	0	0	0	0	0	0	0	0	0	0	0	0	0	0	0	0	0	0	0	0	0	0	0	0	0	0	0.5	0.5	0.5	0.5	0.5	0.128889	760	2.39167	2.39167	2.39167	2.39167	2.39167	2.39167	2.39167	2.39167
							761	0	0	0	0	0	0	0	0	0	0	0	0	0	0	0	0	0	0	0	0	0	0	0	0	0	0	0	0	0.5	0.5	0.5	0.5	0.128889	761	2.39167	2.39167	2.39167	2.39167	2.39167	2.39167	2.39167	2.39167
							762	0	0	0	0	0	0	0	0	0	0	0	0	0	0	0	0	0	0	0	0	0	0	0	0	0	0	0	0	0	0.5	0.5	0.5	0.128889	762	2.39167	2.39167	2.39167	2.39167	2.39167	2.39167	2.39167	2.39167
							763	0	0	0	0	0	0	0	0	0	0	0	0	0	0	0	0	0	0	0	0	0	0	0	0	0	0	0	0	0	0	0.5	0.5	0.128889	763	2.39167	2.39167	2.39167	2.39167	2.39167	2.39167	2.39167	2.39167
							764	0	0	0	0	0	0	0	0	0	0	0	0	0	0	0	0	0	0	0	0	0	0	0	0	0	0	0	0	0	0	0	0.5	0.128889	764	2.39167	2.39167	2.39167	2.39167	2.39167	2.39167	2.39167	2.39167
							765	0	0	0	0	0	0	0	0	0	0	0	0	0	0	0	0	0	0	0	0	0	0	0	0	0	0	0	0	0	0	0	0	0	765	2.39167	2.39167	2.39167	2.39167	2.39167	2.39167	2.39167	2.39167
							766	0	0	0	0	0	0	0	0	0	0	0	0	0	0	0	0	0	0	0	0	0	0	0	0	0	0	0	0	0	0	0	0	0	766	2.39167	2.39167	2.39167	2.39167	2.39167	2.39167	2.39167	2.39167
							767	0	0	0	0	0	0	0	0	0	0	0	0	0	0	0	0	0	0	0	0	0	0	0	0	0	0	0	0	0	0	0	0	0	767	2.39167	2.39167	2.39167	2.39167	2.39167	2.39167	2.39167	2.39167
							768	0	0	0	0	0	0	0	0	0	0	0	0	0	0	0	0	0	0	0	0	0	0	0	0	0	0	0	0	0	0	0	0	0	768	2.39167	2.39167	2.39167	2.39167	2.39167	2.39167	2.39167	2.39167
							769	0	0	0	0	0	0	0	0	0	0	0	0	0	0	0	0	0	0	0	0	0	0	0	0	0	0	0	0	0	0	0	0	0	769	2.39167	2.39167	2.39167	2.39167	2.39167	2.39167	2.39167	2.39167
							770	0	0	0	0	0	0	0	0	0	0	0	0	0	0	0	0	0	0	0	0	0	0	0	0	0	0	0	0	0	0	0	0	0	770	2.39167	2.39167	2.39167	2.39167	2.39167	2.39167	2.39167	2.39167
							771	0	0	0	0	0	0	0	0	0	0	0	0	0	0	0	0	0	0	0	0	0	0	0	0	0	0	0	0	0	0	0	0	0	771	2.39167	2.39167	2.39167	2.39167	2.39167	2.39167	2.39167	2.39167
							772	0	0	0	0	0	0	0	0	0	0	0	0	0	0	0	0	0	0	0	0	0	0	0	0	0	0	0	0	0	0	0	0	0	772	2.39167	2.39167	2.39167	2.39167	2.39167	2.39167	2.39167	2.39167
							773	0	0	0	0	0	0	0	0	0	0	0	0	0	0	0	0	0	0	0	0	0	0	0	0	0	0	0	0	0	0	0	0	0	773	2.39167	2.39167	2.39167	2.39167	2.39167	2.39167	2.39167	2.39167
							774	0	0	0	0	0	0	0	0	0	0	0	0	0	0	0	0	0	0	0	0	0	0	0	0	0	0	0	0	0	0	0	0	0	774	2.39167	2.39167	2.39167	2.39167	2.39167	2.39167	2.39167	2.39167
							775	0	0	0	0	0	0	0	0	0	0	0	0	0	0	0	0	0	0	0	0	0	0	0	0	0	0	0	0	0	0	0	0	0	775	2.39167	2.39167	2.39167	2.39167	2.39167	2.39167	2.39167	2.39167
							776	0	0	0	0	0	0	0	0	0	0	0	0	0	0	0	0	0	0	0	0	0	0	0	0	0	0	0	0	0	0	0	0	0	776	2.39167	2.39167	2.39167	2.39167	2.39167	2.39167	2.39167	2.39167
							777	0	0	0	0	0	0	0	0	0	0	0	0	0	0	0	0	0	0	0	0	0	0	0	0	0	0	0	0	0	0	0	0	0	777	2.39167	2.39167	2.39167	2.39167	2.39167	2.39167	2.39167	2.39167
							778	0	0	0	0	0	0	0	0	0	0	0	0	0	0	0	0	0	0	0	0	0	0	0	0	0	0	0	0	0	0	0	0	0	778	2.39167	2.39167	2.39167	2.39167	2.39167	2.39167	2.39167	2.39167
							779	0	0	0	0	0	0	0	0	0	0	0	0	0	0	0	0	0	0	0	0	0	0	0	0	0	0	0	0	0	0	0	0	0	779	2.39167	2.39167	2.39167	2.39167	2.39167	2.39167	2.39167	2.39167
							780	0	0	0	0	0	0	0	0	0	0	0	0	0	0	0	0	0	0	0	0	0	0	0	0	0	0	0	0	0	0	0	0	0	780	2.39167	2.39167	2.39167	2.39167	2.39167	2.39167	2.39167	2.39167
							781	0	0	0	0	0	0	0	0	0	0	0	0	0	0	0	0	0	0	0	0	0	0	0	0	0	0	0	0	0	0	0	0	0	781	2.39167	2.39167	2.39167	2.39167	2.39167	2.39167	2.39167	2.39167
							782	0	0	0	0	0	0	0	0	0	0	0	0	0	0	0	0	0	0	0	0	0	0	0	0	0	0	0	0	0	0	0	0	0	782	2.39167	2.39167	2.39167	2.39167	2.39167	2.39167	2.39167	2.39167
							783	0	0	0	0	0	0	0	0	0	0	0	0	0	0	0	0	0	0	0	0	0	0	0	0	0	0	0	0	0	0	0	0	0	783	2.39167	2.39167	2.39167	2.39167	2.39167	2.39167	2.39167	2.39167
							784	0	0	0	0	0	0	0	0	0	0	0	0	0	0	0	0	0	0	0	0	0	0	0	0	0	0	0	0	0	0	0	0	0	784	2.39167	2.39167	2.39167	2.39167	2.39167	2.39167	2.39167	2.39167
							785	0	0	0	0	0	0	0	0	0	0	0	0	0	0	0	0	0	0	0	0	0	0	0	0	0	0	0	0	0	0	0	0	0	785	2.39167	2.39167	2.39167	2.39167	2.39167	2.39167	2.39167	2.39167
							786	0	0	0	0	0	0	0	0	0	0	0	0	0	0	0	0	0	0	0	0	0	0	0	0	0	0	0	0	0	0	0	0	0	786	2.39167	2.39167	2.39167	2.39167	2.39167	2.39167	2.39167	2.39167
							787	0	0	0	0	0	0	0	0	0	0	0	0	0	0	0	0	0	0	0	0	0	0	0	0	0	0	0	0	0	0	0	0	0	787	2.39167	2.39167	2.39167	2.39167	2.39167	2.39167	2.39167	2.39167
							788	0	0	0	0	0	0	0	0	0	0	0	0	0	0	0	0	0	0	0	0	0	0	0	0	0	0	0	0	0	0	0	0	0	788	2.39167	2.39167	2.39167	2.39167	2.39167	2.39167	2.39167	2.39167
							789	0	0	0	0	0	0	0	0	0	0	0	0	0	0	0	0	0	0	0	0	0	0	0	0	0	0	0	0	0	0	0	0	0	789	2.39167	2.39167	2.39167	2.39167	2.39167	2.39167	2.39167	2.39167
							790	0	0	0	0	0	0	0	0	0	0	0	0	0	0	0	0	0	0	0	0	0	0	0	0	0	0	0	0	0	0	0	0	0	790	2.39167	2.39167	2.39167	2.39167	2.39167	2.39167	2.39167	2.39167
							791	0	0	0	0	0	0	0	0	0	0	0	0	0	0	0	0	0	0	0	0	0	0	0	0	0	0	0	0	0	0	0	0	0	791	2.39167	2.39167	2.39167	2.39167	2.39167	2.39167	2.39167	2.39167
							792	0	0	0	0	0	0	0	0	0	0	0	0	0	0	0	0	0	0	0	0	0	0	0	0	0	0	0	0	0	0	0	0	0	792	2.39167	2.39167	2.39167	2.39167	2.39167	2.39167	2.39167	2.39167
							793	0	0	0	0	0	0	0	0	0	0	0	0	0	0	0	0	0	0	0	0	0	0	0	0	0	0	0	0	0	0	0	0	0	793	2.39167	2.39167	2.39167	2.39167	2.39167	2.39167	2.39167	2.39167
							794	0	0	0	0	0	0	0	0	0	0	0	0	0	0	0	0	0	0	0	0	0	0	0	0	0	0	0	0	0	0	0	0	0	794	2.39167	2.39167	2.39167	2.39167	2.39167	2.39167	2.39167	2.39167
							795	0	0	0	0	0	0	0	0	0	0	0	0	0	0	0	0	0	0	0	0	0	0	0	0	0	0	0	0	0	0	0	0	0	795	2.39167	2.39167	2.39167	2.39167	2.39167	2.39167	2.39167	2.39167
							796	0	0	0	0	0	0	0	0	0	0	0	0	0	0	0	0	0	0	0	0	0	0	0	0	0	0	0	0	0	0	0	0	0	796	2.39167	2.39167	2.39167	2.39167	2.39167	2.39167	2.39167	2.39167
							797	0	0	0	0	0	0	0	0	0	0	0	0	0	0	0	0	0	0	0	0	0	0	0	0	0	0	0	0	0	0	0	0	0	797	2.39167	2.39167	2.39167	2.39167	2.39167	2.39167	2.39167	2.39167
							798	0	0	0	0	0	0	0	0	0	0	0	0	0	0	0	0	0	0	0	0	0	0	0	0	0	0	0	0	0	0	0	0	0	798	2.39167	2.39167	2.39167	2.39167	2.39167	2.39167	2.39167	2.39167
							799	0	0	0	0	0	0	0	0	0	0	0	0	0	0	0	0	0	0	0	0	0	0	0	0	0	0	0	0	0	0	0	0	0	799	2.39167	2.39167	2.39167	2.39167	2.39167	2.39167	2.39167	2.39167
							800	0	0	0	0	0	0	0	0	0	0	0	0	0	0	0	0	0	0	0	0	0	0	0	0	0	0	0	0	0	0	0	0	0	800	2.39167	2.39167	2.39167	2.39167	2.39167	2.39167	2.39167	2.39167
							801	0	0	0	0	0	0	0	0	0	0	0	0	0	0	0	0	0	0	0	0	0	0	0	0	0	0	0	0	0	0	0	0	0	801	2.39167	2.39167	2.39167	2.39167	2.39167	2.39167	2.39167	2.39167
							802	0	0	0	0	0	0	0	0	0	0	0	0	0	0	0	0	0	0	0	0	0	0	0	0	0	0	0	0	0	0	0	0	0	802	2.39167	2.39167	2.39167	2.39167	2.39167	2.39167	2.39167	2.39167
							803	0	0	0	0	0	0	0	0	0	0	0	0	0	0	0	0	0	0	0	0	0	0	0	0	0	0	0	0	0	0	0	0	0	803	2.39167	2.39167	2.39167	2.39167	2.39167	2.39167	2.39167	2.39167
							804	0	0	0	0	0	0	0	0	0	0	0	0	0	0	0	0	0	0	0	0	0	0	0	0	0	0	0	0	0	0	0	0	0	804	2.39167	2.39167	2.39167	2.39167	2.39167	2.39167	2.39167	2.39167
							805	0	0	0	0	0	0	0	0	0	0	0	0	0	0	0	0	0	0	0	0	0	0	0	0	0	0	0	0	0	0	0	0	0	805	2.39167	2.39167	2.39167	2.39167	2.39167	2.39167	2.39167	2.39167
							806	0	0	0	0	0	0	0	0	0	0	0	0	0	0	0	0	0	0	0	0	0	0	0	0	0	0	0	0	0	0	0	0	0	806	2.39167	2.39167	2.39167	2.39167	2.39167	2.39167	2.39167	2.39167
							807	0	0	0	0	0	0	0	0	0	0	0	0	0	0	0	0	0	0	0	0	0	0	0	0	0	0	0	0	0	0	0	0	0	807	2.39167	2.39167	2.39167	2.39167	2.39167	2.39167	2.39167	2.39167
							808	0	0	0	0	0	0	0	0	0	0	0	0	0	0	0	0	0	0	0	0	0	0	0	0	0	0	0	0	0	0	0	0	0	808	2.39167	2.39167	2.39167	2.39167	2.39167	2.39167	2.39167	2.39167
							809	0	0	0	0	0	0	0	0	0	0	0	0	0	0	0	0	0	0	0	0	0	0	0	0	0	0	0	0	0	0	0	0	0	809	2.39167	2.39167	2.39167	2.39167	2.39167	2.39167	2.39167	2.39167
							810	0	0	0	0	0	0	0	0	0	0	0	0	0	0	0	0	0	0	0	0	0	0	0	0	0	0	0	0	0	0	0	0	0	810	2.39167	2.39167	2.39167	2.39167	2.39167	2.39167	2.39167	2.39167
							811	0	0	0	0	0	0	0	0	0	0	0	0	0	0	0	0	0	0	0	0	0	0	0	0	0	0	0	0	0	0	0	0	0	811	2.39167	2.39167	2.39167	2.39167	2.39167	2.39167	2.39167	2.39167
							812	0	0	0	0	0	0	0	0	0	0	0	0	0	0	0	0	0	0	0	0	0	0	0	0	0	0	0	0	0	0	0	0	0	812	2.39167	2.39167	2.39167	2.39167	2.39167	2.39167	2.39167	2.39167
							813	0	0	0	0	0	0	0	0	0	0	0	0	0	0	0	0	0	0	0	0	0	0	0	0	0	0	0	0	0	0	0	0	0	813	2.39167	2.39167	2.39167	2.39167	2.39167	2.39167	2.39167	2.39167
							814	0	0	0	0	0	0	0	0	0	0	0	0	0	0	0	0	0	0	0	0	0	0	0	0	0	0	0	0	0	0	0	0	0	814	2.39167	2.39167	2.39167	2.39167	2.39167	2.39167	2.39167	2.39167
							815	0	0	0	0	0	0	0	0	0	0	0	0	0	0	0	0	0	0	0	0	0	0	0	0	0	0	0	0	0	0	0	0	0	815	2.39167	2.39167	2.39167	2.39167	2.39167	2.39167	2.39167	2.39167
							816	0	0	0	0	0	0	0	0	0	0	0	0	0	0	0	0	0	0	0	0	0	0	0	0	0	0	0	0	0	0	0	0	0	816	2.39167	2.39167	2.39167	2.39167	2.39167	2.39167	2.39167	2.39167
							817	0	0	0	0	0	0	0	0	0	0	0	0	0	0	0	0	0	0	0	0	0	0	0	0	0	0	0	0	0	0	0	0	0	817	2.39167	2.39167	2.39167	2.39167	2.39167	2.39167	2.39167	2.39167
							818	0	0	0	0	0	0	0	0	0	0	0	0	0	0	0	0	0	0	0	0	0	0	0	0	0	0	0	0	0	0	0	0	0	818	2.39167	2.39167	2.39167	2.39167	2.39167	2.39167	2.39167	2.39167
							819	0	0	0	0	0	0	0	0	0	0	0	0	0	0	0	0	0	0	0	0	0	0	0	0	0	0	0	0	0	0	0	0	0	819	2.39167	2.39167	2.39167	2.39167	2.39167	2.39167	2.39167	2.39167
							820	0	0	0	0	0	0	0	0	0	0	0	0	0	0	0	0	0	0	0	0	0	0	0	0	0	0	0	0	0	0	0	0	0	820	2.39167	2.39167	2.39167	2.39167	2.39167	2.39167	2.39167	2.39167
							821	0	0	0	0	0	0	0	0	0	0	0	0	0	0	0	0	0	0	0	0	0	0	0	0	0	0	0	0	0	0	0	0	0	821	2.39167	2.39167	2.39167	2.39167	2.39167	2.39167	2.39167	2.39167
							822	0	0	0	0	0	0	0	0	0	0	0	0	0	0	0	0	0	0	0	0	0	0	0	0	0	0	0	0	0	0	0	0	0	822	2.39167	2.39167	2.39167	2.39167	2.39167	2.39167	2.39167	2.39167
							823	0	0	0	0	0	0	0	0	0	0	0	0	0	0	0	0	0	0	0	0	0	0	0	0	0	0	0	0	0	0	0	0	0	823	2.39167	2.39167	2.39167	2.39167	2.39167	2.39167	2.39167	2.39167
							824	0	0	0	0	0	0	0	0	0	0	0	0	0	0	0	0	0	0	0	0	0	0	0	0	0	0	0	0	0	0	0	0	0	824	2.39167	2.39167	2.39167	2.39167	2.39167	2.39167	2.39167	2.39167
							825	0	0	0	0	0	0	0	0	0	0	0	0	0	0	0	0	0	0	0	0	0	0	0	0	0	0	0	0	0	0	0	0	0	825	2.39167	2.39167	2.39167	2.39167	2.39167	2.39167	2.39167	2.39167
							826	0	0	0	0	0	0	0	0	0	0	0	0	0	0	0	0	0	0	0	0	0	0	0	0	0	0	0	0	0	0	0	0	0	826	2.39167	2.39167	2.39167	2.39167	2.39167	2.39167	2.39167	2.39167
							827	0	0	0	0	0	0	0	0	0	0	0	0	0	0	0	0	0	0	0	0	0	0	0	0	0	0	0	0	0	0	0	0	0	827	2.39167	2.39167	2.39167	2.39167	2.39167	2.39167	2.39167	2.39167
							828	0	0	0	0	0	0	0	0	0	0	0	0	0	0	0	0	0	0	0	0	0	0	0	0	0	0	0	0	0	0	0	0	0	828	2.39167	2.39167	2.39167	2.39167	2.39167	2.39167	2.39167	2.39167
							829	0	0	0	0	0	0	0	0	0	0	0	0	0	0	0	0	0	0	0	0	0	0	0	0	0	0	0	0	0	0	0	0	0	829	2.39167	2.39167	2.39167	2.39167	2.39167	2.39167	2.39167	2.39167
							830	0	0	0	0	0	0	0	0	0	0	0	0	0	0	0	0	0	0	0	0	0	0	0	0	0	0	0	0	0	0	0	0	0	830	2.39167	2.39167	2.39167	2.39167	2.39167	2.39167	2.39167	2.39167
							831	0	0	0	0	0	0	0	0	0	0	0	0	0	0	0	0	0	0	0	0	0	0	0	0	0	0	0	0	0	0	0	0	0	831	2.39167	2.39167	2.39167	2.39167	2.39167	2.39167	2.39167	2.39167
							832	0	0	0	0	0	0	0	0	0	0	0	0	0	0	0	0	0	0	0	0	0	0	0	0	0	0	0	0	0	0	0	0	0	832	2.39167	2.39167	2.39167	2.39167	2.39167	2.39167	2.39167	2.39167
							833	0	0	0	0	0	0	0	0	0	0	0	0	0	0	0	0	0	0	0	0	0	0	0	0	0	0	0	0	0	0	0	0	0	833	2.39167	2.39167	2.39167	2.39167	2.39167	2.39167	2.39167	2.39167
							834	0	0	0	0	0	0	0	0	0	0	0	0	0	0	0	0	0	0	0	0	0	0	0	0	0	0	0	0	0	0	0	0	0	834	2.39167	2.39167	2.39167	2.39167	2.39167	2.39167	2.39167	2.39167
							835	0	0	0	0	0	0	0	0	0	0	0	0	0	0	0	0	0	0	0	0	0	0	0	0	0	0	0	0	0	0	0	0	0	835	2.39167	2.39167	2.39167	2.39167	2.39167	2.39167	2.39167	2.39167
							836	0	0	0	0	0	0	0	0	0	0	0	0	0	0	0	0	0	0	0	0	0	0	0	0	0	0	0	0	0	0	0	0	0	836	2.39167	2.39167	2.39167	2.39167	2.39167	2.39167	2.39167	2.39167
							837	0	0	0	0	0	0	0	0	0	0	0	0	0	0	0	0	0	0	0	0	0	0	0	0	0	0	0	0	0	0	0	0	0	837	2.39167	2.39167	2.39167	2.39167	2.39167	2.39167	2.39167	2.39167
							838	0	0	0	0	0	0	0	0	0	0	0	0	0	0	0	0	0	0	0	0	0	0	0	0	0	0	0	0	0	0	0	0	0	838	2.39167	2.39167	2.39167	2.39167	2.39167	2.39167	2.39167	2.39167
							839	0	0	0	0	0	0	0	0	0	0	0	0	0	0	0	0	0	0	0	0	0	0	0	0	0	0	0	0	0	0	0	0	0	839	2.39167	2.39167	2.39167	2.39167	2.39167	2.39167	2.39167	2.39167
							840	0	0	0	0	0	0	0	0	0	0	0	0	0	0	0	0	0	0	0	0	0	0	0	0	0	0	0	0	0	0	0	0	0	840	2.39167	2.39167	2.39167	2.39167	2.39167	2.39167	2.39167	2.39167
							841	0	0	0	0	0	0	0	0	0	0	0	0	0	0	0	0	0	0	0	0	0	0	0	0	0	0	0	0	0	0	0	0	0	841	2.39167	2.39167	2.39167	2.39167	2.39167	2.39167	2.39167	2.39167
							842	0	0	0	0	0	0	0	0	0	0	0	0	0	0	0	0	0	0	0	0	0	0	0	0	0	0	0	0	0	0	0	0	0	842	2.39167	2.39167	2.39167	2.39167	2.39167	2.39167	2.39167	2.39167
							843	0	0	0	0	0	0	0	0	0	0	0	0	0	0	0	0	0	0	0	0	0	0	0	0	0	0	0	0	0	0	0	0	0	843	2.39167	2.39167	2.39167	2.39167	2.39167	2.39167	2.39167	2.39167
							844	0	0	0	0	0	0	0	0	0	0	0	0	0	0	0	0	0	0	0	0	0	0	0	0	0	0	0	0	0	0	0	0	0	844	2.39167	2.39167	2.39167	2.39167	2.39167	2.39167	2.39167	2.39167
							845	0	0	0	0	0	0	0	0	0	0	0	0	0	0	0	0	0	0	0	0	0	0	0	0	0	0	0	0	0	0	0	0	0	845	2.39167	2.39167	2.39167	2.39167	2.39167	2.39167	2.39167	2.39167
							846	0	0	0	0	0	0	0	0	0	0	0	0	0	0	0	0	0	0	0	0	0	0	0	0	0	0	0	0	0	0	0	0	0	846	2.39167	2.39167	2.39167	2.39167	2.39167	2.39167	2.39167	2.39167
							847	0	0	0	0	0	0	0	0	0	0	0	0	0	0	0	0	0	0	0	0	0	0	0	0	0	0	0	0	0	0	0	0	0	847	2.39167	2.39167	2.39167	2.39167	2.39167	2.39167	2.39167	2.39167
							848	0	0	0	0	0	0	0	0	0	0	0	0	0	0	0	0	0	0	0	0	0	0	0	0	0	0	0	0	0	0	0	0	0	848	2.39167	2.39167	2.39167	2.39167	2.39167	2.39167	2.39167	2.39167
							849	0	0	0	0	0	0	0	0	0	0	0	0	0	0	0	0	0	0	0	0	0	0	0	0	0	0	0	0	0	0	0	0	0	849	2.39167	2.39167	2.39167	2.39167	2.39167	2.39167	2.39167	2.39167
							850	0	0	0	0	0	0	0	0	0	0	0	0	0	0	0	0	0	0	0	0	0	0	0	0	0	0	0	0	0	0	0	0	0	850	2.39167	2.39167	2.39167	2.39167	2.39167	2.39167	2.39167	2.39167
							851	0	0	0	0	0	0	0	0	0	0	0	0	0	0	0	0	0	0	0	0	0	0	0	0	0	0	0	0	0	0	0	0	0	851	2.39167	2.39167	2.39167	2.39167	2.39167	2.39167	2.39167	2.39167
							852	0	0	0	0	0	0	0	0	0	0	0	0	0	0	0	0	0	0	0	0	0	0	0	0	0	0	0	0	0	0	0	0	0	852	2.39167	2.39167	2.39167	2.39167	2.39167	2.39167	2.39167	2.39167
							853	0	0	0	0	0	0	0	0	0	0	0	0	0	0	0	0	0	0	0	0	0	0	0	0	0	0	0	0	0	0	0	0	0	853	2.39167	2.39167	2.39167	2.39167	2.39167	2.39167	2.39167	2.39167
							854	0	0	0	0	0	0	0	0	0	0	0	0	0	0	0	0	0	0	0	0	0	0	0	0	0	0	0	0	0	0	0	0	0	854	2.39167	2.39167	2.39167	2.39167	2.39167	2.39167	2.39167	2.39167
							855	0	0	0	0	0	0	0	0	0	0	0	0	0	0	0	0	0	0	0	0	0	0	0	0	0	0	0	0	0	0	0	0	0	855	2.39167	2.39167	2.39167	2.39167	2.39167	2.39167	2.39167	2.39167
							856	0	0	0	0	0	0	0	0	0	0	0	0	0	0	0	0	0	0	0	0	0	0	0	0	0	0	0	0	0	0	0	0	0	856	2.39167	2.39167	2.39167	2.39167	2.39167	2.39167	2.39167	2.39167
							857	0	0	0	0	0	0	0	0	0	0	0	0	0	0	0	0	0	0	0	0	0	0	0	0	0	0	0	0	0	0	0	0	0	857	2.39167	2.39167	2.39167	2.39167	2.39167	2.39167	2.39167	2.39167
							858	0	0	0	0	0	0	0	0	0	0	0	0	0	0	0	0	0	0	0	0	0	0	0	0	0	0	0	0	0	0	0	0	0	858	2.39167	2.39167	2.39167	2.39167	2.39167	2.39167	2.39167	2.39167
							859	0	0	0	0	0	0	0	0	0	0	0	0	0	0	0	0	0	0	0	0	0	0	0	0	0	0	0	0	0	0	0	0	0	859	2.39167	2.39167	2.39167	2.39167	2.39167	2.39167	2.39167	2.39167
							860	0	0	0	0	0	0	0	0	0	0	0	0	0	0	0	0	0	0	0	0	0	0	0	0	0	0	0	0	0	0	0	0	0	860	2.39167	2.39167	2.39167	2.39167	2.39167	2.39167	2.39167	2.39167
							861	0	0	0	0	0	0	0	0	0	0	0	0	0	0	0	0	0	0	0	0	0	0	0	0	0	0	0	0	0	0	0	0	0	861	2.39167	2.39167	2.39167	2.39167	2.39167	2.39167	2.39167	2.39167
							862	0	0	0	0	0	0	0	0	0	0	0	0	0	0	0	0	0	0	0	0	0	0	0	0	0	0	0	0	0	0	0	0	0	862	2.39167	2.39167	2.39167	2.39167	2.39167	2.39167	2.39167	2.39167
							863	0	0	0	0	0	0	0	0	0	0	0	0	0	0	0	0	0	0	0	0	0	0	0	0	0	0	0	0	0	0	0	0	0	863	2.39167	2.39167	2.39167	2.39167	2.39167	2.39167	2.39167	2.39167
							864	0	0	0	0	0	0	0	0	0	0	0	0	0	0	0	0	0	0	0	0	0	0	0	0	0	0	0	0	0	0	0	0	0	864	2.39167	2.39167	2.39167	2.39167	2.39167	2.39167	2.39167	2.39167
							865	0	0	0	0	0	0	0	0	0	0	0	0	0	0	0	0	0	0	0	0	0	0	0	0	0	0	0	0	0	0	0	0	0	865	2.39167	2.39167	2.39167	2.39167	2.39167	2.39167	2.39167	2.39167
							866	0	0	0	0	0	0	0	0	0	0	0	0	0	0	0	0	0	0	0	0	0	0	0	0	0	0	0	0	0	0	0	0	0	866	2.39167	2.39167	2.39167	2.39167	2.39167	2.39167	2.39167	2.39167
							867	0	0	0	0	0	0	0	0	0	0	0	0	0	0	0	0	0	0	0	0	0	0	0	0	0	0	0	0	0	0	0	0	0	867	2.39167	2.39167	2.39167	2.39167	2.39167	2.39167	2.39167	2.39167
							868	0	0	0	0	0	0	0	0	0	0	0	0	0	0	0	0	0	0	0	0	0	0	0	0	0	0	0	0	0	0	0	0	0	868	2.39167	2.39167	2.39167	2.39167	2.39167	2.39167	2.39167	2.39167
							869	0	0	0	0	0	0	0	0	0	0	0	0	0	0	0	0	0	0	0	0	0	0	0	0	0	0	0	0	0	0	0	0	0	869	2.39167	2.39167	2.39167	2.39167	2.39167	2.39167	2.39167	2.39167
							870	0	0	0	0	0	0	0	0	0	0	0	0	0	0	0	0	0	0	0	0	0	0	0	0	0	0	0	0	0	0	0	0	0	870	2.39167	2.39167	2.39167	2.39167	2.39167	2.39167	2.39167	2.39167
							871	0	0	0	0	0	0	0	0	0	0	0	0	0	0	0	0	0	0	0	0	0	0	0	0	0	0	0	0	0	0	0	0	0	871	2.39167	2.39167	2.39167	2.39167	2.39167	2.39167	2.39167	2.39167
							872	0	0	0	0	0	0	0	0	0	0	0	0	0	0	0	0	0	0	0	0	0	0	0	0	0	0	0	0	0	0	0	0	0	872	2.39167	2.39167	2.39167	2.39167	2.39167	2.39167	2.39167	2.39167
							873	0	0	0	0	0	0	0	0	0	0	0	0	0	0	0	0	0	0	0	0	0	0	0	0	0	0	0	0	0	0	0	0	0	873	2.39167	2.39167	2.39167	2.39167	2.39167	2.39167	2.39167	2.39167
							874	0	0	0	0	0	0	0	0	0	0	0	0	0	0	0	0	0	0	0	0	0	0	0	0	0	0	0	0	0	0	0	0	0	874	2.39167	2.39167	2.39167	2.39167	2.39167	2.39167	2.39167	2.39167
							875	0	0	0	0	0	0	0	0	0	0	0	0	0	0	0	0	0	0	0	0	0	0	0	0	0	0	0	0	0	0	0	0	0	875	2.39167	2.39167	2.39167	2.39167	2.39167	2.39167	2.39167	2.39167
							876	0	0	0	0	0	0	0	0	0	0	0	0	0	0	0	0	0	0	0	0	0	0	0	0	0	0	0	0	0	0	0	0	0	876	2.39167	2.39167	2.39167	2.39167	2.39167	2.39167	2.39167	2.39167
							877	0	0	0	0	0	0	0	0	0	0	0	0	0	0	0	0	0	0	0	0	0	0	0	0	0	0	0	0	0	0	0	0	0	877	2.39167	2.39167	2.39167	2.39167	2.39167	2.39167	2.39167	2.39167
							878	0	0	0	0	0	0	0	0	0	0	0	0	0	0	0	0	0	0	0	0	0	0	0	0	0	0	0	0	0	0	0	0	0	878	2.39167	2.39167	2.39167	2.39167	2.39167	2.39167	2.39167	2.39167
							879	0	0	0	0	0	0	0	0	0	0	0	0	0	0	0	0	0	0	0	0	0	0	0	0	0	0	0	0	0	0	0	0	0	879	2.39167	2.39167	2.39167	2.39167	2.39167	2.39167	2.39167	2.39167
							880	0	0	0	0	0	0	0	0	0	0	0	0	0	0	0	0	0	0	0	0	0	0	0	0	0	0	0	0	0	0	0	0	0	880	2.39167	2.39167	2.39167	2.39167	2.39167	2.39167	2.39167	2.39167
							881	0	0	0	0	0	0	0	0	0	0	0	0	0	0	0	0	0	0	0	0	0	0	0	0	0	0	0	0	0	0	0	0	0	881	2.39167	2.39167	2.39167	2.39167	2.39167	2.39167	2.39167	2.39167
							882	0	0	0	0	0	0	0	0	0	0	0	0	0	0	0	0	0	0	0	0	0	0	0	0	0	0	0	0	0	0	0	0	0	882	2.39167	2.39167	2.39167	2.39167	2.39167	2.39167	2.39167	2.39167
							883	0	0	0	0	0	0	0	0	0	0	0	0	0	0	0	0	0	0	0	0	0	0	0	0	0	0	0	0	0	0	0	0	0	883	2.39167	2.39167	2.39167	2.39167	2.39167	2.39167	2.39167	2.39167
							884	0	0	0	0	0	0	0	0	0	0	0	0	0	0	0	0	0	0	0	0	0	0	0	0	0	0	0	0	0	0	0	0	0	884	2.39167	2.39167	2.39167	2.39167	2.39167	2.39167	2.39167	2.39167
							885	0	0	0	0	0	0	0	0	0	0	0	0	0	0	0	0	0	0	0	0	0	0	0	0	0	0	0	0	0	0	0	0	0	885	2.39167	2.39167	2.39167	2.39167	2.39167	2.39167	2.39167	2.39167
							886	0	0	0	0	0	0	0	0	0	0	0	0	0	0	0	0	0	0	0	0	0	0	0	0	0	0	0	0	0	0	0	0	0	886	2.39167	2.39167	2.39167	2.39167	2.39167	2.39167	2.39167	2.39167
							887	0	0	0	0	0	0	0	0	0	0	0	0	0	0	0	0	0	0	0	0	0	0	0	0	0	0	0	0	0	0	0	0	0	887	2.39167	2.39167	2.39167	2.39167	2.39167	2.39167	2.39167	2.39167
							888	0	0	0	0	0	0	0	0	0	0	0	0	0	0	0	0	0	0	0	0	0	0	0	0	0	0	0	0	0	0	0	0	0	888	2.39167	2.39167	2.39167	2.39167	2.39167	2.39167	2.39167	2.39167
							889	0	0	0	0	0	0	0	0	0	0	0	0	0	0	0	0	0	0	0	0	0	0	0	0	0	0	0	0	0	0	0	0	0	889	2.39167	2.39167	2.39167	2.39167	2.39167	2.39167	2.39167	2.39167
							890	0	0	0	0	0	0	0	0	0	0	0	0	0	0	0	0	0	0	0	0	0	0	0	0	0	0	0	0	0	0	0	0	0	890	2.39167	2.39167	2.39167	2.39167	2.39167	2.39167	2.39167	2.39167
							891	0	0	0	0	0	0	0	0	0	0	0	0	0	0	0	0	0	0	0	0	0	0	0	0	0	0	0	0	0	0	0	0	0	891	2.39167	2.39167	2.39167	2.39167	2.39167	2.39167	2.39167	2.39167
							892	0	0	0	0	0	0	0	0	0	0	0	0	0	0	0	0	0	0	0	0	0	0	0	0	0	0	0	0	0	0	0	0	0	892	2.39167	2.39167	2.39167	2.39167	2.39167	2.39167	2.39167	2.39167
							893	0	0	0	0	0	0	0	0	0	0	0	0	0	0	0	0	0	0	0	0	0	0	0	0	0	0	0	0	0	0	0	0	0	893	2.39167	2.39167	2.39167	2.39167	2.39167	2.39167	2.39167	2.39167
							894	0	0	0	0	0	0	0	0	0	0	0	0	0	0	0	0	0	0	0	0	0	0	0	0	0	0	0	0	0	0	0	0	0	894	2.39167	2.39167	2.39167	2.39167	2.39167	2.39167	2.39167	2.39167
							895	0	0	0	0	0	0	0	0	0	0	0	0	0	0	0	0	0	0	0	0	0	0	0	0	0	0	0	0	0	0	0	0	0	895	2.39167	2.39167	2.39167	2.39167	2.39167	2.39167	2.39167	2.39167
							896	0	0	0	0	0	0	0	0	0	0	0	0	0	0	0	0	0	0	0	0	0	0	0	0	0	0	0	0	0	0	0	0	0	896	2.39167	2.39167	2.39167	2.39167	2.39167	2.39167	2.39167	2.39167
							897	0	0	0	0	0	0	0	0	0	0	0	0	0	0	0	0	0	0	0	0	0	0	0	0	0	0	0	0	0	0	0	0	0	897	2.39167	2.39167	2.39167	2.39167	2.39167	2.39167	2.39167	2.39167
							898	0	0	0	0	0	0	0	0	0	0	0	0	0	0	0	0	0	0	0	0	0	0	0	0	0	0	0	0	0	0	0	0	0	898	2.39167	2.39167	2.39167	2.39167	2.39167	2.39167	2.39167	2.39167
							899	0	0	0	0	0	0	0	0	0	0	0	0	0	0	0	0	0	0	0	0	0	0	0	0	0	0	0	0	0	0	0	0	0	899	2.39167	2.39167	2.39167	2.39167	2.39167	2.39167	2.39167	2.39167
							900	0	0	0	0	0	0	0	0	0	0	0	0	0	0	0	0	0	0	0	0	0	0	0	0	0	0	0	0	0	0	0	0	0	900	2.39167	2.39167	2.39167	2.39167	2.39167	2.39167	2.39167	2.39167
								Avg Delay	31
[truncated: 55 more columns]
