# Supplementary material for: An Integrated Approach for Platoon-based Simulation and Its Feasibility Assessment
Source: PLoS One. 2015 Mar 18;10(3):e0114406. doi: 10.1371/journal.pone.0114406 (PMC4364894; doi:10.1371/journal.pone.0114406)
Supplement: S3 File — (XLSX) [file pone.0114406.s003.xlsx]

## Sheet: AT-1
Qmax	1800	veh/h		capacity 1	21.9512
Kjam	105	veh/km		capacity 2	83.0542
Length	0.7	km
FFS	82	km/h		Entry flow:	688
				W/V	0.0868468
Clock tick	5	sec
	0.00138889	hr
Distance travelled	0.113889	km		Offset:
No. of cells	6.14634			70	GREEN
N	11.9583	veh		170	RED
Q	2.5	veh		295	GREEN
				395	RED
				520	GREEN
				620	RED
				745	GREEN
				845	RED
										N:	11.9583					W/V:	0.09
Q	2.5	2.5	2.5	2.5	2.5	2.5	2.5
N	999	10	10	10	10	10	10	Sink
Time	Gate	1	2	3	4	5	6	7
5	2.5	0	0	0	0	0	0	0	5						MEORQ
10	2.5	2.5	0	0	0	0	0	0	10	11.9583	11.9583	11.9583	11.9583	11.9583		0.09	0.09	0.09	0.09	0.09
15	2.5	2.5	2.5	0	0	0	0	0	15	11.9583	11.9583	11.9583	11.9583	11.9583		0.09	0.09	0.09	0.09	0.09
20	2.5	2.5	2.5	2.5	0	0	0	0	20	11.9583	11.9583	11.9583	11.9583	11.9583		0.09	0.09	0.09	0.09	0.09
25	2.5	2.5	2.5	2.5	2.5	0	0	0	25	11.9583	11.9583	11.9583	11.9583	11.9583		0.09	0.09	0.09	0.09	0.09
30	2.5	2.5	2.5	2.5	2.5	2.5	0	0	30	11.9583	11.9583	11.9583	11.9583	11.9583		0.09	0.09	0.09	0.09	0.09
35	2.5	2.5	2.5	2.5	2.5	2.5	2.5	0	35	11.9583	11.9583	11.9583	11.9583	11.9583		0.09	0.09	0.09	0.09	0.09
40	2.5	2.5	2.5	2.5	2.5	2.5	5	0	40	11.9583	11.9583	11.9583	11.9583	11.9583		0.09	0.09	0.09	0.09	0.09
45	2.5	2.5	2.5	2.5	2.5	2.5	7.5	0	45	11.9583	11.9583	11.9583	11.9583	11.9583		0.09	0.09	0.09	0.09	0.09
50	2.5	2.5	2.5	2.5	2.5	2.5	10	0	50	11.9583	11.9583	11.9583	11.9583	11.9583		0.09	0.09	0.09	0.09	0.09
55	2.5	2.5	2.5	2.5	2.5	3.04167	11.9583	0	55	11.9583	11.9583	11.9583	11.9583	11.9583		0.09	0.09	0.09	0.09	0.09
60	2.5	2.5	2.5	2.5	2.5	5.54167	11.9583	0	60	11.9583	11.9583	11.9583	11.9583	11.9583		0.09	0.09	0.09	0.09	0.09
65	2.5	2.5	2.5	2.5	2.5	8.04167	11.9583	0	65	11.9583	11.9583	11.9583	11.9583	11.9583		0.09	0.09	0.09	0.09	0.09
70	2.5	2.5	2.5	2.5	2.5	10.5417	11.9583	0	70	11.9583	11.9583	11.9583	11.9583	11.9583	32.5	0.09	0.09	0.09	0.09	0.09
75	2.5	2.5	2.5	2.5	3.58333	11.9583	10.8821	1.07625	75	11.9583	11.9583	11.9583	11.9583	11.9583		0.09	0.09	0.09	0.09	0.09
80	2.5	2.5	2.5	2.5	6.08333	11.8615	9.99956	0.979388	80	11.9583	11.9583	11.9583	11.9583	11.9583		0.09	0.09	0.09	0.09	0.09
85	2.5	2.5	2.5	2.5	8.48647	11.6939	9.18774	0.988105	85	11.9583	11.9583	11.9583	11.9583	11.9583		0.09	0.09	0.09	0.09	0.09
90	0.5	2.5	2.5	2.5	10.722	11.4683	8.44978	0.987321	90	11.9583	11.9583	11.9583	11.9583	11.9583		0.09	0.09	0.09	0.09	0.09
95	0	0.5	2.5	3.7637	11.4683	11.1967	7.77815	0.987391	95	11.9583	11.9583	11.9583	11.9583	11.9583		0.09	0.09	0.09	0.09	0.09
100	0	0	0.5	5.77371	11.4439	10.889	7.16699	0.987385	100	11.9583	11.9583	11.9583	11.9583	11.9583		0.09	0.09	0.09	0.09	0.09
105	0	0	0	5.75928	11.394	10.554	6.61082	0.987385	105	11.9583	11.9583	11.9583	11.9583	11.9583		0.09	0.09	0.09	0.09	0.09
110	0	0	0	5.1949	11.3184	10.1991	6.10471	0.987385	110	11.9583	11.9583	11.9583	11.9583	11.9583		0.09	0.09	0.09	0.09	0.09
115	0	0	0	4.55492	11.2176	9.83064	5.64415	0.987385	115	11.9583	11.9583	11.9583	11.9583	11.9583		0.09	0.09	0.09	0.09	0.09
120	0	0	0	3.81422	11.0928	9.45385	5.22504	0.987385	120	11.9583	11.9583	11.9583	11.9583	11.9583		0.09	0.09	0.09	0.09	0.09
125	0	0	0	2.94869	10.9453	9.07326	4.84365	0.987385	125	11.9583	11.9583	11.9583	11.9583	11.9583		0.09	0.09	0.09	0.09	0.09
130	0	0	0	1.93565	10.7768	8.6926	4.49659	0.987385	130	11.9583	11.9583	11.9583	11.9583	11.9583		0.09	0.09	0.09	0.09	0.09
135	0	0	0	0.754131	9.45833	8.31496	4.18076	0.987385	135	11.9583	11.9583	11.9583	11.9583	11.9583		0.09	0.09	0.09	0.09	0.09
140	0	0	0	0	7.71246	7.94288	3.89336	0.987385	140	11.9583	11.9583	11.9583	11.9583	11.9583		0.09	0.09	0.09	0.09	0.09
145	0	0	0	0	5.21246	7.57842	3.63182	0.987385	145	11.9583	11.9583	11.9583	11.9583	11.9583		0.09	0.09	0.09	0.09	0.09
150	0	0	0	0	2.71246	7.22323	3.39382	0.987385	150	11.9583	11.9583	11.9583	11.9583	11.9583		0.09	0.09	0.09	0.09	0.09
155	0	0	0	0	0.212465	6.87858	3.17724	0.987385	155	11.9583	11.9583	11.9583	11.9583	11.9583		0.09	0.09	0.09	0.09	0.09
160	0	0	0	0	0	4.59105	2.98016	0.987385	160	11.9583	11.9583	11.9583	11.9583	11.9583		0.09	0.09	0.09	0.09	0.09
165	0	0	0	0	0	2.09105	2.80081	0.987385	165	11.9583	11.9583	11.9583	11.9583	11.9583		0.09	0.09	0.09	0.09	0.09
170	0	0	0	0	0	0	2.39185	0.987385	170	11.9583	11.9583	11.9583	11.9583	11.9583		0.09	0.09	0.09	0.09	0.09
175	0	0	0	0	0	0	2.39185	0	175	11.9583	11.9583	11.9583	11.9583	11.9583		0.09	0.09	0.09	0.09	0.09
180	0	0	0	0	0	0	2.39185	0	180	11.9583	11.9583	11.9583	11.9583	11.9583		0.09	0.09	0.09	0.09	0.09
185	0	0	0	0	0	0	2.39185	0	185	11.9583	11.9583	11.9583	11.9583	11.9583		0.09	0.09	0.09	0.09	0.09
190	0	0	0	0	0	0	2.39185	0	190	11.9583	11.9583	11.9583	11.9583	11.9583		0.09	0.09	0.09	0.09	0.09
195	0	0	0	0	0	0	2.39185	0	195	11.9583	11.9583	11.9583	11.9583	11.9583		0.09	0.09	0.09	0.09	0.09
200	0	0	0	0	0	0	2.39185	0	200	11.9583	11.9583	11.9583	11.9583	11.9583		0.09	0.09	0.09	0.09	0.09
205	0	0	0	0	0	0	2.39185	0	205	11.9583	11.9583	11.9583	11.9583	11.9583		0.09	0.09	0.09	0.09	0.09
210	0	0	0	0	0	0	2.39185	0	210	11.9583	11.9583	11.9583	11.9583	11.9583		0.09	0.09	0.09	0.09	0.09
215	0	0	0	0	0	0	2.39185	0	215	11.9583	11.9583	11.9583	11.9583	11.9583		0.09	0.09	0.09	0.09	0.09
220	0	0	0	0	0	0	2.39185	0	220	11.9583	11.9583	11.9583	11.9583	11.9583		0.09	0.09	0.09	0.09	0.09
225	0	0	0	0	0	0	2.39185	0	225	11.9583	11.9583	11.9583	11.9583	11.9583		0.09	0.09	0.09	0.09	0.09
230	2.5	0	0	0	0	0	2.39185	0	230	11.9583	11.9583	11.9583	11.9583	11.9583		0.09	0.09	0.09	0.09	0.09
235	2.5	2.5	0	0	0	0	2.39185	0	235	11.9583	11.9583	11.9583	11.9583	11.9583		0.09	0.09	0.09	0.09	0.09
240	2.5	2.5	2.5	0	0	0	2.39185	0	240	11.9583	11.9583	11.9583	11.9583	11.9583		0.09	0.09	0.09	0.09	0.09
245	2.5	2.5	2.5	2.5	0	0	2.39185	0	245	11.9583	11.9583	11.9583	11.9583	11.9583		0.09	0.09	0.09	0.09	0.09
250	2.5	2.5	2.5	2.5	2.5	0	2.39185	0	250	11.9583	11.9583	11.9583	11.9583	11.9583		0.09	0.09	0.09	0.09	0.09
255	2.5	2.5	2.5	2.5	2.5	2.5	2.39185	0	255	11.9583	11.9583	11.9583	11.9583	11.9583		0.09	0.09	0.09	0.09	0.09
260	2.5	2.5	2.5	2.5	2.5	2.5	4.89185	0	260	11.9583	11.9583	11.9583	11.9583	11.9583		0.09	0.09	0.09	0.09	0.09
265	2.5	2.5	2.5	2.5	2.5	2.5	7.39185	0	265	11.9583	11.9583	11.9583	11.9583	11.9583		0.09	0.09	0.09	0.09	0.09
270	2.5	2.5	2.5	2.5	2.5	2.5	9.89185	0	270	11.9583	11.9583	11.9583	11.9583	11.9583		0.09	0.09	0.09	0.09	0.09
275	2.5	2.5	2.5	2.5	2.5	2.93352	11.9583	0	275	11.9583	11.9583	11.9583	11.9583	11.9583		0.09	0.09	0.09	0.09	0.09
280	2.5	2.5	2.5	2.5	2.5	5.43352	11.9583	0	280	11.9583	11.9583	11.9583	11.9583	11.9583		0.09	0.09	0.09	0.09	0.09
285	2.5	2.5	2.5	2.5	2.5	7.93352	11.9583	0	285	11.9583	11.9583	11.9583	11.9583	11.9583		0.09	0.09	0.09	0.09	0.09
290	2.5	2.5	2.5	2.5	2.5	10.4335	11.9583	0	290	11.9583	11.9583	11.9583	11.9583	11.9583		0.09	0.09	0.09	0.09	0.09
295	2.5	2.5	2.5	2.5	3.47519	11.9583	11.9583	0	295	11.9583	11.9583	11.9583	11.9583	11.9583	34.8919	0.09	0.09	0.09	0.09	0.09
300	2.5	2.5	2.5	2.5	5.97519	11.9583	10.8821	1.07625	300	11.9583	11.9583	11.9583	11.9583	11.9583		0.09	0.09	0.09	0.09	0.09
305	2.5	2.5	2.5	2.5	8.47519	11.8615	9.99956	0.979388	305	11.9583	11.9583	11.9583	11.9583	11.9583		0.09	0.09	0.09	0.09	0.09
310	2.5	2.5	2.5	2.5	10.8783	11.6939	9.18774	0.988105	310	11.9583	11.9583	11.9583	11.9583	11.9583		0.09	0.09	0.09	0.09	0.09
315	0.5	2.5	2.5	3.91999	11.6939	11.4683	8.44978	0.987321	315	11.9583	11.9583	11.9583	11.9583	11.9583		0.09	0.09	0.09	0.09	0.09
320	0	0.5	2.5	6.15555	11.6736	11.1967	7.77815	0.987391	320	11.9583	11.9583	11.9583	11.9583	11.9583		0.09	0.09	0.09	0.09	0.09
325	0	0	0.5	8.37082	11.6307	10.889	7.16699	0.987385	325	11.9583	11.9583	11.9583	11.9583	11.9583		0.09	0.09	0.09	0.09	0.09
330	0	0	0	8.54316	11.5639	10.554	6.61082	0.987385	330	11.9583	11.9583	11.9583	11.9583	11.9583		0.09	0.09	0.09	0.09	0.09
335	0	0	0	8.14875	11.473	10.1991	6.10471	0.987385	335	11.9583	11.9583	11.9583	11.9583	11.9583		0.09	0.09	0.09	0.09	0.09
340	0	0	0	7.66346	11.3584	9.83064	5.64415	0.987385	340	11.9583	11.9583	11.9583	11.9583	11.9583		0.09	0.09	0.09	0.09	0.09
345	0	0	0	7.06351	11.2209	9.45385	5.22504	0.987385	345	11.9583	11.9583	11.9583	11.9583	11.9583		0.09	0.09	0.09	0.09	0.09
350	0	0	0	6.32606	11.0619	9.07326	4.84365	0.987385	350	11.9583	11.9583	11.9583	11.9583	11.9583		0.09	0.09	0.09	0.09	0.09
355	0	0	0	5.42958	10.8829	8.6926	4.49659	0.987385	355	11.9583	11.9583	11.9583	11.9583	11.9583		0.09	0.09	0.09	0.09	0.09
360	0	0	0	4.35413	10.6858	8.31496	4.18076	0.987385	360	11.9583	11.9583	11.9583	11.9583	11.9583		0.09	0.09	0.09	0.09	0.09
365	0	0	0	3.08155	10.4724	7.94288	3.89336	0.987385	365	11.9583	11.9583	11.9583	11.9583	11.9583		0.09	0.09	0.09	0.09	0.09
370	0	0	0	1.5956	10.2447	7.57842	3.63182	0.987385	370	11.9583	11.9583	11.9583	11.9583	11.9583		0.09	0.09	0.09	0.09	0.09
375	0	0	0	0	9.34032	7.22323	3.39382	0.987385	375	11.9583	11.9583	11.9583	11.9583	11.9583		0.09	0.09	0.09	0.09	0.09
380	0	0	0	0	6.84032	6.87858	3.17724	0.987385	380	11.9583	11.9583	11.9583	11.9583	11.9583		0.09	0.09	0.09	0.09	0.09
385	0	0	0	0	4.34032	6.54546	2.98016	0.987385	385	11.9583	11.9583	11.9583	11.9583	11.9583		0.09	0.09	0.09	0.09	0.09
390	0	0	0	0	1.84032	6.22458	2.80081	0.987385	390	11.9583	11.9583	11.9583	11.9583	11.9583		0.09	0.09	0.09	0.09	0.09
395	0	0	0	0	0	5.56491	2.6376	0.987385	395	11.9583	11.9583	11.9583	11.9583	11.9583		0.09	0.09	0.09	0.09	0.09
400	0	0	0	0	0	3.06491	3.47646	0	400	11.9583	11.9583	11.9583	11.9583	11.9583		0.09	0.09	0.09	0.09	0.09
405	0	0	0	0	0	0.564908	4.23983	0	405	11.9583	11.9583	11.9583	11.9583	11.9583		0.09	0.09	0.09	0.09	0.09
410	0	0	0	0	0	0	4.80474	0	410	11.9583	11.9583	11.9583	11.9583	11.9583		0.09	0.09	0.09	0.09	0.09
415	0	0	0	0	0	0	4.80474	0	415	11.9583	11.9583	11.9583	11.9583	11.9583		0.09	0.09	0.09	0.09	0.09
420	0	0	0	0	0	0	4.80474	0	420	11.9583	11.9583	11.9583	11.9583	11.9583		0.09	0.09	0.09	0.09	0.09
425	0	0	0	0	0	0	4.80474	0	425	11.9583	11.9583	11.9583	11.9583	11.9583		0.09	0.09	0.09	0.09	0.09
430	0	0	0	0	0	0	4.80474	0	430	11.9583	11.9583	11.9583	11.9583	11.9583		0.09	0.09	0.09	0.09	0.09
435	0	0	0	0	0	0	4.80474	0	435	11.9583	11.9583	11.9583	11.9583	11.9583		0.09	0.09	0.09	0.09	0.09
440	0	0	0	0	0	0	4.80474	0	440	11.9583	11.9583	11.9583	11.9583	11.9583		0.09	0.09	0.09	0.09	0.09
445	0	0	0	0	0	0	4.80474	0	445	11.9583	11.9583	11.9583	11.9583	11.9583		0.09	0.09	0.09	0.09	0.09
450	0	0	0	0	0	0	4.80474	0	450	11.9583	11.9583	11.9583	11.9583	11.9583		0.09	0.09	0.09	0.09	0.09
455	2.5	0	0	0	0	0	4.80474	0	455	11.9583	11.9583	11.9583	11.9583	11.9583		0.09	0.09	0.09	0.09	0.09
460	2.5	2.5	0	0	0	0	4.80474	0	460	11.9583	11.9583	11.9583	11.9583	11.9583		0.09	0.09	0.09	0.09	0.09
465	2.5	2.5	2.5	0	0	0	4.80474	0	465	11.9583	11.9583	11.9583	11.9583	11.9583		0.09	0.09	0.09	0.09	0.09
470	2.5	2.5	2.5	2.5	0	0	4.80474	0	470	11.9583	11.9583	11.9583	11.9583	11.9583		0.09	0.09	0.09	0.09	0.09
475	2.5	2.5	2.5	2.5	2.5	0	4.80474	0	475	11.9583	11.9583	11.9583	11.9583	11.9583		0.09	0.09	0.09	0.09	0.09
480	2.5	2.5	2.5	2.5	2.5	2.5	4.80474	0	480	11.9583	11.9583	11.9583	11.9583	11.9583		0.09	0.09	0.09	0.09	0.09
485	2.5	2.5	2.5	2.5	2.5	2.5	7.30474	0	485	11.9583	11.9583	11.9583	11.9583	11.9583		0.09	0.09	0.09	0.09	0.09
490	2.5	2.5	2.5	2.5	2.5	2.5	9.80474	0	490	11.9583	11.9583	11.9583	11.9583	11.9583		0.09	0.09	0.09	0.09	0.09
495	2.5	2.5	2.5	2.5	2.5	2.84641	11.9583	0	495	11.9583	11.9583	11.9583	11.9583	11.9583		0.09	0.09	0.09	0.09	0.09
500	2.5	2.5	2.5	2.5	2.5	5.34641	11.9583	0	500	11.9583	11.9583	11.9583	11.9583	11.9583		0.09	0.09	0.09	0.09	0.09
505	2.5	2.5	2.5	2.5	2.5	7.84641	11.9583	0	505	11.9583	11.9583	11.9583	11.9583	11.9583		0.09	0.09	0.09	0.09	0.09
510	2.5	2.5	2.5	2.5	2.5	10.3464	11.9583	0	510	11.9583	11.9583	11.9583	11.9583	11.9583		0.09	0.09	0.09	0.09	0.09
515	2.5	2.5	2.5	2.5	3.38807	11.9583	11.9583	0	515	11.9583	11.9583	11.9583	11.9583	11.9583		0.09	0.09	0.09	0.09	0.09
520	2.5	2.5	2.5	2.5	5.88807	11.9583	11.9583	0	520	11.9583	11.9583	11.9583	11.9583	11.9583	37.3047	0.09	0.09	0.09	0.09	0.09
525	2.5	2.5	2.5	2.5	8.38807	11.9583	10.8821	1.07625	525	11.9583	11.9583	11.9583	11.9583	11.9583		0.09	0.09	0.09	0.09	0.09
530	2.5	2.5	2.5	2.5	10.8881	11.8615	9.99956	0.979388	530	11.9583	11.9583	11.9583	11.9583	11.9583		0.09	0.09	0.09	0.09	0.09
535	2.5	2.5	2.5	3.92974	11.8615	11.6939	9.18774	0.988105	535	11.9583	11.9583	11.9583	11.9583	11.9583		0.09	0.09	0.09	0.09	0.09
540	0.5	2.5	2.5	6.33288	11.8464	11.4683	8.44978	0.987321	540	11.9583	11.9583	11.9583	11.9583	11.9583		0.09	0.09	0.09	0.09	0.09
545	0	0.5	2.5	8.72093	11.8124	11.1967	7.77815	0.987391	545	11.9583	11.9583	11.9583	11.9583	11.9583		0.09	0.09	0.09	0.09	0.09
550	0	0	0.5	11.075	11.757	10.889	7.16699	0.987385	550	11.9583	11.9583	11.9583	11.9583	11.9583		0.09	0.09	0.09	0.09	0.09
555	0	0	0	11.3736	11.6788	10.554	6.61082	0.987385	555	11.9583	11.9583	11.9583	11.9583	11.9583		0.09	0.09	0.09	0.09	0.09
560	0	0	0	11.0941	11.5776	10.1991	6.10471	0.987385	560	11.9583	11.9583	11.9583	11.9583	11.9583		0.09	0.09	0.09	0.09	0.09
565	0	0	0	10.7134	11.4535	9.83064	5.64415	0.987385	565	11.9583	11.9583	11.9583	11.9583	11.9583		0.09	0.09	0.09	0.09	0.09
570	0	0	0	10.2086	11.3075	9.45385	5.22504	0.987385	570	11.9583	11.9583	11.9583	11.9583	11.9583		0.09	0.09	0.09	0.09	0.09
575	0	0	0	9.55772	11.1407	9.07326	4.84365	0.987385	575	11.9583	11.9583	11.9583	11.9583	11.9583		0.09	0.09	0.09	0.09	0.09
580	0	0	0	8.74004	10.9546	8.6926	4.49659	0.987385	580	11.9583	11.9583	11.9583	11.9583	11.9583		0.09	0.09	0.09	0.09	0.09
585	0	0	0	7.7363	10.751	8.31496	4.18076	0.987385	585	11.9583	11.9583	11.9583	11.9583	11.9583		0.09	0.09	0.09	0.09	0.09
590	0	0	0	6.52897	10.5318	7.94288	3.89336	0.987385	590	11.9583	11.9583	11.9583	11.9583	11.9583		0.09	0.09	0.09	0.09	0.09
595	0	0	0	5.10241	10.2988	7.57842	3.63182	0.987385	595	11.9583	11.9583	11.9583	11.9583	11.9583		0.09	0.09	0.09	0.09	0.09
600	0	0	0	3.44284	10.0539	7.22323	3.39382	0.987385	600	11.9583	11.9583	11.9583	11.9583	11.9583		0.09	0.09	0.09	0.09	0.09
605	0	0	0	1.53844	9.79917	6.87858	3.17724	0.987385	605	11.9583	11.9583	11.9583	11.9583	11.9583		0.09	0.09	0.09	0.09	0.09
610	0	0	0	0	8.83761	6.54546	2.98016	0.987385	610	11.9583	11.9583	11.9583	11.9583	11.9583		0.09	0.09	0.09	0.09	0.09
615	0	0	0	0	6.33761	6.22458	2.80081	0.987385	615	11.9583	11.9583	11.9583	11.9583	11.9583		0.09	0.09	0.09	0.09	0.09
620	0	0	0	0	3.83761	5.91644	2.6376	0.987385	620	11.9583	11.9583	11.9583	11.9583	11.9583		0.09	0.09	0.09	0.09	0.09
625	0	0	0	0	1.33761	5.62135	3.47646	0	625	11.9583	11.9583	11.9583	11.9583	11.9583		0.09	0.09	0.09	0.09	0.09
630	0	0	0	0	0	4.45896	4.23983	0	630	11.9583	11.9583	11.9583	11.9583	11.9583		0.09	0.09	0.09	0.09	0.09
635	0	0	0	0	0	1.95896	4.9345	0	635	11.9583	11.9583	11.9583	11.9583	11.9583		0.09	0.09	0.09	0.09	0.09
640	0	0	0	0	0	0	6.89345	0	640	11.9583	11.9583	11.9583	11.9583	11.9583		0.09	0.09	0.09	0.09	0.09
645	0	0	0	0	0	0	6.89345	0	645	11.9583	11.9583	11.9583	11.9583	11.9583		0.09	0.09	0.09	0.09	0.09
650	0	0	0	0	0	0	6.89345	0	650	11.9583	11.9583	11.9583	11.9583	11.9583		0.09	0.09	0.09	0.09	0.09
655	0	0	0	0	0	0	6.89345	0	655	11.9583	11.9583	11.9583	11.9583	11.9583		0.09	0.09	0.09	0.09	0.09
660	0	0	0	0	0	0	6.89345	0	660	11.9583	11.9583	11.9583	11.9583	11.9583		0.09	0.09	0.09	0.09	0.09
665	0	0	0	0	0	0	6.89345	0	665	11.9583	11.9583	11.9583	11.9583	11.9583		0.09	0.09	0.09	0.09	0.09
670	0	0	0	0	0	0	6.89345	0	670	11.9583	11.9583	11.9583	11.9583	11.9583		0.09	0.09	0.09	0.09	0.09
675	0	0	0	0	0	0	6.89345	0	675	11.9583	11.9583	11.9583	11.9583	11.9583		0.09	0.09	0.09	0.09	0.09
680	2.5	0	0	0	0	0	6.89345	0	680	11.9583	11.9583	11.9583	11.9583	11.9583		0.09	0.09	0.09	0.09	0.09
685	2.5	2.5	0	0	0	0	6.89345	0	685	11.9583	11.9583	11.9583	11.9583	11.9583		0.09	0.09	0.09	0.09	0.09
690	2.5	2.5	2.5	0	0	0	6.89345	0	690	11.9583	11.9583	11.9583	11.9583	11.9583		0.09	0.09	0.09	0.09	0.09
695	2.5	2.5	2.5	2.5	0	0	6.89345	0	695	11.9583	11.9583	11.9583	11.9583	11.9583		0.09	0.09	0.09	0.09	0.09
700	2.5	2.5	2.5	2.5	2.5	0	6.89345	0	700	11.9583	11.9583	11.9583	11.9583	11.9583		0.09	0.09	0.09	0.09	0.09
705	2.5	2.5	2.5	2.5	2.5	2.5	6.89345	0	705	11.9583	11.9583	11.9583	11.9583	11.9583		0.09	0.09	0.09	0.09	0.09
710	2.5	2.5	2.5	2.5	2.5	2.5	9.39345	0	710	11.9583	11.9583	11.9583	11.9583	11.9583		0.09	0.09	0.09	0.09	0.09
715	2.5	2.5	2.5	2.5	2.5	2.5	11.8935	0	715	11.9583	11.9583	11.9583	11.9583	11.9583		0.09	0.09	0.09	0.09	0.09
720	2.5	2.5	2.5	2.5	2.5	4.93512	11.9583	0	720	11.9583	11.9583	11.9583	11.9583	11.9583		0.09	0.09	0.09	0.09	0.09
725	2.5	2.5	2.5	2.5	2.5	7.43512	11.9583	0	725	11.9583	11.9583	11.9583	11.9583	11.9583		0.09	0.09	0.09	0.09	0.09
730	2.5	2.5	2.5	2.5	2.5	9.93512	11.9583	0	730	11.9583	11.9583	11.9583	11.9583	11.9583		0.09	0.09	0.09	0.09	0.09
735	2.5	2.5	2.5	2.5	2.97679	11.9583	11.9583	0	735	11.9583	11.9583	11.9583	11.9583	11.9583		0.09	0.09	0.09	0.09	0.09
740	2.5	2.5	2.5	2.5	5.47679	11.9583	11.9583	0	740	11.9583	11.9583	11.9583	11.9583	11.9583		0.09	0.09	0.09	0.09	0.09
745	2.5	2.5	2.5	2.5	7.97679	11.9583	11.9583	0	745	11.9583	11.9583	11.9583	11.9583	11.9583	39.3935	0.09	0.09	0.09	0.09	0.09
750	2.5	2.5	2.5	2.5	10.4768	11.9583	10.8821	1.07625	750	11.9583	11.9583	11.9583	11.9583	11.9583		0.09	0.09	0.09	0.09	0.09
755	2.5	2.5	2.5	3.51845	11.9583	11.8615	9.99956	0.979388	755	11.9583	11.9583	11.9583	11.9583	11.9583		0.09	0.09	0.09	0.09	0.09
760	2.5	2.5	2.5	6.01845	11.9496	11.6939	9.18774	0.988105	760	11.9583	11.9583	11.9583	11.9583	11.9583		0.09	0.09	0.09	0.09	0.09
765	0.5	2.5	2.5	8.50974	11.9266	11.4683	8.44978	0.987321	765	11.9583	11.9583	11.9583	11.9583	11.9583		0.09	0.09	0.09	0.09	0.09
770	0	0.5	2.5	10.978	11.8854	11.1967	7.77815	0.987391	770	11.9583	11.9583	11.9583	11.9583	11.9583		0.09	0.09	0.09	0.09	0.09
775	0	0	2.01967	11.8854	11.8234	10.889	7.16699	0.987385	775	11.9583	11.9583	11.9583	11.9583	11.9583		0.09	0.09	0.09	0.09	0.09
780	0	0	1.9467	11.8234	11.7393	10.554	6.61082	0.987385	780	11.9583	11.9583	11.9583	11.9583	11.9583		0.09	0.09	0.09	0.09	0.09
785	0	0	1.81174	11.7393	11.6326	10.1991	6.10471	0.987385	785	11.9583	11.9583	11.9583	11.9583	11.9583		0.09	0.09	0.09	0.09	0.09
790	0	0	1.59269	11.6326	11.5036	9.83064	5.64415	0.987385	790	11.9583	11.9583	11.9583	11.9583	11.9583		0.09	0.09	0.09	0.09	0.09
795	0	0	1.26697	11.5036	11.353	9.45385	5.22504	0.987385	795	11.9583	11.9583	11.9583	11.9583	11.9583		0.09	0.09	0.09	0.09	0.09
800	0	0	0.81223	11.353	11.1821	9.07326	4.84365	0.987385	800	11.9583	11.9583	11.9583	11.9583	11.9583		0.09	0.09	0.09	0.09	0.09
805	0	0	0.206928	11.1821	10.9923	8.6926	4.49659	0.987385	805	11.9583	11.9583	11.9583	11.9583	11.9583		0.09	0.09	0.09	0.09	0.09
810	0	0	0	10.423	10.7853	8.31496	4.18076	0.987385	810	11.9583	11.9583	11.9583	11.9583	11.9583		0.09	0.09	0.09	0.09	0.09
815	0	0	0	9.25001	10.563	7.94288	3.89336	0.987385	815	11.9583	11.9583	11.9583	11.9583	11.9583		0.09	0.09	0.09	0.09	0.09
820	0	0	0	7.85468	10.3272	7.57842	3.63182	0.987385	820	11.9583	11.9583	11.9583	11.9583	11.9583		0.09	0.09	0.09	0.09	0.09
825	0	0	0	6.22354	10.0798	7.22323	3.39382	0.987385	825	11.9583	11.9583	11.9583	11.9583	11.9583		0.09	0.09	0.09	0.09	0.09
830	0	0	0	4.345	9.82271	6.87858	3.17724	0.987385	830	11.9583	11.9583	11.9583	11.9583	11.9583		0.09	0.09	0.09	0.09	0.09
835	0	0	0	2.20938	9.55774	6.54546	2.98016	0.987385	835	11.9583	11.9583	11.9583	11.9583	11.9583		0.09	0.09	0.09	0.09	0.09
840	0	0	0	0	9.26712	6.22458	2.80081	0.987385	840	11.9583	11.9583	11.9583	11.9583	11.9583		0.09	0.09	0.09	0.09	0.09
845	0	0	0	0	6.76712	5.91644	2.6376	0.987385	845	11.9583	11.9583	11.9583	11.9583	11.9583		0.09	0.09	0.09	0.09	0.09
850	0	0	0	0	4.26712	5.62135	3.47646	0	850	11.9583	11.9583	11.9583	11.9583	11.9583		0.09	0.09	0.09	0.09	0.09
855	0	0	0	0	1.76712	5.42831	4.23983	0	855	11.9583	11.9583	11.9583	11.9583	11.9583		0.09	0.09	0.09	0.09	0.09
860	0	0	0	0	0	4.69542	4.9345	0	860	11.9583	11.9583	11.9583	11.9583	11.9583		0.09	0.09	0.09	0.09	0.09
865	0	0	0	0	0	2.19542	5.56664	0	865	11.9583	11.9583	11.9583	11.9583	11.9583		0.09	0.09	0.09	0.09	0.09
870	0	0	0	0	0	0	7.76207	0	870	11.9583	11.9583	11.9583	11.9583	11.9583		0.09	0.09	0.09	0.09	0.09
875	0	0	0	0	0	0	7.76207	0	875	11.9583	11.9583	11.9583	11.9583	11.9583		0.09	0.09	0.09	0.09	0.09
880	0	0	0	0	0	0	7.76207	0	880	11.9583	11.9583	11.9583	11.9583	11.9583		0.09	0.09	0.09	0.09	0.09
885	0	0	0	0	0	0	7.76207	0	885	11.9583	11.9583	11.9583	11.9583	11.9583		0.09	0.09	0.09	0.09	0.09
890	0	0	0	0	0	0	7.76207	0	890	11.9583	11.9583	11.9583	11.9583	11.9583		0.09	0.09	0.09	0.09	0.09
895	0	0	0	0	0	0	7.76207	0	895	11.9583	11.9583	11.9583	11.9583	11.9583		0.09	0.09	0.09	0.09	0.09
900	0	0	0	0	0	0	7.76207	0	900	11.9583	11.9583	11.9583	11.9583	11.9583		0.09	0.09	0.09	0.09	0.09
MEORQ	39.39
Delay	110.048

## Sheet: AT-2
Qmax	1800	veh/h		capacity 1	21.9512
Kjam	105	veh/km		capacity 2	83.0542
Length	0.7	km
FFS	82	km/h		Entry flow:	688
				W/V	0.0868468
Clock tick	5	sec
	0.00138889	hr
Distance travelled	0.113889	km		Offset:
No. of cells	6.14634			65	GREEN
N	11.9583	veh		165	RED
Q	2.5	veh		290	GREEN
				390	RED
				515	GREEN
				615	RED
				740	GREEN
				840	RED
										N:	11.9583					W/V:	0.09
Q	2.5	2.5	2.5	2.5	2.5	2.5	2.5
N	999	10	10	10	10	10	10	Sink
Time	Gate	1	2	3	4	5	6	7
5	2.5	0	0	0	0	0	0	0	5						MEORQ
10	2.5	2.5	0	0	0	0	0	0	10	11.9583	11.9583	11.9583	11.9583	11.9583		0.09	0.09	0.09	0.09	0.09
15	2.5	2.5	2.5	0	0	0	0	0	15	11.9583	11.9583	11.9583	11.9583	11.9583		0.09	0.09	0.09	0.09	0.09
20	2.5	2.5	2.5	2.5	0	0	0	0	20	11.9583	11.9583	11.9583	11.9583	11.9583		0.09	0.09	0.09	0.09	0.09
25	2.5	2.5	2.5	2.5	2.5	0	0	0	25	11.9583	11.9583	11.9583	11.9583	11.9583		0.09	0.09	0.09	0.09	0.09
30	2.5	2.5	2.5	2.5	2.5	2.5	0	0	30	11.9583	11.9583	11.9583	11.9583	11.9583		0.09	0.09	0.09	0.09	0.09
35	2.5	2.5	2.5	2.5	2.5	2.5	2.5	0	35	11.9583	11.9583	11.9583	11.9583	11.9583		0.09	0.09	0.09	0.09	0.09
40	2.5	2.5	2.5	2.5	2.5	2.5	5	0	40	11.9583	11.9583	11.9583	11.9583	11.9583		0.09	0.09	0.09	0.09	0.09
45	2.5	2.5	2.5	2.5	2.5	2.5	7.5	0	45	11.9583	11.9583	11.9583	11.9583	11.9583		0.09	0.09	0.09	0.09	0.09
50	2.5	2.5	2.5	2.5	2.5	2.5	10	0	50	11.9583	11.9583	11.9583	11.9583	11.9583		0.09	0.09	0.09	0.09	0.09
55	2.5	2.5	2.5	2.5	2.5	3.04167	11.9583	0	55	11.9583	11.9583	11.9583	11.9583	11.9583		0.09	0.09	0.09	0.09	0.09
60	2.5	2.5	2.5	2.5	2.5	5.54167	11.9583	0	60	11.9583	11.9583	11.9583	11.9583	11.9583		0.09	0.09	0.09	0.09	0.09
65	2.5	2.5	2.5	2.5	2.5	8.04167	11.9583	0	65	11.9583	11.9583	11.9583	11.9583	11.9583	30	0.09	0.09	0.09	0.09	0.09
70	2.5	2.5	2.5	2.5	2.5	10.5417	10.8821	1.07625	70	11.9583	11.9583	11.9583	11.9583	11.9583		0.09	0.09	0.09	0.09	0.09
75	2.5	2.5	2.5	2.5	3.58333	10.8821	9.99956	0.979388	75	11.9583	11.9583	11.9583	11.9583	11.9583		0.09	0.09	0.09	0.09	0.09
80	2.5	2.5	2.5	2.5	5.00708	10.8027	9.18774	0.988105	80	11.9583	11.9583	11.9583	11.9583	11.9583		0.09	0.09	0.09	0.09	0.09
85	2.5	2.5	2.5	2.5	6.35141	10.6573	8.44978	0.987321	85	11.9583	11.9583	11.9583	11.9583	11.9583		0.09	0.09	0.09	0.09	0.09
90	0.5	2.5	2.5	2.5	7.55039	10.4586	7.77815	0.987391	90	11.9583	11.9583	11.9583	11.9583	11.9583		0.09	0.09	0.09	0.09	0.09
95	0	0.5	2.5	2.5	8.55069	10.2174	7.16699	0.987385	95	11.9583	11.9583	11.9583	11.9583	11.9583		0.09	0.09	0.09	0.09	0.09
100	0	0	0.5	2.5	9.30975	9.94286	6.61082	0.987385	100	11.9583	11.9583	11.9583	11.9583	11.9583		0.09	0.09	0.09	0.09	0.09
105	0	0	0	0.5	9.79427	9.64297	6.10471	0.987385	105	11.9583	11.9583	11.9583	11.9583	11.9583		0.09	0.09	0.09	0.09	0.09
110	0	0	0	0	7.97891	9.32453	5.64415	0.987385	110	11.9583	11.9583	11.9583	11.9583	11.9583		0.09	0.09	0.09	0.09	0.09
115	0	0	0	0	5.47891	8.9933	5.22504	0.987385	115	11.9583	11.9583	11.9583	11.9583	11.9583		0.09	0.09	0.09	0.09	0.09
120	0	0	0	0	2.97891	8.65415	4.84365	0.987385	120	11.9583	11.9583	11.9583	11.9583	11.9583		0.09	0.09	0.09	0.09	0.09
125	0	0	0	0	0.478909	8.31121	4.49659	0.987385	125	11.9583	11.9583	11.9583	11.9583	11.9583		0.09	0.09	0.09	0.09	0.09
130	0	0	0	0	0	6.29012	4.18076	0.987385	130	11.9583	11.9583	11.9583	11.9583	11.9583		0.09	0.09	0.09	0.09	0.09
135	0	0	0	0	0	3.79012	3.89336	0.987385	135	11.9583	11.9583	11.9583	11.9583	11.9583		0.09	0.09	0.09	0.09	0.09
140	0	0	0	0	0	1.29012	3.63182	0.987385	140	11.9583	11.9583	11.9583	11.9583	11.9583		0.09	0.09	0.09	0.09	0.09
145	0	0	0	0	0	0	2.42194	0.987385	145	11.9583	11.9583	11.9583	11.9583	11.9583		0.09	0.09	0.09	0.09	0.09
150	0	0	0	0	0	0	0	0.987385	150	11.9583	11.9583	11.9583	11.9583	11.9583		0.09	0.09	0.09	0.09	0.09
155	0	0	0	0	0	0	0	0	155	11.9583	11.9583	11.9583	11.9583	11.9583		0.09	0.09	0.09	0.09	0.09
160	0	0	0	0	0	0	0	0	160	11.9583	11.9583	11.9583	11.9583	11.9583		0.09	0.09	0.09	0.09	0.09
165	0	0	0	0	0	0	0	0	165	11.9583	11.9583	11.9583	11.9583	11.9583		0.09	0.09	0.09	0.09	0.09
170	0	0	0	0	0	0	0	0	170	11.9583	11.9583	11.9583	11.9583	11.9583		0.09	0.09	0.09	0.09	0.09
175	0	0	0	0	0	0	0	0	175	11.9583	11.9583	11.9583	11.9583	11.9583		0.09	0.09	0.09	0.09	0.09
180	0	0	0	0	0	0	0	0	180	11.9583	11.9583	11.9583	11.9583	11.9583		0.09	0.09	0.09	0.09	0.09
185	0	0	0	0	0	0	0	0	185	11.9583	11.9583	11.9583	11.9583	11.9583		0.09	0.09	0.09	0.09	0.09
190	0	0	0	0	0	0	0	0	190	11.9583	11.9583	11.9583	11.9583	11.9583		0.09	0.09	0.09	0.09	0.09
195	0	0	0	0	0	0	0	0	195	11.9583	11.9583	11.9583	11.9583	11.9583		0.09	0.09	0.09	0.09	0.09
200	0	0	0	0	0	0	0	0	200	11.9583	11.9583	11.9583	11.9583	11.9583		0.09	0.09	0.09	0.09	0.09
205	0	0	0	0	0	0	0	0	205	11.9583	11.9583	11.9583	11.9583	11.9583		0.09	0.09	0.09	0.09	0.09
210	0	0	0	0	0	0	0	0	210	11.9583	11.9583	11.9583	11.9583	11.9583		0.09	0.09	0.09	0.09	0.09
215	0	0	0	0	0	0	0	0	215	11.9583	11.9583	11.9583	11.9583	11.9583		0.09	0.09	0.09	0.09	0.09
220	0	0	0	0	0	0	0	0	220	11.9583	11.9583	11.9583	11.9583	11.9583		0.09	0.09	0.09	0.09	0.09
225	0	0	0	0	0	0	0	0	225	11.9583	11.9583	11.9583	11.9583	11.9583		0.09	0.09	0.09	0.09	0.09
230	2.5	0	0	0	0	0	0	0	230	11.9583	11.9583	11.9583	11.9583	11.9583		0.09	0.09	0.09	0.09	0.09
235	2.5	2.5	0	0	0	0	0	0	235	11.9583	11.9583	11.9583	11.9583	11.9583		0.09	0.09	0.09	0.09	0.09
240	2.5	2.5	2.5	0	0	0	0	0	240	11.9583	11.9583	11.9583	11.9583	11.9583		0.09	0.09	0.09	0.09	0.09
245	2.5	2.5	2.5	2.5	0	0	0	0	245	11.9583	11.9583	11.9583	11.9583	11.9583		0.09	0.09	0.09	0.09	0.09
250	2.5	2.5	2.5	2.5	2.5	0	0	0	250	11.9583	11.9583	11.9583	11.9583	11.9583		0.09	0.09	0.09	0.09	0.09
255	2.5	2.5	2.5	2.5	2.5	2.5	0	0	255	11.9583	11.9583	11.9583	11.9583	11.9583		0.09	0.09	0.09	0.09	0.09
260	2.5	2.5	2.5	2.5	2.5	2.5	2.5	0	260	11.9583	11.9583	11.9583	11.9583	11.9583		0.09	0.09	0.09	0.09	0.09
265	2.5	2.5	2.5	2.5	2.5	2.5	5	0	265	11.9583	11.9583	11.9583	11.9583	11.9583		0.09	0.09	0.09	0.09	0.09
270	2.5	2.5	2.5	2.5	2.5	2.5	7.5	0	270	11.9583	11.9583	11.9583	11.9583	11.9583		0.09	0.09	0.09	0.09	0.09
275	2.5	2.5	2.5	2.5	2.5	2.5	10	0	275	11.9583	11.9583	11.9583	11.9583	11.9583		0.09	0.09	0.09	0.09	0.09
280	2.5	2.5	2.5	2.5	2.5	3.04167	11.9583	0	280	11.9583	11.9583	11.9583	11.9583	11.9583		0.09	0.09	0.09	0.09	0.09
285	2.5	2.5	2.5	2.5	2.5	5.54167	11.9583	0	285	11.9583	11.9583	11.9583	11.9583	11.9583		0.09	0.09	0.09	0.09	0.09
290	2.5	2.5	2.5	2.5	2.5	8.04167	11.9583	0	290	11.9583	11.9583	11.9583	11.9583	11.9583	30	0.09	0.09	0.09	0.09	0.09
295	2.5	2.5	2.5	2.5	2.5	10.5417	10.8821	1.07625	295	11.9583	11.9583	11.9583	11.9583	11.9583		0.09	0.09	0.09	0.09	0.09
300	2.5	2.5	2.5	2.5	3.58333	10.8821	9.99956	0.979388	300	11.9583	11.9583	11.9583	11.9583	11.9583		0.09	0.09	0.09	0.09	0.09
305	2.5	2.5	2.5	2.5	5.00708	10.8027	9.18774	0.988105	305	11.9583	11.9583	11.9583	11.9583	11.9583		0.09	0.09	0.09	0.09	0.09
310	2.5	2.5	2.5	2.5	6.35141	10.6573	8.44978	0.987321	310	11.9583	11.9583	11.9583	11.9583	11.9583		0.09	0.09	0.09	0.09	0.09
315	0.5	2.5	2.5	2.5	7.55039	10.4586	7.77815	0.987391	315	11.9583	11.9583	11.9583	11.9583	11.9583		0.09	0.09	0.09	0.09	0.09
320	0	0.5	2.5	2.5	8.55069	10.2174	7.16699	0.987385	320	11.9583	11.9583	11.9583	11.9583	11.9583		0.09	0.09	0.09	0.09	0.09
325	0	0	0.5	2.5	9.30975	9.94286	6.61082	0.987385	325	11.9583	11.9583	11.9583	11.9583	11.9583		0.09	0.09	0.09	0.09	0.09
330	0	0	0	0.5	9.79427	9.64297	6.10471	0.987385	330	11.9583	11.9583	11.9583	11.9583	11.9583		0.09	0.09	0.09	0.09	0.09
335	0	0	0	0	7.97891	9.32453	5.64415	0.987385	335	11.9583	11.9583	11.9583	11.9583	11.9583		0.09	0.09	0.09	0.09	0.09
340	0	0	0	0	5.47891	8.9933	5.22504	0.987385	340	11.9583	11.9583	11.9583	11.9583	11.9583		0.09	0.09	0.09	0.09	0.09
345	0	0	0	0	2.97891	8.65415	4.84365	0.987385	345	11.9583	11.9583	11.9583	11.9583	11.9583		0.09	0.09	0.09	0.09	0.09
350	0	0	0	0	0.478909	8.31121	4.49659	0.987385	350	11.9583	11.9583	11.9583	11.9583	11.9583		0.09	0.09	0.09	0.09	0.09
355	0	0	0	0	0	6.29012	4.18076	0.987385	355	11.9583	11.9583	11.9583	11.9583	11.9583		0.09	0.09	0.09	0.09	0.09
360	0	0	0	0	0	3.79012	3.89336	0.987385	360	11.9583	11.9583	11.9583	11.9583	11.9583		0.09	0.09	0.09	0.09	0.09
365	0	0	0	0	0	1.29012	3.63182	0.987385	365	11.9583	11.9583	11.9583	11.9583	11.9583		0.09	0.09	0.09	0.09	0.09
370	0	0	0	0	0	0	2.42194	0.987385	370	11.9583	11.9583	11.9583	11.9583	11.9583		0.09	0.09	0.09	0.09	0.09
375	0	0	0	0	0	0	0	0.987385	375	11.9583	11.9583	11.9583	11.9583	11.9583		0.09	0.09	0.09	0.09	0.09
380	0	0	0	0	0	0	0	0	380	11.9583	11.9583	11.9583	11.9583	11.9583		0.09	0.09	0.09	0.09	0.09
385	0	0	0	0	0	0	0	0	385	11.9583	11.9583	11.9583	11.9583	11.9583		0.09	0.09	0.09	0.09	0.09
390	0	0	0	0	0	0	0	0	390	11.9583	11.9583	11.9583	11.9583	11.9583		0.09	0.09	0.09	0.09	0.09
395	0	0	0	0	0	0	0	0	395	11.9583	11.9583	11.9583	11.9583	11.9583		0.09	0.09	0.09	0.09	0.09
400	0	0	0	0	0	0	0	0	400	11.9583	11.9583	11.9583	11.9583	11.9583		0.09	0.09	0.09	0.09	0.09
405	0	0	0	0	0	0	0	0	405	11.9583	11.9583	11.9583	11.9583	11.9583		0.09	0.09	0.09	0.09	0.09
410	0	0	0	0	0	0	0	0	410	11.9583	11.9583	11.9583	11.9583	11.9583		0.09	0.09	0.09	0.09	0.09
415	0	0	0	0	0	0	0	0	415	11.9583	11.9583	11.9583	11.9583	11.9583		0.09	0.09	0.09	0.09	0.09
420	0	0	0	0	0	0	0	0	420	11.9583	11.9583	11.9583	11.9583	11.9583		0.09	0.09	0.09	0.09	0.09
425	0	0	0	0	0	0	0	0	425	11.9583	11.9583	11.9583	11.9583	11.9583		0.09	0.09	0.09	0.09	0.09
430	0	0	0	0	0	0	0	0	430	11.9583	11.9583	11.9583	11.9583	11.9583		0.09	0.09	0.09	0.09	0.09
435	0	0	0	0	0	0	0	0	435	11.9583	11.9583	11.9583	11.9583	11.9583		0.09	0.09	0.09	0.09	0.09
440	0	0	0	0	0	0	0	0	440	11.9583	11.9583	11.9583	11.9583	11.9583		0.09	0.09	0.09	0.09	0.09
445	0	0	0	0	0	0	0	0	445	11.9583	11.9583	11.9583	11.9583	11.9583		0.09	0.09	0.09	0.09	0.09
450	0	0	0	0	0	0	0	0	450	11.9583	11.9583	11.9583	11.9583	11.9583		0.09	0.09	0.09	0.09	0.09
455	2.5	0	0	0	0	0	0	0	455	11.9583	11.9583	11.9583	11.9583	11.9583		0.09	0.09	0.09	0.09	0.09
460	2.5	2.5	0	0	0	0	0	0	460	11.9583	11.9583	11.9583	11.9583	11.9583		0.09	0.09	0.09	0.09	0.09
465	2.5	2.5	2.5	0	0	0	0	0	465	11.9583	11.9583	11.9583	11.9583	11.9583		0.09	0.09	0.09	0.09	0.09
470	2.5	2.5	2.5	2.5	0	0	0	0	470	11.9583	11.9583	11.9583	11.9583	11.9583		0.09	0.09	0.09	0.09	0.09
475	2.5	2.5	2.5	2.5	2.5	0	0	0	475	11.9583	11.9583	11.9583	11.9583	11.9583		0.09	0.09	0.09	0.09	0.09
480	2.5	2.5	2.5	2.5	2.5	2.5	0	0	480	11.9583	11.9583	11.9583	11.9583	11.9583		0.09	0.09	0.09	0.09	0.09
485	2.5	2.5	2.5	2.5	2.5	2.5	2.5	0	485	11.9583	11.9583	11.9583	11.9583	11.9583		0.09	0.09	0.09	0.09	0.09
490	2.5	2.5	2.5	2.5	2.5	2.5	5	0	490	11.9583	11.9583	11.9583	11.9583	11.9583		0.09	0.09	0.09	0.09	0.09
495	2.5	2.5	2.5	2.5	2.5	2.5	7.5	0	495	11.9583	11.9583	11.9583	11.9583	11.9583		0.09	0.09	0.09	0.09	0.09
500	2.5	2.5	2.5	2.5	2.5	2.5	10	0	500	11.9583	11.9583	11.9583	11.9583	11.9583		0.09	0.09	0.09	0.09	0.09
505	2.5	2.5	2.5	2.5	2.5	3.04167	11.9583	0	505	11.9583	11.9583	11.9583	11.9583	11.9583		0.09	0.09	0.09	0.09	0.09
510	2.5	2.5	2.5	2.5	2.5	5.54167	11.9583	0	510	11.9583	11.9583	11.9583	11.9583	11.9583		0.09	0.09	0.09	0.09	0.09
515	2.5	2.5	2.5	2.5	2.5	8.04167	11.9583	0	515	11.9583	11.9583	11.9583	11.9583	11.9583	30	0.09	0.09	0.09	0.09	0.09
520	2.5	2.5	2.5	2.5	2.5	10.5417	10.8821	1.07625	520	11.9583	11.9583	11.9583	11.9583	11.9583		0.09	0.09	0.09	0.09	0.09
525	2.5	2.5	2.5	2.5	3.58333	10.8821	9.99956	0.979388	525	11.9583	11.9583	11.9583	11.9583	11.9583		0.09	0.09	0.09	0.09	0.09
530	2.5	2.5	2.5	2.5	5.00708	10.8027	9.18774	0.988105	530	11.9583	11.9583	11.9583	11.9583	11.9583		0.09	0.09	0.09	0.09	0.09
535	2.5	2.5	2.5	2.5	6.35141	10.6573	8.44978	0.987321	535	11.9583	11.9583	11.9583	11.9583	11.9583		0.09	0.09	0.09	0.09	0.09
540	0.5	2.5	2.5	2.5	7.55039	10.4586	7.77815	0.987391	540	11.9583	11.9583	11.9583	11.9583	11.9583		0.09	0.09	0.09	0.09	0.09
545	0	0.5	2.5	2.5	8.55069	10.2174	7.16699	0.987385	545	11.9583	11.9583	11.9583	11.9583	11.9583		0.09	0.09	0.09	0.09	0.09
550	0	0	0.5	2.5	9.30975	9.94286	6.61082	0.987385	550	11.9583	11.9583	11.9583	11.9583	11.9583		0.09	0.09	0.09	0.09	0.09
555	0	0	0	0.5	9.79427	9.64297	6.10471	0.987385	555	11.9583	11.9583	11.9583	11.9583	11.9583		0.09	0.09	0.09	0.09	0.09
560	0	0	0	0	7.97891	9.32453	5.64415	0.987385	560	11.9583	11.9583	11.9583	11.9583	11.9583		0.09	0.09	0.09	0.09	0.09
565	0	0	0	0	5.47891	8.9933	5.22504	0.987385	565	11.9583	11.9583	11.9583	11.9583	11.9583		0.09	0.09	0.09	0.09	0.09
570	0	0	0	0	2.97891	8.65415	4.84365	0.987385	570	11.9583	11.9583	11.9583	11.9583	11.9583		0.09	0.09	0.09	0.09	0.09
575	0	0	0	0	0.478909	8.31121	4.49659	0.987385	575	11.9583	11.9583	11.9583	11.9583	11.9583		0.09	0.09	0.09	0.09	0.09
580	0	0	0	0	0	6.29012	4.18076	0.987385	580	11.9583	11.9583	11.9583	11.9583	11.9583		0.09	0.09	0.09	0.09	0.09
585	0	0	0	0	0	3.79012	3.89336	0.987385	585	11.9583	11.9583	11.9583	11.9583	11.9583		0.09	0.09	0.09	0.09	0.09
590	0	0	0	0	0	1.29012	3.63182	0.987385	590	11.9583	11.9583	11.9583	11.9583	11.9583		0.09	0.09	0.09	0.09	0.09
595	0	0	0	0	0	0	2.42194	0.987385	595	11.9583	11.9583	11.9583	11.9583	11.9583		0.09	0.09	0.09	0.09	0.09
600	0	0	0	0	0	0	0	0.987385	600	11.9583	11.9583	11.9583	11.9583	11.9583		0.09	0.09	0.09	0.09	0.09
605	0	0	0	0	0	0	0	0	605	11.9583	11.9583	11.9583	11.9583	11.9583		0.09	0.09	0.09	0.09	0.09
610	0	0	0	0	0	0	0	0	610	11.9583	11.9583	11.9583	11.9583	11.9583		0.09	0.09	0.09	0.09	0.09
615	0	0	0	0	0	0	0	0	615	11.9583	11.9583	11.9583	11.9583	11.9583		0.09	0.09	0.09	0.09	0.09
620	0	0	0	0	0	0	0	0	620	11.9583	11.9583	11.9583	11.9583	11.9583		0.09	0.09	0.09	0.09	0.09
625	0	0	0	0	0	0	0	0	625	11.9583	11.9583	11.9583	11.9583	11.9583		0.09	0.09	0.09	0.09	0.09
630	0	0	0	0	0	0	0	0	630	11.9583	11.9583	11.9583	11.9583	11.9583		0.09	0.09	0.09	0.09	0.09
635	0	0	0	0	0	0	0	0	635	11.9583	11.9583	11.9583	11.9583	11.9583		0.09	0.09	0.09	0.09	0.09
640	0	0	0	0	0	0	0	0	640	11.9583	11.9583	11.9583	11.9583	11.9583		0.09	0.09	0.09	0.09	0.09
645	0	0	0	0	0	0	0	0	645	11.9583	11.9583	11.9583	11.9583	11.9583		0.09	0.09	0.09	0.09	0.09
650	0	0	0	0	0	0	0	0	650	11.9583	11.9583	11.9583	11.9583	11.9583		0.09	0.09	0.09	0.09	0.09
655	0	0	0	0	0	0	0	0	655	11.9583	11.9583	11.9583	11.9583	11.9583		0.09	0.09	0.09	0.09	0.09
660	0	0	0	0	0	0	0	0	660	11.9583	11.9583	11.9583	11.9583	11.9583		0.09	0.09	0.09	0.09	0.09
665	0	0	0	0	0	0	0	0	665	11.9583	11.9583	11.9583	11.9583	11.9583		0.09	0.09	0.09	0.09	0.09
670	0	0	0	0	0	0	0	0	670	11.9583	11.9583	11.9583	11.9583	11.9583		0.09	0.09	0.09	0.09	0.09
675	0	0	0	0	0	0	0	0	675	11.9583	11.9583	11.9583	11.9583	11.9583		0.09	0.09	0.09	0.09	0.09
680	2.5	0	0	0	0	0	0	0	680	11.9583	11.9583	11.9583	11.9583	11.9583		0.09	0.09	0.09	0.09	0.09
685	2.5	2.5	0	0	0	0	0	0	685	11.9583	11.9583	11.9583	11.9583	11.9583		0.09	0.09	0.09	0.09	0.09
690	2.5	2.5	2.5	0	0	0	0	0	690	11.9583	11.9583	11.9583	11.9583	11.9583		0.09	0.09	0.09	0.09	0.09
695	2.5	2.5	2.5	2.5	0	0	0	0	695	11.9583	11.9583	11.9583	11.9583	11.9583		0.09	0.09	0.09	0.09	0.09
700	2.5	2.5	2.5	2.5	2.5	0	0	0	700	11.9583	11.9583	11.9583	11.9583	11.9583		0.09	0.09	0.09	0.09	0.09
705	2.5	2.5	2.5	2.5	2.5	2.5	0	0	705	11.9583	11.9583	11.9583	11.9583	11.9583		0.09	0.09	0.09	0.09	0.09
710	2.5	2.5	2.5	2.5	2.5	2.5	2.5	0	710	11.9583	11.9583	11.9583	11.9583	11.9583		0.09	0.09	0.09	0.09	0.09
715	2.5	2.5	2.5	2.5	2.5	2.5	5	0	715	11.9583	11.9583	11.9583	11.9583	11.9583		0.09	0.09	0.09	0.09	0.09
720	2.5	2.5	2.5	2.5	2.5	2.5	7.5	0	720	11.9583	11.9583	11.9583	11.9583	11.9583		0.09	0.09	0.09	0.09	0.09
725	2.5	2.5	2.5	2.5	2.5	2.5	10	0	725	11.9583	11.9583	11.9583	11.9583	11.9583		0.09	0.09	0.09	0.09	0.09
730	2.5	2.5	2.5	2.5	2.5	3.04167	11.9583	0	730	11.9583	11.9583	11.9583	11.9583	11.9583		0.09	0.09	0.09	0.09	0.09
735	2.5	2.5	2.5	2.5	2.5	5.54167	11.9583	0	735	11.9583	11.9583	11.9583	11.9583	11.9583		0.09	0.09	0.09	0.09	0.09
740	2.5	2.5	2.5	2.5	2.5	8.04167	11.9583	0	740	11.9583	11.9583	11.9583	11.9583	11.9583	30	0.09	0.09	0.09	0.09	0.09
745	2.5	2.5	2.5	2.5	2.5	10.5417	10.8821	1.07625	745	11.9583	11.9583	11.9583	11.9583	11.9583		0.09	0.09	0.09	0.09	0.09
750	2.5	2.5	2.5	2.5	3.58333	10.8821	9.99956	0.979388	750	11.9583	11.9583	11.9583	11.9583	11.9583		0.09	0.09	0.09	0.09	0.09
755	2.5	2.5	2.5	2.5	5.00708	10.8027	9.18774	0.988105	755	11.9583	11.9583	11.9583	11.9583	11.9583		0.09	0.09	0.09	0.09	0.09
760	2.5	2.5	2.5	2.5	6.35141	10.6573	8.44978	0.987321	760	11.9583	11.9583	11.9583	11.9583	11.9583		0.09	0.09	0.09	0.09	0.09
765	0.5	2.5	2.5	2.5	7.55039	10.4586	7.77815	0.987391	765	11.9583	11.9583	11.9583	11.9583	11.9583		0.09	0.09	0.09	0.09	0.09
770	0	0.5	2.5	2.5	8.55069	10.2174	7.16699	0.987385	770	11.9583	11.9583	11.9583	11.9583	11.9583		0.09	0.09	0.09	0.09	0.09
775	0	0	0.5	2.5	9.30975	9.94286	6.61082	0.987385	775	11.9583	11.9583	11.9583	11.9583	11.9583		0.09	0.09	0.09	0.09	0.09
780	0	0	0	0.5	9.79427	9.64297	6.10471	0.987385	780	11.9583	11.9583	11.9583	11.9583	11.9583		0.09	0.09	0.09	0.09	0.09
785	0	0	0	0	7.97891	9.32453	5.64415	0.987385	785	11.9583	11.9583	11.9583	11.9583	11.9583		0.09	0.09	0.09	0.09	0.09
790	0	0	0	0	5.47891	8.9933	5.22504	0.987385	790	11.9583	11.9583	11.9583	11.9583	11.9583		0.09	0.09	0.09	0.09	0.09
795	0	0	0	0	2.97891	8.65415	4.84365	0.987385	795	11.9583	11.9583	11.9583	11.9583	11.9583		0.09	0.09	0.09	0.09	0.09
800	0	0	0	0	0.478909	8.31121	4.49659	0.987385	800	11.9583	11.9583	11.9583	11.9583	11.9583		0.09	0.09	0.09	0.09	0.09
805	0	0	0	0	0	6.29012	4.18076	0.987385	805	11.9583	11.9583	11.9583	11.9583	11.9583		0.09	0.09	0.09	0.09	0.09
810	0	0	0	0	0	3.79012	3.89336	0.987385	810	11.9583	11.9583	11.9583	11.9583	11.9583		0.09	0.09	0.09	0.09	0.09
815	0	0	0	0	0	1.29012	3.63182	0.987385	815	11.9583	11.9583	11.9583	11.9583	11.9583		0.09	0.09	0.09	0.09	0.09
820	0	0	0	0	0	0	2.42194	0.987385	820	11.9583	11.9583	11.9583	11.9583	11.9583		0.09	0.09	0.09	0.09	0.09
825	0	0	0	0	0	0	0	0.987385	825	11.9583	11.9583	11.9583	11.9583	11.9583		0.09	0.09	0.09	0.09	0.09
830	0	0	0	0	0	0	0	0	830	11.9583	11.9583	11.9583	11.9583	11.9583		0.09	0.09	0.09	0.09	0.09
835	0	0	0	0	0	0	0	0	835	11.9583	11.9583	11.9583	11.9583	11.9583		0.09	0.09	0.09	0.09	0.09
840	0	0	0	0	0	0	0	0	840	11.9583	11.9583	11.9583	11.9583	11.9583		0.09	0.09	0.09	0.09	0.09
845	0	0	0	0	0	0	0	0	845	11.9583	11.9583	11.9583	11.9583	11.9583		0.09	0.09	0.09	0.09	0.09
850	0	0	0	0	0	0	0	0	850	11.9583	11.9583	11.9583	11.9583	11.9583		0.09	0.09	0.09	0.09	0.09
855	0	0	0	0	0	0	0	0	855	11.9583	11.9583	11.9583	11.9583	11.9583		0.09	0.09	0.09	0.09	0.09
860	0	0	0	0	0	0	0	0	860	11.9583	11.9583	11.9583	11.9583	11.9583		0.09	0.09	0.09	0.09	0.09
865	0	0	0	0	0	0	0	0	865	11.9583	11.9583	11.9583	11.9583	11.9583		0.09	0.09	0.09	0.09	0.09
870	0	0	0	0	0	0	0	0	870	11.9583	11.9583	11.9583	11.9583	11.9583		0.09	0.09	0.09	0.09	0.09
875	0	0	0	0	0	0	0	0	875	11.9583	11.9583	11.9583	11.9583	11.9583		0.09	0.09	0.09	0.09	0.09
880	0	0	0	0	0	0	0	0	880	11.9583	11.9583	11.9583	11.9583	11.9583		0.09	0.09	0.09	0.09	0.09
885	0	0	0	0	0	0	0	0	885	11.9583	11.9583	11.9583	11.9583	11.9583		0.09	0.09	0.09	0.09	0.09
890	0	0	0	0	0	0	0	0	890	11.9583	11.9583	11.9583	11.9583	11.9583		0.09	0.09	0.09	0.09	0.09
895	0	0	0	0	0	0	0	0	895	11.9583	11.9583	11.9583	11.9583	11.9583		0.09	0.09	0.09	0.09	0.09
900	0	0	0	0	0	0	0	0	900	11.9583	11.9583	11.9583	11.9583	11.9583		0.09	0.09	0.09	0.09	0.09
MEORQ	30
Delay	62.951

## Sheet: AT-4
Qmax	1800	veh/h		capacity 1	21.9512
Kjam	105	veh/km		capacity 2	83.0542
Length	0.7	km
FFS	82	km/h		Entry flow:	688
				W/V	0.0868468
Clock tick	5	sec
	0.00138889	hr
Distance travelled	0.113889	km		Offset:
No. of cells	6.14634			40	GREEN
N	11.9583	veh		140	RED
Q	2.5	veh		265	GREEN
				365	RED
				490	GREEN
				590	RED
				715	GREEN
				815	RED
										N:	11.9583					W/V:	0.0868468
Q	2.5	2.5	2.5	2.5	2.5	2.5	2.5
N	999	10	10	10	10	10	10	Sink
Time	Gate	1	2	3	4	5	6	7
5	2.5	0	0	0	0	0	0	0	5						MEORQ
10	2.5	2.5	0	0	0	0	0	0	10	11.9583	11.9583	11.9583	11.9583	11.9583		0.0868468	0.0868468	0.0868468	0.0868468	0.0868468
15	2.5	2.5	2.5	0	0	0	0	0	15	11.9583	11.9583	11.9583	11.9583	11.9583		0.0868468	0.0868468	0.0868468	0.0868468	0.0868468
20	2.5	2.5	2.5	2.5	0	0	0	0	20	11.9583	11.9583	11.9583	11.9583	11.9583		0.0868468	0.0868468	0.0868468	0.0868468	0.0868468
25	2.5	2.5	2.5	2.5	2.5	0	0	0	25	11.9583	11.9583	11.9583	11.9583	11.9583		0.0868468	0.0868468	0.0868468	0.0868468	0.0868468
30	2.5	2.5	2.5	2.5	2.5	2.5	0	0	30	11.9583	11.9583	11.9583	11.9583	11.9583		0.0868468	0.0868468	0.0868468	0.0868468	0.0868468
35	2.5	2.5	2.5	2.5	2.5	2.5	2.5	0	35	11.9583	11.9583	11.9583	11.9583	11.9583		0.0868468	0.0868468	0.0868468	0.0868468	0.0868468
40	2.5	2.5	2.5	2.5	2.5	2.5	5	0	40	11.9583	11.9583	11.9583	11.9583	11.9583	17.5	0.0868468	0.0868468	0.0868468	0.0868468	0.0868468
45	2.5	2.5	2.5	2.5	2.5	2.5	5	1.03854	45	11.9583	11.9583	11.9583	11.9583	11.9583		0.0868468	0.0868468	0.0868468	0.0868468	0.0868468
50	2.5	2.5	2.5	2.5	2.5	2.5	5	0.948348	50	11.9583	11.9583	11.9583	11.9583	11.9583		0.0868468	0.0868468	0.0868468	0.0868468	0.0868468
55	2.5	2.5	2.5	2.5	2.5	2.5	5	0.956181	55	11.9583	11.9583	11.9583	11.9583	11.9583		0.0868468	0.0868468	0.0868468	0.0868468	0.0868468
60	2.5	2.5	2.5	2.5	2.5	2.5	5	0.955501	60	11.9583	11.9583	11.9583	11.9583	11.9583		0.0868468	0.0868468	0.0868468	0.0868468	0.0868468
65	2.5	2.5	2.5	2.5	2.5	2.5	5	0.95556	65	11.9583	11.9583	11.9583	11.9583	11.9583		0.0868468	0.0868468	0.0868468	0.0868468	0.0868468
70	2.5	2.5	2.5	2.5	2.5	2.5	5	0.955555	70	11.9583	11.9583	11.9583	11.9583	11.9583		0.0868468	0.0868468	0.0868468	0.0868468	0.0868468
75	2.5	2.5	2.5	2.5	2.5	2.5	5	0.955556	75	11.9583	11.9583	11.9583	11.9583	11.9583		0.0868468	0.0868468	0.0868468	0.0868468	0.0868468
80	2.5	2.5	2.5	2.5	2.5	2.5	5	0.955556	80	11.9583	11.9583	11.9583	11.9583	11.9583		0.0868468	0.0868468	0.0868468	0.0868468	0.0868468
85	2.5	2.5	2.5	2.5	2.5	2.5	5	0.955556	85	11.9583	11.9583	11.9583	11.9583	11.9583		0.0868468	0.0868468	0.0868468	0.0868468	0.0868468
90	0.5	2.5	2.5	2.5	2.5	2.5	5	0.955556	90	11.9583	11.9583	11.9583	11.9583	11.9583		0.0868468	0.0868468	0.0868468	0.0868468	0.0868468
95	0	0.5	2.5	2.5	2.5	2.5	5	0.955556	95	11.9583	11.9583	11.9583	11.9583	11.9583		0.0868468	0.0868468	0.0868468	0.0868468	0.0868468
100	0	0	0.5	2.5	2.5	2.5	5	0.955556	100	11.9583	11.9583	11.9583	11.9583	11.9583		0.0868468	0.0868468	0.0868468	0.0868468	0.0868468
105	0	0	0	0.5	2.5	2.5	5	0.955556	105	11.9583	11.9583	11.9583	11.9583	11.9583		0.0868468	0.0868468	0.0868468	0.0868468	0.0868468
110	0	0	0	0	0.5	2.5	5	0.955556	110	11.9583	11.9583	11.9583	11.9583	11.9583		0.0868468	0.0868468	0.0868468	0.0868468	0.0868468
115	0	0	0	0	0	0.5	5	0.955556	115	11.9583	11.9583	11.9583	11.9583	11.9583		0.0868468	0.0868468	0.0868468	0.0868468	0.0868468
120	0	0	0	0	0	0	3	0.955556	120	11.9583	11.9583	11.9583	11.9583	11.9583		0.0868468	0.0868468	0.0868468	0.0868468	0.0868468
125	0	0	0	0	0	0	0.5	0.955556	125	11.9583	11.9583	11.9583	11.9583	11.9583		0.0868468	0.0868468	0.0868468	0.0868468	0.0868468
130	0	0	0	0	0	0	0	0.5	130	11.9583	11.9583	11.9583	11.9583	11.9583		0.0868468	0.0868468	0.0868468	0.0868468	0.0868468
135	0	0	0	0	0	0	0	0	135	11.9583	11.9583	11.9583	11.9583	11.9583		0.0868468	0.0868468	0.0868468	0.0868468	0.0868468
140	0	0	0	0	0	0	0	0	140	11.9583	11.9583	11.9583	11.9583	11.9583		0.0868468	0.0868468	0.0868468	0.0868468	0.0868468
145	0	0	0	0	0	0	0	0	145	11.9583	11.9583	11.9583	11.9583	11.9583		0.0868468	0.0868468	0.0868468	0.0868468	0.0868468
150	0	0	0	0	0	0	0	0	150	11.9583	11.9583	11.9583	11.9583	11.9583		0.0868468	0.0868468	0.0868468	0.0868468	0.0868468
155	0	0	0	0	0	0	0	0	155	11.9583	11.9583	11.9583	11.9583	11.9583		0.0868468	0.0868468	0.0868468	0.0868468	0.0868468
160	0	0	0	0	0	0	0	0	160	11.9583	11.9583	11.9583	11.9583	11.9583		0.0868468	0.0868468	0.0868468	0.0868468	0.0868468
165	0	0	0	0	0	0	0	0	165	11.9583	11.9583	11.9583	11.9583	11.9583		0.0868468	0.0868468	0.0868468	0.0868468	0.0868468
170	0	0	0	0	0	0	0	0	170	11.9583	11.9583	11.9583	11.9583	11.9583		0.0868468	0.0868468	0.0868468	0.0868468	0.0868468
175	0	0	0	0	0	0	0	0	175	11.9583	11.9583	11.9583	11.9583	11.9583		0.0868468	0.0868468	0.0868468	0.0868468	0.0868468
180	0	0	0	0	0	0	0	0	180	11.9583	11.9583	11.9583	11.9583	11.9583		0.0868468	0.0868468	0.0868468	0.0868468	0.0868468
185	0	0	0	0	0	0	0	0	185	11.9583	11.9583	11.9583	11.9583	11.9583		0.0868468	0.0868468	0.0868468	0.0868468	0.0868468
190	0	0	0	0	0	0	0	0	190	11.9583	11.9583	11.9583	11.9583	11.9583		0.0868468	0.0868468	0.0868468	0.0868468	0.0868468
195	0	0	0	0	0	0	0	0	195	11.9583	11.9583	11.9583	11.9583	11.9583		0.0868468	0.0868468	0.0868468	0.0868468	0.0868468
200	0	0	0	0	0	0	0	0	200	11.9583	11.9583	11.9583	11.9583	11.9583		0.0868468	0.0868468	0.0868468	0.0868468	0.0868468
205	0	0	0	0	0	0	0	0	205	11.9583	11.9583	11.9583	11.9583	11.9583		0.0868468	0.0868468	0.0868468	0.0868468	0.0868468
210	0	0	0	0	0	0	0	0	210	11.9583	11.9583	11.9583	11.9583	11.9583		0.0868468	0.0868468	0.0868468	0.0868468	0.0868468
215	0	0	0	0	0	0	0	0	215	11.9583	11.9583	11.9583	11.9583	11.9583		0.0868468	0.0868468	0.0868468	0.0868468	0.0868468
220	0	0	0	0	0	0	0	0	220	11.9583	11.9583	11.9583	11.9583	11.9583		0.0868468	0.0868468	0.0868468	0.0868468	0.0868468
225	0	0	0	0	0	0	0	0	225	11.9583	11.9583	11.9583	11.9583	11.9583		0.0868468	0.0868468	0.0868468	0.0868468	0.0868468
230	2.5	0	0	0	0	0	0	0	230	11.9583	11.9583	11.9583	11.9583	11.9583		0.0868468	0.0868468	0.0868468	0.0868468	0.0868468
235	2.5	2.5	0	0	0	0	0	0	235	11.9583	11.9583	11.9583	11.9583	11.9583		0.0868468	0.0868468	0.0868468	0.0868468	0.0868468
240	2.5	2.5	2.5	0	0	0	0	0	240	11.9583	11.9583	11.9583	11.9583	11.9583		0.0868468	0.0868468	0.0868468	0.0868468	0.0868468
245	2.5	2.5	2.5	2.5	0	0	0	0	245	11.9583	11.9583	11.9583	11.9583	11.9583		0.0868468	0.0868468	0.0868468	0.0868468	0.0868468
250	2.5	2.5	2.5	2.5	2.5	0	0	0	250	11.9583	11.9583	11.9583	11.9583	11.9583		0.0868468	0.0868468	0.0868468	0.0868468	0.0868468
255	2.5	2.5	2.5	2.5	2.5	2.5	0	0	255	11.9583	11.9583	11.9583	11.9583	11.9583		0.0868468	0.0868468	0.0868468	0.0868468	0.0868468
260	2.5	2.5	2.5	2.5	2.5	2.5	2.5	0	260	11.9583	11.9583	11.9583	11.9583	11.9583		0.0868468	0.0868468	0.0868468	0.0868468	0.0868468
265	2.5	2.5	2.5	2.5	2.5	2.5	5	0	265	11.9583	11.9583	11.9583	11.9583	11.9583	17.5	0.0868468	0.0868468	0.0868468	0.0868468	0.0868468
270	2.5	2.5	2.5	2.5	2.5	2.5	5	1.03854	270	11.9583	11.9583	11.9583	11.9583	11.9583		0.0868468	0.0868468	0.0868468	0.0868468	0.0868468
275	2.5	2.5	2.5	2.5	2.5	2.5	5	0.948348	275	11.9583	11.9583	11.9583	11.9583	11.9583		0.0868468	0.0868468	0.0868468	0.0868468	0.0868468
280	2.5	2.5	2.5	2.5	2.5	2.5	5	0.956181	280	11.9583	11.9583	11.9583	11.9583	11.9583		0.0868468	0.0868468	0.0868468	0.0868468	0.0868468
285	2.5	2.5	2.5	2.5	2.5	2.5	5	0.955501	285	11.9583	11.9583	11.9583	11.9583	11.9583		0.0868468	0.0868468	0.0868468	0.0868468	0.0868468
290	2.5	2.5	2.5	2.5	2.5	2.5	5	0.95556	290	11.9583	11.9583	11.9583	11.9583	11.9583		0.0868468	0.0868468	0.0868468	0.0868468	0.0868468
295	2.5	2.5	2.5	2.5	2.5	2.5	5	0.955555	295	11.9583	11.9583	11.9583	11.9583	11.9583		0.0868468	0.0868468	0.0868468	0.0868468	0.0868468
300	2.5	2.5	2.5	2.5	2.5	2.5	5	0.955556	300	11.9583	11.9583	11.9583	11.9583	11.9583		0.0868468	0.0868468	0.0868468	0.0868468	0.0868468
305	2.5	2.5	2.5	2.5	2.5	2.5	5	0.955556	305	11.9583	11.9583	11.9583	11.9583	11.9583		0.0868468	0.0868468	0.0868468	0.0868468	0.0868468
310	2.5	2.5	2.5	2.5	2.5	2.5	5	0.955556	310	11.9583	11.9583	11.9583	11.9583	11.9583		0.0868468	0.0868468	0.0868468	0.0868468	0.0868468
315	0.5	2.5	2.5	2.5	2.5	2.5	5	0.955556	315	11.9583	11.9583	11.9583	11.9583	11.9583		0.0868468	0.0868468	0.0868468	0.0868468	0.0868468
320	0	0.5	2.5	2.5	2.5	2.5	5	0.955556	320	11.9583	11.9583	11.9583	11.9583	11.9583		0.0868468	0.0868468	0.0868468	0.0868468	0.0868468
325	0	0	0.5	2.5	2.5	2.5	5	0.955556	325	11.9583	11.9583	11.9583	11.9583	11.9583		0.0868468	0.0868468	0.0868468	0.0868468	0.0868468
330	0	0	0	0.5	2.5	2.5	5	0.955556	330	11.9583	11.9583	11.9583	11.9583	11.9583		0.0868468	0.0868468	0.0868468	0.0868468	0.0868468
335	0	0	0	0	0.5	2.5	5	0.955556	335	11.9583	11.9583	11.9583	11.9583	11.9583		0.0868468	0.0868468	0.0868468	0.0868468	0.0868468
340	0	0	0	0	0	0.5	5	0.955556	340	11.9583	11.9583	11.9583	11.9583	11.9583		0.0868468	0.0868468	0.0868468	0.0868468	0.0868468
345	0	0	0	0	0	0	3	0.955556	345	11.9583	11.9583	11.9583	11.9583	11.9583		0.0868468	0.0868468	0.0868468	0.0868468	0.0868468
350	0	0	0	0	0	0	0.5	0.955556	350	11.9583	11.9583	11.9583	11.9583	11.9583		0.0868468	0.0868468	0.0868468	0.0868468	0.0868468
355	0	0	0	0	0	0	0	0.5	355	11.9583	11.9583	11.9583	11.9583	11.9583		0.0868468	0.0868468	0.0868468	0.0868468	0.0868468
360	0	0	0	0	0	0	0	0	360	11.9583	11.9583	11.9583	11.9583	11.9583		0.0868468	0.0868468	0.0868468	0.0868468	0.0868468
365	0	0	0	0	0	0	0	0	365	11.9583	11.9583	11.9583	11.9583	11.9583		0.0868468	0.0868468	0.0868468	0.0868468	0.0868468
370	0	0	0	0	0	0	0	0	370	11.9583	11.9583	11.9583	11.9583	11.9583		0.0868468	0.0868468	0.0868468	0.0868468	0.0868468
375	0	0	0	0	0	0	0	0	375	11.9583	11.9583	11.9583	11.9583	11.9583		0.0868468	0.0868468	0.0868468	0.0868468	0.0868468
380	0	0	0	0	0	0	0	0	380	11.9583	11.9583	11.9583	11.9583	11.9583		0.0868468	0.0868468	0.0868468	0.0868468	0.0868468
385	0	0	0	0	0	0	0	0	385	11.9583	11.9583	11.9583	11.9583	11.9583		0.0868468	0.0868468	0.0868468	0.0868468	0.0868468
390	0	0	0	0	0	0	0	0	390	11.9583	11.9583	11.9583	11.9583	11.9583		0.0868468	0.0868468	0.0868468	0.0868468	0.0868468
395	0	0	0	0	0	0	0	0	395	11.9583	11.9583	11.9583	11.9583	11.9583		0.0868468	0.0868468	0.0868468	0.0868468	0.0868468
400	0	0	0	0	0	0	0	0	400	11.9583	11.9583	11.9583	11.9583	11.9583		0.0868468	0.0868468	0.0868468	0.0868468	0.0868468
405	0	0	0	0	0	0	0	0	405	11.9583	11.9583	11.9583	11.9583	11.9583		0.0868468	0.0868468	0.0868468	0.0868468	0.0868468
410	0	0	0	0	0	0	0	0	410	11.9583	11.9583	11.9583	11.9583	11.9583		0.0868468	0.0868468	0.0868468	0.0868468	0.0868468
415	0	0	0	0	0	0	0	0	415	11.9583	11.9583	11.9583	11.9583	11.9583		0.0868468	0.0868468	0.0868468	0.0868468	0.0868468
420	0	0	0	0	0	0	0	0	420	11.9583	11.9583	11.9583	11.9583	11.9583		0.0868468	0.0868468	0.0868468	0.0868468	0.0868468
425	0	0	0	0	0	0	0	0	425	11.9583	11.9583	11.9583	11.9583	11.9583		0.0868468	0.0868468	0.0868468	0.0868468	0.0868468
430	0	0	0	0	0	0	0	0	430	11.9583	11.9583	11.9583	11.9583	11.9583		0.0868468	0.0868468	0.0868468	0.0868468	0.0868468
435	0	0	0	0	0	0	0	0	435	11.9583	11.9583	11.9583	11.9583	11.9583		0.0868468	0.0868468	0.0868468	0.0868468	0.0868468
440	0	0	0	0	0	0	0	0	440	11.9583	11.9583	11.9583	11.9583	11.9583		0.0868468	0.0868468	0.0868468	0.0868468	0.0868468
445	0	0	0	0	0	0	0	0	445	11.9583	11.9583	11.9583	11.9583	11.9583		0.0868468	0.0868468	0.0868468	0.0868468	0.0868468
450	0	0	0	0	0	0	0	0	450	11.9583	11.9583	11.9583	11.9583	11.9583		0.0868468	0.0868468	0.0868468	0.0868468	0.0868468
455	2.5	0	0	0	0	0	0	0	455	11.9583	11.9583	11.9583	11.9583	11.9583		0.0868468	0.0868468	0.0868468	0.0868468	0.0868468
460	2.5	2.5	0	0	0	0	0	0	460	11.9583	11.9583	11.9583	11.9583	11.9583		0.0868468	0.0868468	0.0868468	0.0868468	0.0868468
465	2.5	2.5	2.5	0	0	0	0	0	465	11.9583	11.9583	11.9583	11.9583	11.9583		0.0868468	0.0868468	0.0868468	0.0868468	0.0868468
470	2.5	2.5	2.5	2.5	0	0	0	0	470	11.9583	11.9583	11.9583	11.9583	11.9583		0.0868468	0.0868468	0.0868468	0.0868468	0.0868468
475	2.5	2.5	2.5	2.5	2.5	0	0	0	475	11.9583	11.9583	11.9583	11.9583	11.9583		0.0868468	0.0868468	0.0868468	0.0868468	0.0868468
480	2.5	2.5	2.5	2.5	2.5	2.5	0	0	480	11.9583	11.9583	11.9583	11.9583	11.9583		0.0868468	0.0868468	0.0868468	0.0868468	0.0868468
485	2.5	2.5	2.5	2.5	2.5	2.5	2.5	0	485	11.9583	11.9583	11.9583	11.9583	11.9583		0.0868468	0.0868468	0.0868468	0.0868468	0.0868468
490	2.5	2.5	2.5	2.5	2.5	2.5	5	0	490	11.9583	11.9583	11.9583	11.9583	11.9583	17.5	0.0868468	0.0868468	0.0868468	0.0868468	0.0868468
495	2.5	2.5	2.5	2.5	2.5	2.5	5	1.03854	495	11.9583	11.9583	11.9583	11.9583	11.9583		0.0868468	0.0868468	0.0868468	0.0868468	0.0868468
500	2.5	2.5	2.5	2.5	2.5	2.5	5	0.948348	500	11.9583	11.9583	11.9583	11.9583	11.9583		0.0868468	0.0868468	0.0868468	0.0868468	0.0868468
505	2.5	2.5	2.5	2.5	2.5	2.5	5	0.956181	505	11.9583	11.9583	11.9583	11.9583	11.9583		0.0868468	0.0868468	0.0868468	0.0868468	0.0868468
510	2.5	2.5	2.5	2.5	2.5	2.5	5	0.955501	510	11.9583	11.9583	11.9583	11.9583	11.9583		0.0868468	0.0868468	0.0868468	0.0868468	0.0868468
515	2.5	2.5	2.5	2.5	2.5	2.5	5	0.95556	515	11.9583	11.9583	11.9583	11.9583	11.9583		0.0868468	0.0868468	0.0868468	0.0868468	0.0868468
520	2.5	2.5	2.5	2.5	2.5	2.5	5	0.955555	520	11.9583	11.9583	11.9583	11.9583	11.9583		0.0868468	0.0868468	0.0868468	0.0868468	0.0868468
525	2.5	2.5	2.5	2.5	2.5	2.5	5	0.955556	525	11.9583	11.9583	11.9583	11.9583	11.9583		0.0868468	0.0868468	0.0868468	0.0868468	0.0868468
530	2.5	2.5	2.5	2.5	2.5	2.5	5	0.955556	530	11.9583	11.9583	11.9583	11.9583	11.9583		0.0868468	0.0868468	0.0868468	0.0868468	0.0868468
535	2.5	2.5	2.5	2.5	2.5	2.5	5	0.955556	535	11.9583	11.9583	11.9583	11.9583	11.9583		0.0868468	0.0868468	0.0868468	0.0868468	0.0868468
540	0.5	2.5	2.5	2.5	2.5	2.5	5	0.955556	540	11.9583	11.9583	11.9583	11.9583	11.9583		0.0868468	0.0868468	0.0868468	0.0868468	0.0868468
545	0	0.5	2.5	2.5	2.5	2.5	5	0.955556	545	11.9583	11.9583	11.9583	11.9583	11.9583		0.0868468	0.0868468	0.0868468	0.0868468	0.0868468
550	0	0	0.5	2.5	2.5	2.5	5	0.955556	550	11.9583	11.9583	11.9583	11.9583	11.9583		0.0868468	0.0868468	0.0868468	0.0868468	0.0868468
555	0	0	0	0.5	2.5	2.5	5	0.955556	555	11.9583	11.9583	11.9583	11.9583	11.9583		0.0868468	0.0868468	0.0868468	0.0868468	0.0868468
560	0	0	0	0	0.5	2.5	5	0.955556	560	11.9583	11.9583	11.9583	11.9583	11.9583		0.0868468	0.0868468	0.0868468	0.0868468	0.0868468
565	0	0	0	0	0	0.5	5	0.955556	565	11.9583	11.9583	11.9583	11.9583	11.9583		0.0868468	0.0868468	0.0868468	0.0868468	0.0868468
570	0	0	0	0	0	0	3	0.955556	570	11.9583	11.9583	11.9583	11.9583	11.9583		0.0868468	0.0868468	0.0868468	0.0868468	0.0868468
575	0	0	0	0	0	0	0.5	0.955556	575	11.9583	11.9583	11.9583	11.9583	11.9583		0.0868468	0.0868468	0.0868468	0.0868468	0.0868468
580	0	0	0	0	0	0	0	0.5	580	11.9583	11.9583	11.9583	11.9583	11.9583		0.0868468	0.0868468	0.0868468	0.0868468	0.0868468
585	0	0	0	0	0	0	0	0	585	11.9583	11.9583	11.9583	11.9583	11.9583		0.0868468	0.0868468	0.0868468	0.0868468	0.0868468
590	0	0	0	0	0	0	0	0	590	11.9583	11.9583	11.9583	11.9583	11.9583		0.0868468	0.0868468	0.0868468	0.0868468	0.0868468
595	0	0	0	0	0	0	0	0	595	11.9583	11.9583	11.9583	11.9583	11.9583		0.0868468	0.0868468	0.0868468	0.0868468	0.0868468
600	0	0	0	0	0	0	0	0	600	11.9583	11.9583	11.9583	11.9583	11.9583		0.0868468	0.0868468	0.0868468	0.0868468	0.0868468
605	0	0	0	0	0	0	0	0	605	11.9583	11.9583	11.9583	11.9583	11.9583		0.0868468	0.0868468	0.0868468	0.0868468	0.0868468
610	0	0	0	0	0	0	0	0	610	11.9583	11.9583	11.9583	11.9583	11.9583		0.0868468	0.0868468	0.0868468	0.0868468	0.0868468
615	0	0	0	0	0	0	0	0	615	11.9583	11.9583	11.9583	11.9583	11.9583		0.0868468	0.0868468	0.0868468	0.0868468	0.0868468
620	0	0	0	0	0	0	0	0	620	11.9583	11.9583	11.9583	11.9583	11.9583		0.0868468	0.0868468	0.0868468	0.0868468	0.0868468
625	0	0	0	0	0	0	0	0	625	11.9583	11.9583	11.9583	11.9583	11.9583		0.0868468	0.0868468	0.0868468	0.0868468	0.0868468
630	0	0	0	0	0	0	0	0	630	11.9583	11.9583	11.9583	11.9583	11.9583		0.0868468	0.0868468	0.0868468	0.0868468	0.0868468
635	0	0	0	0	0	0	0	0	635	11.9583	11.9583	11.9583	11.9583	11.9583		0.0868468	0.0868468	0.0868468	0.0868468	0.0868468
640	0	0	0	0	0	0	0	0	640	11.9583	11.9583	11.9583	11.9583	11.9583		0.0868468	0.0868468	0.0868468	0.0868468	0.0868468
645	0	0	0	0	0	0	0	0	645	11.9583	11.9583	11.9583	11.9583	11.9583		0.0868468	0.0868468	0.0868468	0.0868468	0.0868468
650	0	0	0	0	0	0	0	0	650	11.9583	11.9583	11.9583	11.9583	11.9583		0.0868468	0.0868468	0.0868468	0.0868468	0.0868468
655	0	0	0	0	0	0	0	0	655	11.9583	11.9583	11.9583	11.9583	11.9583		0.0868468	0.0868468	0.0868468	0.0868468	0.0868468
660	0	0	0	0	0	0	0	0	660	11.9583	11.9583	11.9583	11.9583	11.9583		0.0868468	0.0868468	0.0868468	0.0868468	0.0868468
665	0	0	0	0	0	0	0	0	665	11.9583	11.9583	11.9583	11.9583	11.9583		0.0868468	0.0868468	0.0868468	0.0868468	0.0868468
670	0	0	0	0	0	0	0	0	670	11.9583	11.9583	11.9583	11.9583	11.9583		0.0868468	0.0868468	0.0868468	0.0868468	0.0868468
675	0	0	0	0	0	0	0	0	675	11.9583	11.9583	11.9583	11.9583	11.9583		0.0868468	0.0868468	0.0868468	0.0868468	0.0868468
680	2.5	0	0	0	0	0	0	0	680	11.9583	11.9583	11.9583	11.9583	11.9583		0.0868468	0.0868468	0.0868468	0.0868468	0.0868468
685	2.5	2.5	0	0	0	0	0	0	685	11.9583	11.9583	11.9583	11.9583	11.9583		0.0868468	0.0868468	0.0868468	0.0868468	0.0868468
690	2.5	2.5	2.5	0	0	0	0	0	690	11.9583	11.9583	11.9583	11.9583	11.9583		0.0868468	0.0868468	0.0868468	0.0868468	0.0868468
695	2.5	2.5	2.5	2.5	0	0	0	0	695	11.9583	11.9583	11.9583	11.9583	11.9583		0.0868468	0.0868468	0.0868468	0.0868468	0.0868468
700	2.5	2.5	2.5	2.5	2.5	0	0	0	700	11.9583	11.9583	11.9583	11.9583	11.9583		0.0868468	0.0868468	0.0868468	0.0868468	0.0868468
705	2.5	2.5	2.5	2.5	2.5	2.5	0	0	705	11.9583	11.9583	11.9583	11.9583	11.9583		0.0868468	0.0868468	0.0868468	0.0868468	0.0868468
710	2.5	2.5	2.5	2.5	2.5	2.5	2.5	0	710	11.9583	11.9583	11.9583	11.9583	11.9583		0.0868468	0.0868468	0.0868468	0.0868468	0.0868468
715	2.5	2.5	2.5	2.5	2.5	2.5	5	0	715	11.9583	11.9583	11.9583	11.9583	11.9583	17.5	0.0868468	0.0868468	0.0868468	0.0868468	0.0868468
720	2.5	2.5	2.5	2.5	2.5	2.5	5	1.03854	720	11.9583	11.9583	11.9583	11.9583	11.9583		0.0868468	0.0868468	0.0868468	0.0868468	0.0868468
725	2.5	2.5	2.5	2.5	2.5	2.5	5	0.948348	725	11.9583	11.9583	11.9583	11.9583	11.9583		0.0868468	0.0868468	0.0868468	0.0868468	0.0868468
730	2.5	2.5	2.5	2.5	2.5	2.5	5	0.956181	730	11.9583	11.9583	11.9583	11.9583	11.9583		0.0868468	0.0868468	0.0868468	0.0868468	0.0868468
735	2.5	2.5	2.5	2.5	2.5	2.5	5	0.955501	735	11.9583	11.9583	11.9583	11.9583	11.9583		0.0868468	0.0868468	0.0868468	0.0868468	0.0868468
740	2.5	2.5	2.5	2.5	2.5	2.5	5	0.95556	740	11.9583	11.9583	11.9583	11.9583	11.9583		0.0868468	0.0868468	0.0868468	0.0868468	0.0868468
745	2.5	2.5	2.5	2.5	2.5	2.5	5	0.955555	745	11.9583	11.9583	11.9583	11.9583	11.9583		0.0868468	0.0868468	0.0868468	0.0868468	0.0868468
750	2.5	2.5	2.5	2.5	2.5	2.5	5	0.955556	750	11.9583	11.9583	11.9583	11.9583	11.9583		0.0868468	0.0868468	0.0868468	0.0868468	0.0868468
755	2.5	2.5	2.5	2.5	2.5	2.5	5	0.955556	755	11.9583	11.9583	11.9583	11.9583	11.9583		0.0868468	0.0868468	0.0868468	0.0868468	0.0868468
760	2.5	2.5	2.5	2.5	2.5	2.5	5	0.955556	760	11.9583	11.9583	11.9583	11.9583	11.9583		0.0868468	0.0868468	0.0868468	0.0868468	0.0868468
765	0.5	2.5	2.5	2.5	2.5	2.5	5	0.955556	765	11.9583	11.9583	11.9583	11.9583	11.9583		0.0868468	0.0868468	0.0868468	0.0868468	0.0868468
770	0	0.5	2.5	2.5	2.5	2.5	5	0.955556	770	11.9583	11.9583	11.9583	11.9583	11.9583		0.0868468	0.0868468	0.0868468	0.0868468	0.0868468
775	0	0	0.5	2.5	2.5	2.5	5	0.955556	775	11.9583	11.9583	11.9583	11.9583	11.9583		0.0868468	0.0868468	0.0868468	0.0868468	0.0868468
780	0	0	0	0.5	2.5	2.5	5	0.955556	780	11.9583	11.9583	11.9583	11.9583	11.9583		0.0868468	0.0868468	0.0868468	0.0868468	0.0868468
785	0	0	0	0	0.5	2.5	5	0.955556	785	11.9583	11.9583	11.9583	11.9583	11.9583		0.0868468	0.0868468	0.0868468	0.0868468	0.0868468
790	0	0	0	0	0	0.5	5	0.955556	790	11.9583	11.9583	11.9583	11.9583	11.9583		0.0868468	0.0868468	0.0868468	0.0868468	0.0868468
795	0	0	0	0	0	0	3	0.955556	795	11.9583	11.9583	11.9583	11.9583	11.9583		0.0868468	0.0868468	0.0868468	0.0868468	0.0868468
800	0	0	0	0	0	0	0.5	0.955556	800	11.9583	11.9583	11.9583	11.9583	11.9583		0.0868468	0.0868468	0.0868468	0.0868468	0.0868468
805	0	0	0	0	0	0	0	0.5	805	11.9583	11.9583	11.9583	11.9583	11.9583		0.0868468	0.0868468	0.0868468	0.0868468	0.0868468
810	0	0	0	0	0	0	0	0	810	11.9583	11.9583	11.9583	11.9583	11.9583		0.0868468	0.0868468	0.0868468	0.0868468	0.0868468
815	0	0	0	0	0	0	0	0	815	11.9583	11.9583	11.9583	11.9583	11.9583		0.0868468	0.0868468	0.0868468	0.0868468	0.0868468
820	0	0	0	0	0	0	0	0	820	11.9583	11.9583	11.9583	11.9583	11.9583		0.0868468	0.0868468	0.0868468	0.0868468	0.0868468
825	0	0	0	0	0	0	0	0	825	11.9583	11.9583	11.9583	11.9583	11.9583		0.0868468	0.0868468	0.0868468	0.0868468	0.0868468
830	0	0	0	0	0	0	0	0	830	11.9583	11.9583	11.9583	11.9583	11.9583		0.0868468	0.0868468	0.0868468	0.0868468	0.0868468
835	0	0	0	0	0	0	0	0	835	11.9583	11.9583	11.9583	11.9583	11.9583		0.0868468	0.0868468	0.0868468	0.0868468	0.0868468
840	0	0	0	0	0	0	0	0	840	11.9583	11.9583	11.9583	11.9583	11.9583		0.0868468	0.0868468	0.0868468	0.0868468	0.0868468
845	0	0	0	0	0	0	0	0	845	11.9583	11.9583	11.9583	11.9583	11.9583		0.0868468	0.0868468	0.0868468	0.0868468	0.0868468
850	0	0	0	0	0	0	0	0	850	11.9583	11.9583	11.9583	11.9583	11.9583		0.0868468	0.0868468	0.0868468	0.0868468	0.0868468
855	0	0	0	0	0	0	0	0	855	11.9583	11.9583	11.9583	11.9583	11.9583		0.0868468	0.0868468	0.0868468	0.0868468	0.0868468
860	0	0	0	0	0	0	0	0	860	11.9583	11.9583	11.9583	11.9583	11.9583		0.0868468	0.0868468	0.0868468	0.0868468	0.0868468
865	0	0	0	0	0	0	0	0	865	11.9583	11.9583	11.9583	11.9583	11.9583		0.0868468	0.0868468	0.0868468	0.0868468	0.0868468
870	0	0	0	0	0	0	0	0	870	11.9583	11.9583	11.9583	11.9583	11.9583		0.0868468	0.0868468	0.0868468	0.0868468	0.0868468
875	0	0	0	0	0	0	0	0	875	11.9583	11.9583	11.9583	11.9583	11.9583		0.0868468	0.0868468	0.0868468	0.0868468	0.0868468
880	0	0	0	0	0	0	0	0	880	11.9583	11.9583	11.9583	11.9583	11.9583		0.0868468	0.0868468	0.0868468	0.0868468	0.0868468
885	0	0	0	0	0	0	0	0	885	11.9583	11.9583	11.9583	11.9583	11.9583		0.0868468	0.0868468	0.0868468	0.0868468	0.0868468
890	0	0	0	0	0	0	0	0	890	11.9583	11.9583	11.9583	11.9583	11.9583		0.0868468	0.0868468	0.0868468	0.0868468	0.0868468
895	0	0	0	0	0	0	0	0	895	11.9583	11.9583	11.9583	11.9583	11.9583		0.0868468	0.0868468	0.0868468	0.0868468	0.0868468
900	0	0	0	0	0	0	0	0	900	11.9583	11.9583	11.9583	11.9583	11.9583		0.0868468	0.0868468	0.0868468	0.0868468	0.0868468
MEORQ	17.5
Delay	35

## Sheet: AT-5
Qmax	1800	veh/h		capacity 1	21.9512
Kjam	105	veh/km		capacity 2	83.0542
Length	0.7	km
FFS	82	km/h		Entry flow:	688
				W/V	0.0868468
Clock tick	5	sec
	0.00138889	hr
Distance travelled	0.113889	km		Offset:
No. of cells	6.14634			20	GREEN
N	11.9583	veh		120	RED
Q	2.5	veh		245	GREEN
				345	RED
				470	GREEN
				570	RED
				695	GREEN
				795	RED
										N:	11.9583					W/V:	0.0868468
Q	2.5	2.5	2.5	2.5	2.5	2.5	2.5
N	999	10	10	10	10	10	10	Sink
Time	Gate	1	2	3	4	5	6	7
5	2.5	0	0	0	0	0	0	0	5
10	2.5	2.5	0	0	0	0	0	0	10	11.9583	11.9583	11.9583	11.9583	11.9583		0.0868468	0.0868468	0.0868468	0.0868468	0.0868468
15	2.5	2.5	2.5	0	0	0	0	0	15	11.9583	11.9583	11.9583	11.9583	11.9583		0.0868468	0.0868468	0.0868468	0.0868468	0.0868468
20	2.5	2.5	2.5	2.5	0	0	0	0	20	11.9583	11.9583	11.9583	11.9583	11.9583	7.5	0.0868468	0.0868468	0.0868468	0.0868468	0.0868468
25	2.5	2.5	2.5	2.5	2.5	0	0	0	25	11.9583	11.9583	11.9583	11.9583	11.9583		0.0868468	0.0868468	0.0868468	0.0868468	0.0868468
30	2.5	2.5	2.5	2.5	2.5	2.5	0	0	30	11.9583	11.9583	11.9583	11.9583	11.9583		0.0868468	0.0868468	0.0868468	0.0868468	0.0868468
35	2.5	2.5	2.5	2.5	2.5	2.5	2.5	0	35	11.9583	11.9583	11.9583	11.9583	11.9583		0.0868468	0.0868468	0.0868468	0.0868468	0.0868468
40	2.5	2.5	2.5	2.5	2.5	2.5	2.5	1.03854	40	11.9583	11.9583	11.9583	11.9583	11.9583		0.0868468	0.0868468	0.0868468	0.0868468	0.0868468
45	2.5	2.5	2.5	2.5	2.5	2.5	2.5	0.948348	45	11.9583	11.9583	11.9583	11.9583	11.9583		0.0868468	0.0868468	0.0868468	0.0868468	0.0868468
50	2.5	2.5	2.5	2.5	2.5	2.5	2.5	0.956181	50	11.9583	11.9583	11.9583	11.9583	11.9583		0.0868468	0.0868468	0.0868468	0.0868468	0.0868468
55	2.5	2.5	2.5	2.5	2.5	2.5	2.5	0.955501	55	11.9583	11.9583	11.9583	11.9583	11.9583		0.0868468	0.0868468	0.0868468	0.0868468	0.0868468
60	2.5	2.5	2.5	2.5	2.5	2.5	2.5	0.95556	60	11.9583	11.9583	11.9583	11.9583	11.9583		0.0868468	0.0868468	0.0868468	0.0868468	0.0868468
65	2.5	2.5	2.5	2.5	2.5	2.5	2.5	0.955555	65	11.9583	11.9583	11.9583	11.9583	11.9583		0.0868468	0.0868468	0.0868468	0.0868468	0.0868468
70	2.5	2.5	2.5	2.5	2.5	2.5	2.5	0.955556	70	11.9583	11.9583	11.9583	11.9583	11.9583		0.0868468	0.0868468	0.0868468	0.0868468	0.0868468
75	2.5	2.5	2.5	2.5	2.5	2.5	2.5	0.955556	75	11.9583	11.9583	11.9583	11.9583	11.9583		0.0868468	0.0868468	0.0868468	0.0868468	0.0868468
80	2.5	2.5	2.5	2.5	2.5	2.5	2.5	0.955556	80	11.9583	11.9583	11.9583	11.9583	11.9583		0.0868468	0.0868468	0.0868468	0.0868468	0.0868468
85	2.5	2.5	2.5	2.5	2.5	2.5	2.5	0.955556	85	11.9583	11.9583	11.9583	11.9583	11.9583		0.0868468	0.0868468	0.0868468	0.0868468	0.0868468
90	0.5	2.5	2.5	2.5	2.5	2.5	2.5	0.955556	90	11.9583	11.9583	11.9583	11.9583	11.9583		0.0868468	0.0868468	0.0868468	0.0868468	0.0868468
95	0	0.5	2.5	2.5	2.5	2.5	2.5	0.955556	95	11.9583	11.9583	11.9583	11.9583	11.9583		0.0868468	0.0868468	0.0868468	0.0868468	0.0868468
100	0	0	0.5	2.5	2.5	2.5	2.5	0.955556	100	11.9583	11.9583	11.9583	11.9583	11.9583		0.0868468	0.0868468	0.0868468	0.0868468	0.0868468
105	0	0	0	0.5	2.5	2.5	2.5	0.955556	105	11.9583	11.9583	11.9583	11.9583	11.9583		0.0868468	0.0868468	0.0868468	0.0868468	0.0868468
110	0	0	0	0	0.5	2.5	2.5	0.955556	110	11.9583	11.9583	11.9583	11.9583	11.9583		0.0868468	0.0868468	0.0868468	0.0868468	0.0868468
115	0	0	0	0	0	0.5	2.5	0.955556	115	11.9583	11.9583	11.9583	11.9583	11.9583		0.0868468	0.0868468	0.0868468	0.0868468	0.0868468
120	0	0	0	0	0	0	0.5	0.955556	120	11.9583	11.9583	11.9583	11.9583	11.9583		0.0868468	0.0868468	0.0868468	0.0868468	0.0868468
125	0	0	0	0	0	0	0.5	0	125	11.9583	11.9583	11.9583	11.9583	11.9583		0.0868468	0.0868468	0.0868468	0.0868468	0.0868468
130	0	0	0	0	0	0	0.5	0	130	11.9583	11.9583	11.9583	11.9583	11.9583		0.0868468	0.0868468	0.0868468	0.0868468	0.0868468
135	0	0	0	0	0	0	0.5	0	135	11.9583	11.9583	11.9583	11.9583	11.9583		0.0868468	0.0868468	0.0868468	0.0868468	0.0868468
140	0	0	0	0	0	0	0.5	0	140	11.9583	11.9583	11.9583	11.9583	11.9583		0.0868468	0.0868468	0.0868468	0.0868468	0.0868468
145	0	0	0	0	0	0	0.5	0	145	11.9583	11.9583	11.9583	11.9583	11.9583		0.0868468	0.0868468	0.0868468	0.0868468	0.0868468
150	0	0	0	0	0	0	0.5	0	150	11.9583	11.9583	11.9583	11.9583	11.9583		0.0868468	0.0868468	0.0868468	0.0868468	0.0868468
155	0	0	0	0	0	0	0.5	0	155	11.9583	11.9583	11.9583	11.9583	11.9583		0.0868468	0.0868468	0.0868468	0.0868468	0.0868468
160	0	0	0	0	0	0	0.5	0	160	11.9583	11.9583	11.9583	11.9583	11.9583		0.0868468	0.0868468	0.0868468	0.0868468	0.0868468
165	0	0	0	0	0	0	0.5	0	165	11.9583	11.9583	11.9583	11.9583	11.9583		0.0868468	0.0868468	0.0868468	0.0868468	0.0868468
170	0	0	0	0	0	0	0.5	0	170	11.9583	11.9583	11.9583	11.9583	11.9583		0.0868468	0.0868468	0.0868468	0.0868468	0.0868468
175	0	0	0	0	0	0	0.5	0	175	11.9583	11.9583	11.9583	11.9583	11.9583		0.0868468	0.0868468	0.0868468	0.0868468	0.0868468
180	0	0	0	0	0	0	0.5	0	180	11.9583	11.9583	11.9583	11.9583	11.9583		0.0868468	0.0868468	0.0868468	0.0868468	0.0868468
185	0	0	0	0	0	0	0.5	0	185	11.9583	11.9583	11.9583	11.9583	11.9583		0.0868468	0.0868468	0.0868468	0.0868468	0.0868468
190	0	0	0	0	0	0	0.5	0	190	11.9583	11.9583	11.9583	11.9583	11.9583		0.0868468	0.0868468	0.0868468	0.0868468	0.0868468
195	0	0	0	0	0	0	0.5	0	195	11.9583	11.9583	11.9583	11.9583	11.9583		0.0868468	0.0868468	0.0868468	0.0868468	0.0868468
200	0	0	0	0	0	0	0.5	0	200	11.9583	11.9583	11.9583	11.9583	11.9583		0.0868468	0.0868468	0.0868468	0.0868468	0.0868468
205	0	0	0	0	0	0	0.5	0	205	11.9583	11.9583	11.9583	11.9583	11.9583		0.0868468	0.0868468	0.0868468	0.0868468	0.0868468
210	0	0	0	0	0	0	0.5	0	210	11.9583	11.9583	11.9583	11.9583	11.9583		0.0868468	0.0868468	0.0868468	0.0868468	0.0868468
215	0	0	0	0	0	0	0.5	0	215	11.9583	11.9583	11.9583	11.9583	11.9583		0.0868468	0.0868468	0.0868468	0.0868468	0.0868468
220	0	0	0	0	0	0	0.5	0	220	11.9583	11.9583	11.9583	11.9583	11.9583		0.0868468	0.0868468	0.0868468	0.0868468	0.0868468
225	0	0	0	0	0	0	0.5	0	225	11.9583	11.9583	11.9583	11.9583	11.9583		0.0868468	0.0868468	0.0868468	0.0868468	0.0868468
230	2.5	0	0	0	0	0	0.5	0	230	11.9583	11.9583	11.9583	11.9583	11.9583		0.0868468	0.0868468	0.0868468	0.0868468	0.0868468
235	2.5	2.5	0	0	0	0	0.5	0	235	11.9583	11.9583	11.9583	11.9583	11.9583		0.0868468	0.0868468	0.0868468	0.0868468	0.0868468
240	2.5	2.5	2.5	0	0	0	0.5	0	240	11.9583	11.9583	11.9583	11.9583	11.9583		0.0868468	0.0868468	0.0868468	0.0868468	0.0868468
245	2.5	2.5	2.5	2.5	0	0	0.5	0	245	11.9583	11.9583	11.9583	11.9583	11.9583	8	0.0868468	0.0868468	0.0868468	0.0868468	0.0868468
250	2.5	2.5	2.5	2.5	2.5	0	0.5	0.5	250	11.9583	11.9583	11.9583	11.9583	11.9583		0.0868468	0.0868468	0.0868468	0.0868468	0.0868468
255	2.5	2.5	2.5	2.5	2.5	2.5	0.5	0.5	255	11.9583	11.9583	11.9583	11.9583	11.9583		0.0868468	0.0868468	0.0868468	0.0868468	0.0868468
260	2.5	2.5	2.5	2.5	2.5	2.5	2.5	0.5	260	11.9583	11.9583	11.9583	11.9583	11.9583		0.0868468	0.0868468	0.0868468	0.0868468	0.0868468
265	2.5	2.5	2.5	2.5	2.5	2.5	2.5	0.995119	265	11.9583	11.9583	11.9583	11.9583	11.9583		0.0868468	0.0868468	0.0868468	0.0868468	0.0868468
270	2.5	2.5	2.5	2.5	2.5	2.5	2.5	0.95212	270	11.9583	11.9583	11.9583	11.9583	11.9583		0.0868468	0.0868468	0.0868468	0.0868468	0.0868468
275	2.5	2.5	2.5	2.5	2.5	2.5	2.5	0.955854	275	11.9583	11.9583	11.9583	11.9583	11.9583		0.0868468	0.0868468	0.0868468	0.0868468	0.0868468
280	2.5	2.5	2.5	2.5	2.5	2.5	2.5	0.95553	280	11.9583	11.9583	11.9583	11.9583	11.9583		0.0868468	0.0868468	0.0868468	0.0868468	0.0868468
285	2.5	2.5	2.5	2.5	2.5	2.5	2.5	0.955558	285	11.9583	11.9583	11.9583	11.9583	11.9583		0.0868468	0.0868468	0.0868468	0.0868468	0.0868468
290	2.5	2.5	2.5	2.5	2.5	2.5	2.5	0.955555	290	11.9583	11.9583	11.9583	11.9583	11.9583		0.0868468	0.0868468	0.0868468	0.0868468	0.0868468
295	2.5	2.5	2.5	2.5	2.5	2.5	2.5	0.955556	295	11.9583	11.9583	11.9583	11.9583	11.9583		0.0868468	0.0868468	0.0868468	0.0868468	0.0868468
300	2.5	2.5	2.5	2.5	2.5	2.5	2.5	0.955556	300	11.9583	11.9583	11.9583	11.9583	11.9583		0.0868468	0.0868468	0.0868468	0.0868468	0.0868468
305	2.5	2.5	2.5	2.5	2.5	2.5	2.5	0.955556	305	11.9583	11.9583	11.9583	11.9583	11.9583		0.0868468	0.0868468	0.0868468	0.0868468	0.0868468
310	2.5	2.5	2.5	2.5	2.5	2.5	2.5	0.955556	310	11.9583	11.9583	11.9583	11.9583	11.9583		0.0868468	0.0868468	0.0868468	0.0868468	0.0868468
315	0.5	2.5	2.5	2.5	2.5	2.5	2.5	0.955556	315	11.9583	11.9583	11.9583	11.9583	11.9583		0.0868468	0.0868468	0.0868468	0.0868468	0.0868468
320	0	0.5	2.5	2.5	2.5	2.5	2.5	0.955556	320	11.9583	11.9583	11.9583	11.9583	11.9583		0.0868468	0.0868468	0.0868468	0.0868468	0.0868468
325	0	0	0.5	2.5	2.5	2.5	2.5	0.955556	325	11.9583	11.9583	11.9583	11.9583	11.9583		0.0868468	0.0868468	0.0868468	0.0868468	0.0868468
330	0	0	0	0.5	2.5	2.5	2.5	0.955556	330	11.9583	11.9583	11.9583	11.9583	11.9583		0.0868468	0.0868468	0.0868468	0.0868468	0.0868468
335	0	0	0	0	0.5	2.5	2.5	0.955556	335	11.9583	11.9583	11.9583	11.9583	11.9583		0.0868468	0.0868468	0.0868468	0.0868468	0.0868468
340	0	0	0	0	0	0.5	2.5	0.955556	340	11.9583	11.9583	11.9583	11.9583	11.9583		0.0868468	0.0868468	0.0868468	0.0868468	0.0868468
345	0	0	0	0	0	0	0.5	0.955556	345	11.9583	11.9583	11.9583	11.9583	11.9583		0.0868468	0.0868468	0.0868468	0.0868468	0.0868468
350	0	0	0	0	0	0	0.5	0	350	11.9583	11.9583	11.9583	11.9583	11.9583		0.0868468	0.0868468	0.0868468	0.0868468	0.0868468
355	0	0	0	0	0	0	0.5	0	355	11.9583	11.9583	11.9583	11.9583	11.9583		0.0868468	0.0868468	0.0868468	0.0868468	0.0868468
360	0	0	0	0	0	0	0.5	0	360	11.9583	11.9583	11.9583	11.9583	11.9583		0.0868468	0.0868468	0.0868468	0.0868468	0.0868468
365	0	0	0	0	0	0	0.5	0	365	11.9583	11.9583	11.9583	11.9583	11.9583		0.0868468	0.0868468	0.0868468	0.0868468	0.0868468
370	0	0	0	0	0	0	0.5	0	370	11.9583	11.9583	11.9583	11.9583	11.9583		0.0868468	0.0868468	0.0868468	0.0868468	0.0868468
375	0	0	0	0	0	0	0.5	0	375	11.9583	11.9583	11.9583	11.9583	11.9583		0.0868468	0.0868468	0.0868468	0.0868468	0.0868468
380	0	0	0	0	0	0	0.5	0	380	11.9583	11.9583	11.9583	11.9583	11.9583		0.0868468	0.0868468	0.0868468	0.0868468	0.0868468
385	0	0	0	0	0	0	0.5	0	385	11.9583	11.9583	11.9583	11.9583	11.9583		0.0868468	0.0868468	0.0868468	0.0868468	0.0868468
390	0	0	0	0	0	0	0.5	0	390	11.9583	11.9583	11.9583	11.9583	11.9583		0.0868468	0.0868468	0.0868468	0.0868468	0.0868468
395	0	0	0	0	0	0	0.5	0	395	11.9583	11.9583	11.9583	11.9583	11.9583		0.0868468	0.0868468	0.0868468	0.0868468	0.0868468
400	0	0	0	0	0	0	0.5	0	400	11.9583	11.9583	11.9583	11.9583	11.9583		0.0868468	0.0868468	0.0868468	0.0868468	0.0868468
405	0	0	0	0	0	0	0.5	0	405	11.9583	11.9583	11.9583	11.9583	11.9583		0.0868468	0.0868468	0.0868468	0.0868468	0.0868468
410	0	0	0	0	0	0	0.5	0	410	11.9583	11.9583	11.9583	11.9583	11.9583		0.0868468	0.0868468	0.0868468	0.0868468	0.0868468
415	0	0	0	0	0	0	0.5	0	415	11.9583	11.9583	11.9583	11.9583	11.9583		0.0868468	0.0868468	0.0868468	0.0868468	0.0868468
420	0	0	0	0	0	0	0.5	0	420	11.9583	11.9583	11.9583	11.9583	11.9583		0.0868468	0.0868468	0.0868468	0.0868468	0.0868468
425	0	0	0	0	0	0	0.5	0	425	11.9583	11.9583	11.9583	11.9583	11.9583		0.0868468	0.0868468	0.0868468	0.0868468	0.0868468
430	0	0	0	0	0	0	0.5	0	430	11.9583	11.9583	11.9583	11.9583	11.9583		0.0868468	0.0868468	0.0868468	0.0868468	0.0868468
435	0	0	0	0	0	0	0.5	0	435	11.9583	11.9583	11.9583	11.9583	11.9583		0.0868468	0.0868468	0.0868468	0.0868468	0.0868468
440	0	0	0	0	0	0	0.5	0	440	11.9583	11.9583	11.9583	11.9583	11.9583		0.0868468	0.0868468	0.0868468	0.0868468	0.0868468
445	0	0	0	0	0	0	0.5	0	445	11.9583	11.9583	11.9583	11.9583	11.9583		0.0868468	0.0868468	0.0868468	0.0868468	0.0868468
450	0	0	0	0	0	0	0.5	0	450	11.9583	11.9583	11.9583	11.9583	11.9583		0.0868468	0.0868468	0.0868468	0.0868468	0.0868468
455	2.5	0	0	0	0	0	0.5	0	455	11.9583	11.9583	11.9583	11.9583	11.9583		0.0868468	0.0868468	0.0868468	0.0868468	0.0868468
460	2.5	2.5	0	0	0	0	0.5	0	460	11.9583	11.9583	11.9583	11.9583	11.9583		0.0868468	0.0868468	0.0868468	0.0868468	0.0868468
465	2.5	2.5	2.5	0	0	0	0.5	0	465	11.9583	11.9583	11.9583	11.9583	11.9583		0.0868468	0.0868468	0.0868468	0.0868468	0.0868468
470	2.5	2.5	2.5	2.5	0	0	0.5	0	470	11.9583	11.9583	11.9583	11.9583	11.9583	8	0.0868468	0.0868468	0.0868468	0.0868468	0.0868468
475	2.5	2.5	2.5	2.5	2.5	0	0	0.5	475	11.9583	11.9583	11.9583	11.9583	11.9583		0.0868468	0.0868468	0.0868468	0.0868468	0.0868468
480	2.5	2.5	2.5	2.5	2.5	2.5	0	0	480	11.9583	11.9583	11.9583	11.9583	11.9583		0.0868468	0.0868468	0.0868468	0.0868468	0.0868468
485	2.5	2.5	2.5	2.5	2.5	2.5	2.5	0	485	11.9583	11.9583	11.9583	11.9583	11.9583		0.0868468	0.0868468	0.0868468	0.0868468	0.0868468
490	2.5	2.5	2.5	2.5	2.5	2.5	2.5	1.03854	490	11.9583	11.9583	11.9583	11.9583	11.9583		0.0868468	0.0868468	0.0868468	0.0868468	0.0868468
495	2.5	2.5	2.5	2.5	2.5	2.5	2.5	0.948348	495	11.9583	11.9583	11.9583	11.9583	11.9583		0.0868468	0.0868468	0.0868468	0.0868468	0.0868468
500	2.5	2.5	2.5	2.5	2.5	2.5	2.5	0.956181	500	11.9583	11.9583	11.9583	11.9583	11.9583		0.0868468	0.0868468	0.0868468	0.0868468	0.0868468
505	2.5	2.5	2.5	2.5	2.5	2.5	2.5	0.955501	505	11.9583	11.9583	11.9583	11.9583	11.9583		0.0868468	0.0868468	0.0868468	0.0868468	0.0868468
510	2.5	2.5	2.5	2.5	2.5	2.5	2.5	0.95556	510	11.9583	11.9583	11.9583	11.9583	11.9583		0.0868468	0.0868468	0.0868468	0.0868468	0.0868468
515	2.5	2.5	2.5	2.5	2.5	2.5	2.5	0.955555	515	11.9583	11.9583	11.9583	11.9583	11.9583		0.0868468	0.0868468	0.0868468	0.0868468	0.0868468
520	2.5	2.5	2.5	2.5	2.5	2.5	2.5	0.955556	520	11.9583	11.9583	11.9583	11.9583	11.9583		0.0868468	0.0868468	0.0868468	0.0868468	0.0868468
525	2.5	2.5	2.5	2.5	2.5	2.5	2.5	0.955556	525	11.9583	11.9583	11.9583	11.9583	11.9583		0.0868468	0.0868468	0.0868468	0.0868468	0.0868468
530	2.5	2.5	2.5	2.5	2.5	2.5	2.5	0.955556	530	11.9583	11.9583	11.9583	11.9583	11.9583		0.0868468	0.0868468	0.0868468	0.0868468	0.0868468
535	2.5	2.5	2.5	2.5	2.5	2.5	2.5	0.955556	535	11.9583	11.9583	11.9583	11.9583	11.9583		0.0868468	0.0868468	0.0868468	0.0868468	0.0868468
540	0.5	2.5	2.5	2.5	2.5	2.5	2.5	0.955556	540	11.9583	11.9583	11.9583	11.9583	11.9583		0.0868468	0.0868468	0.0868468	0.0868468	0.0868468
545	0	0.5	2.5	2.5	2.5	2.5	2.5	0.955556	545	11.9583	11.9583	11.9583	11.9583	11.9583		0.0868468	0.0868468	0.0868468	0.0868468	0.0868468
550	0	0	0.5	2.5	2.5	2.5	2.5	0.955556	550	11.9583	11.9583	11.9583	11.9583	11.9583		0.0868468	0.0868468	0.0868468	0.0868468	0.0868468
555	0	0	0	0.5	2.5	2.5	2.5	0.955556	555	11.9583	11.9583	11.9583	11.9583	11.9583		0.0868468	0.0868468	0.0868468	0.0868468	0.0868468
560	0	0	0	0	0.5	2.5	2.5	0.955556	560	11.9583	11.9583	11.9583	11.9583	11.9583		0.0868468	0.0868468	0.0868468	0.0868468	0.0868468
565	0	0	0	0	0	0.5	2.5	0.955556	565	11.9583	11.9583	11.9583	11.9583	11.9583		0.0868468	0.0868468	0.0868468	0.0868468	0.0868468
570	0	0	0	0	0	0	0.5	0.955556	570	11.9583	11.9583	11.9583	11.9583	11.9583		0.0868468	0.0868468	0.0868468	0.0868468	0.0868468
575	0	0	0	0	0	0	0.5	0	575	11.9583	11.9583	11.9583	11.9583	11.9583		0.0868468	0.0868468	0.0868468	0.0868468	0.0868468
580	0	0	0	0	0	0	0.5	0	580	11.9583	11.9583	11.9583	11.9583	11.9583		0.0868468	0.0868468	0.0868468	0.0868468	0.0868468
585	0	0	0	0	0	0	0.5	0	585	11.9583	11.9583	11.9583	11.9583	11.9583		0.0868468	0.0868468	0.0868468	0.0868468	0.0868468
590	0	0	0	0	0	0	0.5	0	590	11.9583	11.9583	11.9583	11.9583	11.9583		0.0868468	0.0868468	0.0868468	0.0868468	0.0868468
595	0	0	0	0	0	0	0.5	0	595	11.9583	11.9583	11.9583	11.9583	11.9583		0.0868468	0.0868468	0.0868468	0.0868468	0.0868468
600	0	0	0	0	0	0	0.5	0	600	11.9583	11.9583	11.9583	11.9583	11.9583		0.0868468	0.0868468	0.0868468	0.0868468	0.0868468
605	0	0	0	0	0	0	0.5	0	605	11.9583	11.9583	11.9583	11.9583	11.9583		0.0868468	0.0868468	0.0868468	0.0868468	0.0868468
610	0	0	0	0	0	0	0.5	0	610	11.9583	11.9583	11.9583	11.9583	11.9583		0.0868468	0.0868468	0.0868468	0.0868468	0.0868468
615	0	0	0	0	0	0	0.5	0	615	11.9583	11.9583	11.9583	11.9583	11.9583		0.0868468	0.0868468	0.0868468	0.0868468	0.0868468
620	0	0	0	0	0	0	0.5	0	620	11.9583	11.9583	11.9583	11.9583	11.9583		0.0868468	0.0868468	0.0868468	0.0868468	0.0868468
625	0	0	0	0	0	0	0.5	0	625	11.9583	11.9583	11.9583	11.9583	11.9583		0.0868468	0.0868468	0.0868468	0.0868468	0.0868468
630	0	0	0	0	0	0	0.5	0	630	11.9583	11.9583	11.9583	11.9583	11.9583		0.0868468	0.0868468	0.0868468	0.0868468	0.0868468
635	0	0	0	0	0	0	0.5	0	635	11.9583	11.9583	11.9583	11.9583	11.9583		0.0868468	0.0868468	0.0868468	0.0868468	0.0868468
640	0	0	0	0	0	0	0.5	0	640	11.9583	11.9583	11.9583	11.9583	11.9583		0.0868468	0.0868468	0.0868468	0.0868468	0.0868468
645	0	0	0	0	0	0	0.5	0	645	11.9583	11.9583	11.9583	11.9583	11.9583		0.0868468	0.0868468	0.0868468	0.0868468	0.0868468
650	0	0	0	0	0	0	0.5	0	650	11.9583	11.9583	11.9583	11.9583	11.9583		0.0868468	0.0868468	0.0868468	0.0868468	0.0868468
655	0	0	0	0	0	0	0.5	0	655	11.9583	11.9583	11.9583	11.9583	11.9583		0.0868468	0.0868468	0.0868468	0.0868468	0.0868468
660	0	0	0	0	0	0	0.5	0	660	11.9583	11.9583	11.9583	11.9583	11.9583		0.0868468	0.0868468	0.0868468	0.0868468	0.0868468
665	0	0	0	0	0	0	0.5	0	665	11.9583	11.9583	11.9583	11.9583	11.9583		0.0868468	0.0868468	0.0868468	0.0868468	0.0868468
670	0	0	0	0	0	0	0.5	0	670	11.9583	11.9583	11.9583	11.9583	11.9583		0.0868468	0.0868468	0.0868468	0.0868468	0.0868468
675	0	0	0	0	0	0	0.5	0	675	11.9583	11.9583	11.9583	11.9583	11.9583		0.0868468	0.0868468	0.0868468	0.0868468	0.0868468
680	2.5	0	0	0	0	0	0.5	0	680	11.9583	11.9583	11.9583	11.9583	11.9583		0.0868468	0.0868468	0.0868468	0.0868468	0.0868468
685	2.5	2.5	0	0	0	0	0.5	0	685	11.9583	11.9583	11.9583	11.9583	11.9583		0.0868468	0.0868468	0.0868468	0.0868468	0.0868468
690	2.5	2.5	2.5	0	0	0	0.5	0	690	11.9583	11.9583	11.9583	11.9583	11.9583		0.0868468	0.0868468	0.0868468	0.0868468	0.0868468
695	2.5	2.5	2.5	2.5	0	0	0.5	0	695	11.9583	11.9583	11.9583	11.9583	11.9583	8	0.0868468	0.0868468	0.0868468	0.0868468	0.0868468
700	2.5	2.5	2.5	2.5	2.5	0	0	0.5	700	11.9583	11.9583	11.9583	11.9583	11.9583		0.0868468	0.0868468	0.0868468	0.0868468	0.0868468
705	2.5	2.5	2.5	2.5	2.5	2.5	0	0	705	11.9583	11.9583	11.9583	11.9583	11.9583		0.0868468	0.0868468	0.0868468	0.0868468	0.0868468
710	2.5	2.5	2.5	2.5	2.5	2.5	2.5	0	710	11.9583	11.9583	11.9583	11.9583	11.9583		0.0868468	0.0868468	0.0868468	0.0868468	0.0868468
715	2.5	2.5	2.5	2.5	2.5	2.5	2.5	1.03854	715	11.9583	11.9583	11.9583	11.9583	11.9583		0.0868468	0.0868468	0.0868468	0.0868468	0.0868468
720	2.5	2.5	2.5	2.5	2.5	2.5	2.5	0.948348	720	11.9583	11.9583	11.9583	11.9583	11.9583		0.0868468	0.0868468	0.0868468	0.0868468	0.0868468
725	2.5	2.5	2.5	2.5	2.5	2.5	2.5	0.956181	725	11.9583	11.9583	11.9583	11.9583	11.9583		0.0868468	0.0868468	0.0868468	0.0868468	0.0868468
730	2.5	2.5	2.5	2.5	2.5	2.5	2.5	0.955501	730	11.9583	11.9583	11.9583	11.9583	11.9583		0.0868468	0.0868468	0.0868468	0.0868468	0.0868468
735	2.5	2.5	2.5	2.5	2.5	2.5	2.5	0.95556	735	11.9583	11.9583	11.9583	11.9583	11.9583		0.0868468	0.0868468	0.0868468	0.0868468	0.0868468
740	2.5	2.5	2.5	2.5	2.5	2.5	2.5	0.955555	740	11.9583	11.9583	11.9583	11.9583	11.9583		0.0868468	0.0868468	0.0868468	0.0868468	0.0868468
745	2.5	2.5	2.5	2.5	2.5	2.5	2.5	0.955556	745	11.9583	11.9583	11.9583	11.9583	11.9583		0.0868468	0.0868468	0.0868468	0.0868468	0.0868468
750	2.5	2.5	2.5	2.5	2.5	2.5	2.5	0.955556	750	11.9583	11.9583	11.9583	11.9583	11.9583		0.0868468	0.0868468	0.0868468	0.0868468	0.0868468
755	2.5	2.5	2.5	2.5	2.5	2.5	2.5	0.955556	755	11.9583	11.9583	11.9583	11.9583	11.9583		0.0868468	0.0868468	0.0868468	0.0868468	0.0868468
760	2.5	2.5	2.5	2.5	2.5	2.5	2.5	0.955556	760	11.9583	11.9583	11.9583	11.9583	11.9583		0.0868468	0.0868468	0.0868468	0.0868468	0.0868468
765	0.5	2.5	2.5	2.5	2.5	2.5	2.5	0.955556	765	11.9583	11.9583	11.9583	11.9583	11.9583		0.0868468	0.0868468	0.0868468	0.0868468	0.0868468
770	0	0.5	2.5	2.5	2.5	2.5	2.5	0.955556	770	11.9583	11.9583	11.9583	11.9583	11.9583		0.0868468	0.0868468	0.0868468	0.0868468	0.0868468
775	0	0	0.5	2.5	2.5	2.5	2.5	0.955556	775	11.9583	11.9583	11.9583	11.9583	11.9583		0.0868468	0.0868468	0.0868468	0.0868468	0.0868468
780	0	0	0	0.5	2.5	2.5	2.5	0.955556	780	11.9583	11.9583	11.9583	11.9583	11.9583		0.0868468	0.0868468	0.0868468	0.0868468	0.0868468
785	0	0	0	0	0.5	2.5	2.5	0.955556	785	11.9583	11.9583	11.9583	11.9583	11.9583		0.0868468	0.0868468	0.0868468	0.0868468	0.0868468
790	0	0	0	0	0	0.5	2.5	0.955556	790	11.9583	11.9583	11.9583	11.9583	11.9583		0.0868468	0.0868468	0.0868468	0.0868468	0.0868468
795	0	0	0	0	0	0	0.5	0.955556	795	11.9583	11.9583	11.9583	11.9583	11.9583		0.0868468	0.0868468	0.0868468	0.0868468	0.0868468
800	0	0	0	0	0	0	0	0.5	800	11.9583	11.9583	11.9583	11.9583	11.9583		0.0868468	0.0868468	0.0868468	0.0868468	0.0868468
805	0	0	0	0	0	0	0	0	805	11.9583	11.9583	11.9583	11.9583	11.9583		0.0868468	0.0868468	0.0868468	0.0868468	0.0868468
810	0	0	0	0	0	0	0	0	810	11.9583	11.9583	11.9583	11.9583	11.9583		0.0868468	0.0868468	0.0868468	0.0868468	0.0868468
815	0	0	0	0	0	0	0	0	815	11.9583	11.9583	11.9583	11.9583	11.9583		0.0868468	0.0868468	0.0868468	0.0868468	0.0868468
820	0	0	0	0	0	0	0	0	820	11.9583	11.9583	11.9583	11.9583	11.9583		0.0868468	0.0868468	0.0868468	0.0868468	0.0868468
825	0	0	0	0	0	0	0	0	825	11.9583	11.9583	11.9583	11.9583	11.9583		0.0868468	0.0868468	0.0868468	0.0868468	0.0868468
830	0	0	0	0	0	0	0	0	830	11.9583	11.9583	11.9583	11.9583	11.9583		0.0868468	0.0868468	0.0868468	0.0868468	0.0868468
835	0	0	0	0	0	0	0	0	835	11.9583	11.9583	11.9583	11.9583	11.9583		0.0868468	0.0868468	0.0868468	0.0868468	0.0868468
840	0	0	0	0	0	0	0	0	840	11.9583	11.9583	11.9583	11.9583	11.9583		0.0868468	0.0868468	0.0868468	0.0868468	0.0868468
845	0	0	0	0	0	0	0	0	845	11.9583	11.9583	11.9583	11.9583	11.9583		0.0868468	0.0868468	0.0868468	0.0868468	0.0868468
850	0	0	0	0	0	0	0	0	850	11.9583	11.9583	11.9583	11.9583	11.9583		0.0868468	0.0868468	0.0868468	0.0868468	0.0868468
855	0	0	0	0	0	0	0	0	855	11.9583	11.9583	11.9583	11.9583	11.9583		0.0868468	0.0868468	0.0868468	0.0868468	0.0868468
860	0	0	0	0	0	0	0	0	860	11.9583	11.9583	11.9583	11.9583	11.9583		0.0868468	0.0868468	0.0868468	0.0868468	0.0868468
865	0	0	0	0	0	0	0	0	865	11.9583	11.9583	11.9583	11.9583	11.9583		0.0868468	0.0868468	0.0868468	0.0868468	0.0868468
870	0	0	0	0	0	0	0	0	870	11.9583	11.9583	11.9583	11.9583	11.9583		0.0868468	0.0868468	0.0868468	0.0868468	0.0868468
875	0	0	0	0	0	0	0	0	875	11.9583	11.9583	11.9583	11.9583	11.9583		0.0868468	0.0868468	0.0868468	0.0868468	0.0868468
880	0	0	0	0	0	0	0	0	880	11.9583	11.9583	11.9583	11.9583	11.9583		0.0868468	0.0868468	0.0868468	0.0868468	0.0868468
885	0	0	0	0	0	0	0	0	885	11.9583	11.9583	11.9583	11.9583	11.9583		0.0868468	0.0868468	0.0868468	0.0868468	0.0868468
890	0	0	0	0	0	0	0	0	890	11.9583	11.9583	11.9583	11.9583	11.9583		0.0868468	0.0868468	0.0868468	0.0868468	0.0868468
895	0	0	0	0	0	0	0	0	895	11.9583	11.9583	11.9583	11.9583	11.9583		0.0868468	0.0868468	0.0868468	0.0868468	0.0868468
900	0	0	0	0	0	0	0	0	900	11.9583	11.9583	11.9583	11.9583	11.9583		0.0868468	0.0868468	0.0868468	0.0868468	0.0868468
MEORQ	8
Delay	31.1192
