# Supplementary material for: An Integrated Approach for Platoon-based Simulation and Its Feasibility Assessment
Source: PLoS One. 2015 Mar 18;10(3):e0114406. doi: 10.1371/journal.pone.0114406 (PMC4364894; doi:10.1371/journal.pone.0114406)
Supplement: S4 File — (XLSX) [file pone.0114406.s004.xlsx]

## Sheet: AT-1
Qmax	1800	veh/h		capacity 1	21.9512
Kjam	105	veh/km		capacity 2	83.0542
Length	0.7	km
FFS	82	km/h		Entry flow:	880
				W/V	0.113842
Clock tick	5	sec
	0.00138889	hr
Distance travelled	0.113889	km
No. of cells	6.14634
N	11.9583	veh
Q	2.5	veh
										N:	11.9583					W/V:	0.113842
Q	2.5	2.5	2.5	2.5	2.5	2.5	2.5
N	999	10	10	10	10	10	10	Sink
Time	Gate	1	2	3	4	5	6	7
5	2.5	0	0	0	0	0	0	0	5						MEORQ
10	2.5	2.5	0	0	0	0	0	0	10	11.9583	11.9583	11.9583	11.9583	11.9583		0.113842	0.113842	0.113842	0.113842	0.113842
15	2.5	2.5	2.5	0	0	0	0	0	15	11.9583	11.9583	11.9583	11.9583	11.9583		0.113842	0.113842	0.113842	0.113842	0.113842
20	2.5	2.5	2.5	2.5	0	0	0	0	20	11.9583	11.9583	11.9583	11.9583	11.9583		0.113842	0.113842	0.113842	0.113842	0.113842
25	2.5	2.5	2.5	2.5	2.5	0	0	0	25	11.9583	11.9583	11.9583	11.9583	11.9583		0.113842	0.113842	0.113842	0.113842	0.113842
30	2.5	2.5	2.5	2.5	2.5	2.5	0	0	30	11.9583	11.9583	11.9583	11.9583	11.9583		0.113842	0.113842	0.113842	0.113842	0.113842
35	2.5	2.5	2.5	2.5	2.5	2.5	2.5	0	35	11.9583	11.9583	11.9583	11.9583	11.9583		0.113842	0.113842	0.113842	0.113842	0.113842
40	2.5	2.5	2.5	2.5	2.5	2.5	5	0	40	11.9583	11.9583	11.9583	11.9583	11.9583		0.113842	0.113842	0.113842	0.113842	0.113842
45	2.5	2.5	2.5	2.5	2.5	2.5	7.5	0	45	11.9583	11.9583	11.9583	11.9583	11.9583		0.113842	0.113842	0.113842	0.113842	0.113842
50	2.5	2.5	2.5	2.5	2.5	2.5	10	0	50	11.9583	11.9583	11.9583	11.9583	11.9583		0.113842	0.113842	0.113842	0.113842	0.113842
55	2.5	2.5	2.5	2.5	2.5	3.04167	11.9583	0	55	11.9583	11.9583	11.9583	11.9583	11.9583		0.113842	0.113842	0.113842	0.113842	0.113842
60	2.5	2.5	2.5	2.5	2.5	5.54167	11.9583	0	60	11.9583	11.9583	11.9583	11.9583	11.9583		0.113842	0.113842	0.113842	0.113842	0.113842
65	2.5	2.5	2.5	2.5	2.5	8.04167	11.9583	0	65	11.9583	11.9583	11.9583	11.9583	11.9583		0.113842	0.113842	0.113842	0.113842	0.113842
70	2.5	2.5	2.5	2.5	2.5	10.5417	11.9583	0	70	11.9583	11.9583	11.9583	11.9583	11.9583		0.113842	0.113842	0.113842	0.113842	0.113842
75	2.5	2.5	2.5	2.5	3.58333	11.9583	11.9583	0	75	11.9583	11.9583	11.9583	11.9583	11.9583		0.113842	0.113842	0.113842	0.113842	0.113842
80	2.5	2.5	2.5	2.5	6.08333	11.9583	11.9583	0	80	11.9583	11.9583	11.9583	11.9583	11.9583		0.113842	0.113842	0.113842	0.113842	0.113842
85	2.5	2.5	2.5	2.5	8.58333	11.9583	11.9583	0	85	11.9583	11.9583	11.9583	11.9583	11.9583		0.113842	0.113842	0.113842	0.113842	0.113842
90	2.5	2.5	2.5	2.5	11.0833	11.9583	11.9583	0	90	11.9583	11.9583	11.9583	11.9583	11.9583		0.113842	0.113842	0.113842	0.113842	0.113842
95	2.5	2.5	2.5	4.125	11.9583	11.9583	11.9583	0	95	11.9583	11.9583	11.9583	11.9583	11.9583		0.113842	0.113842	0.113842	0.113842	0.113842
100	2.5	2.5	2.5	6.625	11.9583	11.9583	11.9583	0	100	11.9583	11.9583	11.9583	11.9583	11.9583		0.113842	0.113842	0.113842	0.113842	0.113842
105	2.5	2.5	2.5	9.125	11.9583	11.9583	11.9583	0	105	11.9583	11.9583	11.9583	11.9583	11.9583		0.113842	0.113842	0.113842	0.113842	0.113842
110	2.5	2.5	2.5	11.625	11.9583	11.9583	11.9583	0	110	11.9583	11.9583	11.9583	11.9583	11.9583		0.113842	0.113842	0.113842	0.113842	0.113842
115	0	2.5	4.66667	11.9583	11.9583	11.9583	11.9583	0	115	11.9583	11.9583	11.9583	11.9583	11.9583		0.113842	0.113842	0.113842	0.113842	0.113842
120	0	0	7.16667	11.9583	11.9583	11.9583	11.9583	0	120	11.9583	11.9583	11.9583	11.9583	11.9583		0.113842	0.113842	0.113842	0.113842	0.113842
125	0	0	7.16667	11.9583	11.9583	11.9583	11.9583	0	125	11.9583	11.9583	11.9583	11.9583	11.9583		0.113842	0.113842	0.113842	0.113842	0.113842
130	0	0	7.16667	11.9583	11.9583	11.9583	11.9583	0	130	11.9583	11.9583	11.9583	11.9583	11.9583		0.113842	0.113842	0.113842	0.113842	0.113842
135	0	0	7.16667	11.9583	11.9583	11.9583	11.9583	0	135	11.9583	11.9583	11.9583	11.9583	11.9583	55	0.113842	0.113842	0.113842	0.113842	0.113842
140	0	0	7.16667	11.9583	11.9583	11.9583	10.597	1.36136	140	11.9583	11.9583	11.9583	11.9583	11.9583		0.113842	0.113842	0.113842	0.113842	0.113842
145	0	0	7.16667	11.9583	11.9583	11.8034	9.54557	1.20638	145	11.9583	11.9583	11.9583	11.9583	11.9583		0.113842	0.113842	0.113842	0.113842	0.113842
150	0	0	7.16667	11.9583	11.9407	11.5463	8.59622	1.22403	150	11.9583	11.9583	11.9583	11.9583	11.9583		0.113842	0.113842	0.113842	0.113842	0.113842
155	0	0	7.16667	11.9563	11.8958	11.2105	7.75695	1.22202	155	11.9583	11.9583	11.9583	11.9583	11.9583		0.113842	0.113842	0.113842	0.113842	0.113842
160	0	0	7.16466	11.9494	11.8178	10.8173	7.013	1.22225	160	11.9583	11.9583	11.9583	11.9583	11.9583		0.113842	0.113842	0.113842	0.113842	0.113842
165	0	0	7.15576	11.9344	11.7039	10.3842	6.35377	1.22222	165	11.9583	11.9583	11.9583	11.9583	11.9583		0.113842	0.113842	0.113842	0.113842	0.113842
170	0	0	7.13187	11.9082	11.5536	9.92539	5.76958	1.22222	170	11.9583	11.9583	11.9583	11.9583	11.9583		0.113842	0.113842	0.113842	0.113842	0.113842
175	0	0	7.08174	11.8678	11.3683	9.45228	5.2519	1.22222	175	11.9583	11.9583	11.9583	11.9583	11.9583		0.113842	0.113842	0.113842	0.113842	0.113842
180	0	0	6.99124	11.811	11.1502	8.9741	4.79315	1.22222	180	11.9583	11.9583	11.9583	11.9583	11.9583		0.113842	0.113842	0.113842	0.113842	0.113842
185	0	0	6.84387	11.7357	10.9024	8.49814	4.38663	1.22222	185	11.9583	11.9583	11.9583	11.9583	11.9583		0.113842	0.113842	0.113842	0.113842	0.113842
190	0	0	6.62127	11.6409	10.6287	8.03007	4.02639	1.22222	190	11.9583	11.9583	11.9583	11.9583	11.9583		0.113842	0.113842	0.113842	0.113842	0.113842
195	0	0	6.30381	11.5256	10.3329	7.57428	3.70716	1.22222	195	11.9583	11.9583	11.9583	11.9583	11.9583		0.113842	0.113842	0.113842	0.113842	0.113842
200	0	0	5.87113	11.3899	10.0188	7.13404	3.42426	1.22222	200	11.9583	11.9583	11.9583	11.9583	11.9583		0.113842	0.113842	0.113842	0.113842	0.113842
205	0	0	5.30266	11.2338	9.69043	6.71171	3.17358	1.22222	205	11.9583	11.9583	11.9583	11.9583	11.9583		0.113842	0.113842	0.113842	0.113842	0.113842
210	0	0	4.57811	11.0581	9.35133	6.30892	2.95143	1.22222	210	11.9583	11.9583	11.9583	11.9583	11.9583		0.113842	0.113842	0.113842	0.113842	0.113842
215	0	0	3.67786	10.8638	9.00497	5.9267	2.75458	1.22222	215	11.9583	11.9583	11.9583	11.9583	11.9583		0.113842	0.113842	0.113842	0.113842	0.113842
220	0	0	2.58331	10.6522	8.65454	5.56558	2.58013	1.22222	220	11.9583	11.9583	11.9583	11.9583	11.9583		0.113842	0.113842	0.113842	0.113842	0.113842
225	0	0	1.27714	10.4248	8.30288	5.22571	2.42554	1.22222	225	11.9583	11.9583	11.9583	11.9583	11.9583		0.113842	0.113842	0.113842	0.113842	0.113842
230	2.5	0	0	9.2019	7.95257	4.90693	2.28855	1.22222	230	11.9583	11.9583	11.9583	11.9583	11.9583		0.113842	0.113842	0.113842	0.113842	0.113842
235	2.5	2.5	0	6.7019	7.60585	4.60885	2.16716	1.22222	235	11.9583	11.9583	11.9583	11.9583	11.9583		0.113842	0.113842	0.113842	0.113842	0.113842
240	2.5	2.5	2.5	4.2019	7.26466	4.33088	3.28181	0	240	11.9583	11.9583	11.9583	11.9583	11.9583		0.113842	0.113842	0.113842	0.113842	0.113842
245	2.5	2.5	2.5	4.2019	6.93068	4.21145	4.26956	0	245	11.9583	11.9583	11.9583	11.9583	11.9583		0.113842	0.113842	0.113842	0.113842	0.113842
250	2.5	2.5	2.5	4.2019	6.62111	4.21807	5.14487	0	250	11.9583	11.9583	11.9583	11.9583	11.9583		0.113842	0.113842	0.113842	0.113842	0.113842
255	2.5	2.5	2.5	4.2019	6.34755	4.32358	5.92053	0	255	11.9583	11.9583	11.9583	11.9583	11.9583		0.113842	0.113842	0.113842	0.113842	0.113842
260	2.5	2.5	2.5	4.2019	6.11713	4.50538	6.60789	0	260	11.9583	11.9583	11.9583	11.9583	11.9583		0.113842	0.113842	0.113842	0.113842	0.113842
265	2.5	2.5	2.5	4.2019	5.93365	4.74473	7.21699	0	265	11.9583	11.9583	11.9583	11.9583	11.9583		0.113842	0.113842	0.113842	0.113842	0.113842
270	2.5	2.5	2.5	4.2019	5.7983	5.02618	7.75676	0	270	11.9583	11.9583	11.9583	11.9583	11.9583		0.113842	0.113842	0.113842	0.113842	0.113842
275	2.5	2.5	2.5	4.2019	5.7104	5.33703	8.23507	0	275	11.9583	11.9583	11.9583	11.9583	11.9583		0.113842	0.113842	0.113842	0.113842	0.113842
280	2.5	2.5	2.5	4.2019	5.66789	5.66695	8.65894	0	280	11.9583	11.9583	11.9583	11.9583	11.9583		0.113842	0.113842	0.113842	0.113842	0.113842
285	2.5	2.5	2.5	4.2019	5.66779	6.00757	9.03455	0	285	11.9583	11.9583	11.9583	11.9583	11.9583		0.113842	0.113842	0.113842	0.113842	0.113842
290	2.5	2.5	2.5	4.2019	5.70647	6.35217	9.3674	0	290	11.9583	11.9583	11.9583	11.9583	11.9583		0.113842	0.113842	0.113842	0.113842	0.113842
295	2.5	2.5	2.5	4.2019	5.77998	6.69543	9.66236	0	295	11.9583	11.9583	11.9583	11.9583	11.9583		0.113842	0.113842	0.113842	0.113842	0.113842
300	2.5	2.5	2.5	4.2019	5.88419	7.03319	9.92373	0	300	11.9583	11.9583	11.9583	11.9583	11.9583		0.113842	0.113842	0.113842	0.113842	0.113842
305	2.5	2.5	2.5	4.2019	6.015	7.36225	10.1554	0	305	11.9583	11.9583	11.9583	11.9583	11.9583		0.113842	0.113842	0.113842	0.113842	0.113842
310	2.5	2.5	2.5	4.2019	6.16837	7.68023	10.3606	0	310	11.9583	11.9583	11.9583	11.9583	11.9583		0.113842	0.113842	0.113842	0.113842	0.113842
315	2.5	2.5	2.5	4.2019	6.34048	7.98537	10.5425	0	315	11.9583	11.9583	11.9583	11.9583	11.9583		0.113842	0.113842	0.113842	0.113842	0.113842
320	2.5	2.5	2.5	4.2019	6.52774	8.27648	10.7037	0	320	11.9583	11.9583	11.9583	11.9583	11.9583		0.113842	0.113842	0.113842	0.113842	0.113842
325	2.5	2.5	2.5	4.2019	6.72682	8.5528	10.8465	0	325	11.9583	11.9583	11.9583	11.9583	11.9583		0.113842	0.113842	0.113842	0.113842	0.113842
330	2.5	2.5	2.5	4.2019	6.93469	8.81392	10.9731	0	330	11.9583	11.9583	11.9583	11.9583	11.9583		0.113842	0.113842	0.113842	0.113842	0.113842
335	2.5	2.5	2.5	4.2019	7.14863	9.05972	11.0852	0	335	11.9583	11.9583	11.9583	11.9583	11.9583		0.113842	0.113842	0.113842	0.113842	0.113842
340	0	2.5	2.5	4.2019	7.36619	9.29031	11.1846	0	340	11.9583	11.9583	11.9583	11.9583	11.9583	37.04	0.113842	0.113842	0.113842	0.113842	0.113842
345	0	0	2.5	4.2019	7.58524	9.50597	11.2727	0	345	11.9583	11.9583	11.9583	11.9583	11.9583		0.113842	0.113842	0.113842	0.113842	0.113842
350	0	0	0	4.2019	7.8039	9.7071	11.3508	0	350	11.9583	11.9583	11.9583	11.9583	11.9583		0.113842	0.113842	0.113842	0.113842	0.113842
355	0	0	0	1.7019	8.02056	9.89422	11.4199	0	355	11.9583	11.9583	11.9583	11.9583	11.9583		0.113842	0.113842	0.113842	0.113842	0.113842
360	0	0	0	0	7.65835	10.0679	11.4812	0	360	11.9583	11.9583	11.9583	11.9583	11.9583		0.113842	0.113842	0.113842	0.113842	0.113842
365	0	0	0	0	5.76792	10.2288	10.1742	1.36136	365	11.9583	11.9583	11.9583	11.9583	11.9583		0.113842	0.113842	0.113842	0.113842	0.113842
370	0	0	0	0	4.0384	10.2226	9.17091	1.20638	370	11.9583	11.9583	11.9583	11.9583	11.9583		0.113842	0.113842	0.113842	0.113842	0.113842
375	0	0	0	0	2.30265	10.1029	8.26421	1.22403	375	11.9583	11.9583	11.9583	11.9583	11.9583		0.113842	0.113842	0.113842	0.113842	0.113842
380	0	0	0	0	0.447177	9.45833	7.46274	1.22202	380	11.9583	11.9583	11.9583	11.9583	11.9583		0.113842	0.113842	0.113842	0.113842	0.113842
385	0	0	0	0	0	7.40551	6.75228	1.22225	385	11.9583	11.9583	11.9583	11.9583	11.9583		0.113842	0.113842	0.113842	0.113842	0.113842
390	0	0	0	0	0	4.90551	6.12273	1.22222	390	11.9583	11.9583	11.9583	11.9583	11.9583		0.113842	0.113842	0.113842	0.113842	0.113842
395	0	0	0	0	0	2.40551	5.56485	1.22222	395	11.9583	11.9583	11.9583	11.9583	11.9583		0.113842	0.113842	0.113842	0.113842	0.113842
400	0	0	0	0	0	0	5.47036	1.22222	400	11.9583	11.9583	11.9583	11.9583	11.9583		0.113842	0.113842	0.113842	0.113842	0.113842
405	0	0	0	0	0	0	2.97036	1.22222	405	11.9583	11.9583	11.9583	11.9583	11.9583		0.113842	0.113842	0.113842	0.113842	0.113842
410	0	0	0	0	0	0	0.470358	1.22222	410	11.9583	11.9583	11.9583	11.9583	11.9583		0.113842	0.113842	0.113842	0.113842	0.113842
415	0	0	0	0	0	0	0	0.470358	415	11.9583	11.9583	11.9583	11.9583	11.9583		0.113842	0.113842	0.113842	0.113842	0.113842
420	0	0	0	0	0	0	0	0	420	11.9583	11.9583	11.9583	11.9583	11.9583		0.113842	0.113842	0.113842	0.113842	0.113842
425	0	0	0	0	0	0	0	0	425	11.9583	11.9583	11.9583	11.9583	11.9583		0.113842	0.113842	0.113842	0.113842	0.113842
430	0	0	0	0	0	0	0	0	430	11.9583	11.9583	11.9583	11.9583	11.9583		0.113842	0.113842	0.113842	0.113842	0.113842
435	0	0	0	0	0	0	0	0	435	11.9583	11.9583	11.9583	11.9583	11.9583		0.113842	0.113842	0.113842	0.113842	0.113842
440	0	0	0	0	0	0	0	0	440	11.9583	11.9583	11.9583	11.9583	11.9583		0.113842	0.113842	0.113842	0.113842	0.113842
445	0	0	0	0	0	0	0	0	445	11.9583	11.9583	11.9583	11.9583	11.9583		0.113842	0.113842	0.113842	0.113842	0.113842
450	0	0	0	0	0	0	0	0	450	11.9583	11.9583	11.9583	11.9583	11.9583		0.113842	0.113842	0.113842	0.113842	0.113842
455	2.5	0	0	0	0	0	0	0	455	11.9583	11.9583	11.9583	11.9583	11.9583		0.113842	0.113842	0.113842	0.113842	0.113842
460	2.5	2.5	0	0	0	0	0	0	460	11.9583	11.9583	11.9583	11.9583	11.9583		0.113842	0.113842	0.113842	0.113842	0.113842
465	2.5	2.5	2.5	0	0	0	0	0	465	11.9583	11.9583	11.9583	11.9583	11.9583		0.113842	0.113842	0.113842	0.113842	0.113842
470	2.5	2.5	2.5	2.5	0	0	0	0	470	11.9583	11.9583	11.9583	11.9583	11.9583		0.113842	0.113842	0.113842	0.113842	0.113842
475	2.5	2.5	2.5	2.5	2.5	0	0	0	475	11.9583	11.9583	11.9583	11.9583	11.9583		0.113842	0.113842	0.113842	0.113842	0.113842
480	2.5	2.5	2.5	2.5	2.5	2.5	0	0	480	11.9583	11.9583	11.9583	11.9583	11.9583		0.113842	0.113842	0.113842	0.113842	0.113842
485	2.5	2.5	2.5	2.5	2.5	2.5	2.5	0	485	11.9583	11.9583	11.9583	11.9583	11.9583		0.113842	0.113842	0.113842	0.113842	0.113842
490	2.5	2.5	2.5	2.5	2.5	2.5	5	0	490	11.9583	11.9583	11.9583	11.9583	11.9583		0.113842	0.113842	0.113842	0.113842	0.113842
495	2.5	2.5	2.5	2.5	2.5	2.5	7.5	0	495	11.9583	11.9583	11.9583	11.9583	11.9583		0.113842	0.113842	0.113842	0.113842	0.113842
500	2.5	2.5	2.5	2.5	2.5	2.5	10	0	500	11.9583	11.9583	11.9583	11.9583	11.9583		0.113842	0.113842	0.113842	0.113842	0.113842
505	2.5	2.5	2.5	2.5	2.5	3.04167	11.9583	0	505	11.9583	11.9583	11.9583	11.9583	11.9583		0.113842	0.113842	0.113842	0.113842	0.113842
510	2.5	2.5	2.5	2.5	2.5	5.54167	11.9583	0	510	11.9583	11.9583	11.9583	11.9583	11.9583		0.113842	0.113842	0.113842	0.113842	0.113842
515	2.5	2.5	2.5	2.5	2.5	8.04167	11.9583	0	515	11.9583	11.9583	11.9583	11.9583	11.9583		0.113842	0.113842	0.113842	0.113842	0.113842
520	2.5	2.5	2.5	2.5	2.5	10.5417	11.9583	0	520	11.9583	11.9583	11.9583	11.9583	11.9583		0.113842	0.113842	0.113842	0.113842	0.113842
525	2.5	2.5	2.5	2.5	3.58333	11.9583	11.9583	0	525	11.9583	11.9583	11.9583	11.9583	11.9583		0.113842	0.113842	0.113842	0.113842	0.113842
530	2.5	2.5	2.5	2.5	6.08333	11.9583	11.9583	0	530	11.9583	11.9583	11.9583	11.9583	11.9583		0.113842	0.113842	0.113842	0.113842	0.113842
535	2.5	2.5	2.5	2.5	8.58333	11.9583	11.9583	0	535	11.9583	11.9583	11.9583	11.9583	11.9583		0.113842	0.113842	0.113842	0.113842	0.113842
540	2.5	2.5	2.5	2.5	11.0833	11.9583	11.9583	0	540	11.9583	11.9583	11.9583	11.9583	11.9583		0.113842	0.113842	0.113842	0.113842	0.113842
545	2.5	2.5	2.5	4.125	11.9583	11.9583	11.9583	0	545	11.9583	11.9583	11.9583	11.9583	11.9583		0.113842	0.113842	0.113842	0.113842	0.113842
550	2.5	2.5	2.5	6.625	11.9583	11.9583	11.9583	0	550	11.9583	11.9583	11.9583	11.9583	11.9583		0.113842	0.113842	0.113842	0.113842	0.113842
555	2.5	2.5	2.5	9.125	11.9583	11.9583	11.9583	0	555	11.9583	11.9583	11.9583	11.9583	11.9583		0.113842	0.113842	0.113842	0.113842	0.113842
560	2.5	2.5	2.5	11.625	11.9583	11.9583	11.9583	0	560	11.9583	11.9583	11.9583	11.9583	11.9583		0.113842	0.113842	0.113842	0.113842	0.113842
565	0	2.5	4.66667	11.9583	11.9583	11.9583	11.9583	0	565	11.9583	11.9583	11.9583	11.9583	11.9583		0.113842	0.113842	0.113842	0.113842	0.113842
570	0	0	7.16667	11.9583	11.9583	11.9583	11.9583	0	570	11.9583	11.9583	11.9583	11.9583	11.9583		0.113842	0.113842	0.113842	0.113842	0.113842
575	0	0	7.16667	11.9583	11.9583	11.9583	11.9583	0	575	11.9583	11.9583	11.9583	11.9583	11.9583		0.113842	0.113842	0.113842	0.113842	0.113842
580	0	0	7.16667	11.9583	11.9583	11.9583	11.9583	0	580	11.9583	11.9583	11.9583	11.9583	11.9583		0.113842	0.113842	0.113842	0.113842	0.113842
585	0	0	7.16667	11.9583	11.9583	11.9583	11.9583	0	585	11.9583	11.9583	11.9583	11.9583	11.9583	55	0.113842	0.113842	0.113842	0.113842	0.113842
590	0	0	7.16667	11.9583	11.9583	11.9583	10.597	1.36136	590	11.9583	11.9583	11.9583	11.9583	11.9583		0.113842	0.113842	0.113842	0.113842	0.113842
595	0	0	7.16667	11.9583	11.9583	11.8034	9.54557	1.20638	595	11.9583	11.9583	11.9583	11.9583	11.9583		0.113842	0.113842	0.113842	0.113842	0.113842
600	0	0	7.16667	11.9583	11.9407	11.5463	8.59622	1.22403	600	11.9583	11.9583	11.9583	11.9583	11.9583		0.113842	0.113842	0.113842	0.113842	0.113842
605	0	0	7.16667	11.9563	11.8958	11.2105	7.75695	1.22202	605	11.9583	11.9583	11.9583	11.9583	11.9583		0.113842	0.113842	0.113842	0.113842	0.113842
610	0	0	7.16466	11.9494	11.8178	10.8173	7.013	1.22225	610	11.9583	11.9583	11.9583	11.9583	11.9583		0.113842	0.113842	0.113842	0.113842	0.113842
615	0	0	7.15576	11.9344	11.7039	10.3842	6.35377	1.22222	615	11.9583	11.9583	11.9583	11.9583	11.9583		0.113842	0.113842	0.113842	0.113842	0.113842
620	0	0	7.13187	11.9082	11.5536	9.92539	5.76958	1.22222	620	11.9583	11.9583	11.9583	11.9583	11.9583		0.113842	0.113842	0.113842	0.113842	0.113842
625	0	0	7.08174	11.8678	11.3683	9.45228	5.2519	1.22222	625	11.9583	11.9583	11.9583	11.9583	11.9583		0.113842	0.113842	0.113842	0.113842	0.113842
630	0	0	6.99124	11.811	11.1502	8.9741	4.79315	1.22222	630	11.9583	11.9583	11.9583	11.9583	11.9583		0.113842	0.113842	0.113842	0.113842	0.113842
635	0	0	6.84387	11.7357	10.9024	8.49814	4.38663	1.22222	635	11.9583	11.9583	11.9583	11.9583	11.9583		0.113842	0.113842	0.113842	0.113842	0.113842
640	0	0	6.62127	11.6409	10.6287	8.03007	4.02639	1.22222	640	11.9583	11.9583	11.9583	11.9583	11.9583		0.113842	0.113842	0.113842	0.113842	0.113842
645	0	0	6.30381	11.5256	10.3329	7.57428	3.70716	1.22222	645	11.9583	11.9583	11.9583	11.9583	11.9583		0.113842	0.113842	0.113842	0.113842	0.113842
650	0	0	5.87113	11.3899	10.0188	7.13404	3.42426	1.22222	650	11.9583	11.9583	11.9583	11.9583	11.9583		0.113842	0.113842	0.113842	0.113842	0.113842
655	0	0	5.30266	11.2338	9.69043	6.71171	3.17358	1.22222	655	11.9583	11.9583	11.9583	11.9583	11.9583		0.113842	0.113842	0.113842	0.113842	0.113842
660	0	0	4.57811	11.0581	9.35133	6.30892	2.95143	1.22222	660	11.9583	11.9583	11.9583	11.9583	11.9583		0.113842	0.113842	0.113842	0.113842	0.113842
665	0	0	3.67786	10.8638	9.00497	5.9267	2.75458	1.22222	665	11.9583	11.9583	11.9583	11.9583	11.9583		0.113842	0.113842	0.113842	0.113842	0.113842
670	0	0	2.58331	10.6522	8.65454	5.56558	2.58013	1.22222	670	11.9583	11.9583	11.9583	11.9583	11.9583		0.113842	0.113842	0.113842	0.113842	0.113842
675	0	0	1.27714	10.4248	8.30288	5.22571	2.42554	1.22222	675	11.9583	11.9583	11.9583	11.9583	11.9583		0.113842	0.113842	0.113842	0.113842	0.113842
680	2.5	0	0	9.2019	7.95257	4.90693	2.28855	1.22222	680	11.9583	11.9583	11.9583	11.9583	11.9583		0.113842	0.113842	0.113842	0.113842	0.113842
685	2.5	2.5	0	6.7019	7.60585	4.60885	2.16716	1.22222	685	11.9583	11.9583	11.9583	11.9583	11.9583		0.113842	0.113842	0.113842	0.113842	0.113842
690	2.5	2.5	2.5	4.2019	7.26466	4.33088	3.28181	0	690	11.9583	11.9583	11.9583	11.9583	11.9583		0.113842	0.113842	0.113842	0.113842	0.113842
695	2.5	2.5	2.5	4.2019	6.93068	4.21145	4.26956	0	695	11.9583	11.9583	11.9583	11.9583	11.9583		0.113842	0.113842	0.113842	0.113842	0.113842
700	2.5	2.5	2.5	4.2019	6.62111	4.21807	5.14487	0	700	11.9583	11.9583	11.9583	11.9583	11.9583		0.113842	0.113842	0.113842	0.113842	0.113842
705	2.5	2.5	2.5	4.2019	6.34755	4.32358	5.92053	0	705	11.9583	11.9583	11.9583	11.9583	11.9583		0.113842	0.113842	0.113842	0.113842	0.113842
710	2.5	2.5	2.5	4.2019	6.11713	4.50538	6.60789	0	710	11.9583	11.9583	11.9583	11.9583	11.9583		0.113842	0.113842	0.113842	0.113842	0.113842
715	2.5	2.5	2.5	4.2019	5.93365	4.74473	7.21699	0	715	11.9583	11.9583	11.9583	11.9583	11.9583		0.113842	0.113842	0.113842	0.113842	0.113842
720	2.5	2.5	2.5	4.2019	5.7983	5.02618	7.75676	0	720	11.9583	11.9583	11.9583	11.9583	11.9583		0.113842	0.113842	0.113842	0.113842	0.113842
725	2.5	2.5	2.5	4.2019	5.7104	5.33703	8.23507	0	725	11.9583	11.9583	11.9583	11.9583	11.9583		0.113842	0.113842	0.113842	0.113842	0.113842
730	2.5	2.5	2.5	4.2019	5.66789	5.66695	8.65894	0	730	11.9583	11.9583	11.9583	11.9583	11.9583		0.113842	0.113842	0.113842	0.113842	0.113842
735	2.5	2.5	2.5	4.2019	5.66779	6.00757	9.03455	0	735	11.9583	11.9583	11.9583	11.9583	11.9583		0.113842	0.113842	0.113842	0.113842	0.113842
740	2.5	2.5	2.5	4.2019	5.70647	6.35217	9.3674	0	740	11.9583	11.9583	11.9583	11.9583	11.9583		0.113842	0.113842	0.113842	0.113842	0.113842
745	2.5	2.5	2.5	4.2019	5.77998	6.69543	9.66236	0	745	11.9583	11.9583	11.9583	11.9583	11.9583		0.113842	0.113842	0.113842	0.113842	0.113842
750	2.5	2.5	2.5	4.2019	5.88419	7.03319	9.92373	0	750	11.9583	11.9583	11.9583	11.9583	11.9583		0.113842	0.113842	0.113842	0.113842	0.113842
755	2.5	2.5	2.5	4.2019	6.015	7.36225	10.1554	0	755	11.9583	11.9583	11.9583	11.9583	11.9583		0.113842	0.113842	0.113842	0.113842	0.113842
760	2.5	2.5	2.5	4.2019	6.16837	7.68023	10.3606	0	760	11.9583	11.9583	11.9583	11.9583	11.9583		0.113842	0.113842	0.113842	0.113842	0.113842
765	2.5	2.5	2.5	4.2019	6.34048	7.98537	10.5425	0	765	11.9583	11.9583	11.9583	11.9583	11.9583		0.113842	0.113842	0.113842	0.113842	0.113842
770	2.5	2.5	2.5	4.2019	6.52774	8.27648	10.7037	0	770	11.9583	11.9583	11.9583	11.9583	11.9583		0.113842	0.113842	0.113842	0.113842	0.113842
775	2.5	2.5	2.5	4.2019	6.72682	8.5528	10.8465	0	775	11.9583	11.9583	11.9583	11.9583	11.9583		0.113842	0.113842	0.113842	0.113842	0.113842
780	2.5	2.5	2.5	4.2019	6.93469	8.81392	10.9731	0	780	11.9583	11.9583	11.9583	11.9583	11.9583		0.113842	0.113842	0.113842	0.113842	0.113842
785	2.5	2.5	2.5	4.2019	7.14863	9.05972	11.0852	0	785	11.9583	11.9583	11.9583	11.9583	11.9583		0.113842	0.113842	0.113842	0.113842	0.113842
790	0	2.5	2.5	4.2019	7.36619	9.29031	11.1846	0	790	11.9583	11.9583	11.9583	11.9583	11.9583	37.04	0.113842	0.113842	0.113842	0.113842	0.113842
795	0	0	2.5	4.2019	7.58524	9.50597	11.2727	0	795	11.9583	11.9583	11.9583	11.9583	11.9583		0.113842	0.113842	0.113842	0.113842	0.113842
800	0	0	0	4.2019	7.8039	9.7071	11.3508	0	800	11.9583	11.9583	11.9583	11.9583	11.9583		0.113842	0.113842	0.113842	0.113842	0.113842
805	0	0	0	1.7019	8.02056	9.89422	11.4199	0	805	11.9583	11.9583	11.9583	11.9583	11.9583		0.113842	0.113842	0.113842	0.113842	0.113842
810	0	0	0	0	7.65835	10.0679	11.4812	0	810	11.9583	11.9583	11.9583	11.9583	11.9583		0.113842	0.113842	0.113842	0.113842	0.113842
815	0	0	0	0	5.76792	10.2288	10.1742	1.36136	815	11.9583	11.9583	11.9583	11.9583	11.9583		0.113842	0.113842	0.113842	0.113842	0.113842
820	0	0	0	0	4.0384	10.2226	9.17091	1.20638	820	11.9583	11.9583	11.9583	11.9583	11.9583		0.113842	0.113842	0.113842	0.113842	0.113842
825	0	0	0	0	2.30265	10.1029	8.26421	1.22403	825	11.9583	11.9583	11.9583	11.9583	11.9583		0.113842	0.113842	0.113842	0.113842	0.113842
830	0	0	0	0	0.447177	9.45833	7.46274	1.22202	830	11.9583	11.9583	11.9583	11.9583	11.9583		0.113842	0.113842	0.113842	0.113842	0.113842
835	0	0	0	0	0	7.40551	6.75228	1.22225	835	11.9583	11.9583	11.9583	11.9583	11.9583		0.113842	0.113842	0.113842	0.113842	0.113842
840	0	0	0	0	0	4.90551	6.12273	1.22222	840	11.9583	11.9583	11.9583	11.9583	11.9583		0.113842	0.113842	0.113842	0.113842	0.113842
845	0	0	0	0	0	2.40551	5.56485	1.22222	845	11.9583	11.9583	11.9583	11.9583	11.9583		0.113842	0.113842	0.113842	0.113842	0.113842
850	0	0	0	0	0	0	5.47036	1.22222	850	11.9583	11.9583	11.9583	11.9583	11.9583		0.113842	0.113842	0.113842	0.113842	0.113842
855	0	0	0	0	0	0	2.97036	1.22222	855	11.9583	11.9583	11.9583	11.9583	11.9583		0.113842	0.113842	0.113842	0.113842	0.113842
860	0	0	0	0	0	0	0.470358	1.22222	860	11.9583	11.9583	11.9583	11.9583	11.9583		0.113842	0.113842	0.113842	0.113842	0.113842
865	0	0	0	0	0	0	0	0.470358	865	11.9583	11.9583	11.9583	11.9583	11.9583		0.113842	0.113842	0.113842	0.113842	0.113842
870	0	0	0	0	0	0	0	0	870	11.9583	11.9583	11.9583	11.9583	11.9583		0.113842	0.113842	0.113842	0.113842	0.113842
875	0	0	0	0	0	0	0	0	875	11.9583	11.9583	11.9583	11.9583	11.9583		0.113842	0.113842	0.113842	0.113842	0.113842
880	0	0	0	0	0	0	0	0	880	11.9583	11.9583	11.9583	11.9583	11.9583		0.113842	0.113842	0.113842	0.113842	0.113842
885	0	0	0	0	0	0	0	0	885	11.9583	11.9583	11.9583	11.9583	11.9583		0.113842	0.113842	0.113842	0.113842	0.113842
890	0	0	0	0	0	0	0	0	890	11.9583	11.9583	11.9583	11.9583	11.9583		0.113842	0.113842	0.113842	0.113842	0.113842
895	0	0	0	0	0	0	0	0	895	11.9583	11.9583	11.9583	11.9583	11.9583		0.113842	0.113842	0.113842	0.113842	0.113842
900	0	0	0	0	0	0	0	0	900	11.9583	11.9583	11.9583	11.9583	11.9583		0.113842	0.113842	0.113842	0.113842	0.113842
MEORQ	55
Delay	116.377

## Sheet: AT-2
Qmax	1800	veh/h		capacity 1	21.9512
Kjam	105	veh/km		capacity 2	83.0542
Length	0.7	km
FFS	82	km/h		Entry flow:	880
				W/V	0.113842
Clock tick	5	sec
	0.00138889	hr
Distance travelled	0.113889	km
No. of cells	6.14634
N	11.9583	veh
Q	2.5	veh
										N:	11.9583					W/V:	0.113842
Q	2.5	2.5	2.5	2.5	2.5	2.5	2.5
N	999	10	10	10	10	10	10	Sink
Time	Gate	1	2	3	4	5	6	7
5	2.5	0	0	0	0	0	0	0	5						MEORQ
10	2.5	2.5	0	0	0	0	0	0	10	11.9583	11.9583	11.9583	11.9583	11.9583		0.113842	0.113842	0.113842	0.113842	0.113842
15	2.5	2.5	2.5	0	0	0	0	0	15	11.9583	11.9583	11.9583	11.9583	11.9583		0.113842	0.113842	0.113842	0.113842	0.113842
20	2.5	2.5	2.5	2.5	0	0	0	0	20	11.9583	11.9583	11.9583	11.9583	11.9583		0.113842	0.113842	0.113842	0.113842	0.113842
25	2.5	2.5	2.5	2.5	2.5	0	0	0	25	11.9583	11.9583	11.9583	11.9583	11.9583		0.113842	0.113842	0.113842	0.113842	0.113842
30	2.5	2.5	2.5	2.5	2.5	2.5	0	0	30	11.9583	11.9583	11.9583	11.9583	11.9583		0.113842	0.113842	0.113842	0.113842	0.113842
35	2.5	2.5	2.5	2.5	2.5	2.5	2.5	0	35	11.9583	11.9583	11.9583	11.9583	11.9583		0.113842	0.113842	0.113842	0.113842	0.113842
40	2.5	2.5	2.5	2.5	2.5	2.5	5	0	40	11.9583	11.9583	11.9583	11.9583	11.9583		0.113842	0.113842	0.113842	0.113842	0.113842
45	2.5	2.5	2.5	2.5	2.5	2.5	7.5	0	45	11.9583	11.9583	11.9583	11.9583	11.9583		0.113842	0.113842	0.113842	0.113842	0.113842
50	2.5	2.5	2.5	2.5	2.5	2.5	10	0	50	11.9583	11.9583	11.9583	11.9583	11.9583		0.113842	0.113842	0.113842	0.113842	0.113842
55	2.5	2.5	2.5	2.5	2.5	3.04167	11.9583	0	55	11.9583	11.9583	11.9583	11.9583	11.9583		0.113842	0.113842	0.113842	0.113842	0.113842
60	2.5	2.5	2.5	2.5	2.5	5.54167	11.9583	0	60	11.9583	11.9583	11.9583	11.9583	11.9583		0.113842	0.113842	0.113842	0.113842	0.113842
65	2.5	2.5	2.5	2.5	2.5	8.04167	11.9583	0	65	11.9583	11.9583	11.9583	11.9583	11.9583		0.113842	0.113842	0.113842	0.113842	0.113842
70	2.5	2.5	2.5	2.5	2.5	10.5417	11.9583	0	70	11.9583	11.9583	11.9583	11.9583	11.9583		0.113842	0.113842	0.113842	0.113842	0.113842
75	2.5	2.5	2.5	2.5	3.58333	11.9583	11.9583	0	75	11.9583	11.9583	11.9583	11.9583	11.9583		0.113842	0.113842	0.113842	0.113842	0.113842
80	2.5	2.5	2.5	2.5	6.08333	11.9583	11.9583	0	80	11.9583	11.9583	11.9583	11.9583	11.9583		0.113842	0.113842	0.113842	0.113842	0.113842
85	2.5	2.5	2.5	2.5	8.58333	11.9583	11.9583	0	85	11.9583	11.9583	11.9583	11.9583	11.9583		0.113842	0.113842	0.113842	0.113842	0.113842
90	2.5	2.5	2.5	2.5	11.0833	11.9583	11.9583	0	90	11.9583	11.9583	11.9583	11.9583	11.9583		0.113842	0.113842	0.113842	0.113842	0.113842
95	2.5	2.5	2.5	4.125	11.9583	11.9583	11.9583	0	95	11.9583	11.9583	11.9583	11.9583	11.9583	45	0.113842	0.113842	0.113842	0.113842	0.113842
100	2.5	2.5	2.5	6.625	11.9583	11.9583	10.597	1.36136	100	11.9583	11.9583	11.9583	11.9583	11.9583		0.113842	0.113842	0.113842	0.113842	0.113842
105	2.5	2.5	2.5	9.125	11.9583	11.8034	9.54557	1.20638	105	11.9583	11.9583	11.9583	11.9583	11.9583		0.113842	0.113842	0.113842	0.113842	0.113842
110	2.5	2.5	2.5	11.625	11.9407	11.5463	8.59622	1.22403	110	11.9583	11.9583	11.9583	11.9583	11.9583		0.113842	0.113842	0.113842	0.113842	0.113842
115	0	2.5	4.66667	11.9407	11.8958	11.2105	7.75695	1.22202	115	11.9583	11.9583	11.9583	11.9583	11.9583		0.113842	0.113842	0.113842	0.113842	0.113842
120	0	0	7.14902	11.9356	11.8178	10.8173	7.013	1.22225	120	11.9583	11.9583	11.9583	11.9583	11.9583		0.113842	0.113842	0.113842	0.113842	0.113842
125	0	0	7.12627	11.9222	11.7039	10.3842	6.35377	1.22222	125	11.9583	11.9583	11.9583	11.9583	11.9583		0.113842	0.113842	0.113842	0.113842	0.113842
130	0	0	7.0901	11.8973	11.5536	9.92539	5.76958	1.22222	130	11.9583	11.9583	11.9583	11.9583	11.9583		0.113842	0.113842	0.113842	0.113842	0.113842
135	0	0	7.02909	11.8582	11.3683	9.45228	5.2519	1.22222	135	11.9583	11.9583	11.9583	11.9583	11.9583		0.113842	0.113842	0.113842	0.113842	0.113842
140	0	0	6.92895	11.8024	11.1502	8.9741	4.79315	1.22222	140	11.9583	11.9583	11.9583	11.9583	11.9583		0.113842	0.113842	0.113842	0.113842	0.113842
145	0	0	6.77304	11.7282	10.9024	8.49814	4.38663	1.22222	145	11.9583	11.9583	11.9583	11.9583	11.9583		0.113842	0.113842	0.113842	0.113842	0.113842
150	0	0	6.54287	11.6342	10.6287	8.03007	4.02639	1.22222	150	11.9583	11.9583	11.9583	11.9583	11.9583		0.113842	0.113842	0.113842	0.113842	0.113842
155	0	0	6.2187	11.5197	10.3329	7.57428	3.70716	1.22222	155	11.9583	11.9583	11.9583	11.9583	11.9583		0.113842	0.113842	0.113842	0.113842	0.113842
160	0	0	5.78007	11.3846	10.0188	7.13404	3.42426	1.22222	160	11.9583	11.9583	11.9583	11.9583	11.9583		0.113842	0.113842	0.113842	0.113842	0.113842
165	0	0	5.20633	11.2291	9.69043	6.71171	3.17358	1.22222	165	11.9583	11.9583	11.9583	11.9583	11.9583		0.113842	0.113842	0.113842	0.113842	0.113842
170	0	0	4.47711	11.0539	9.35133	6.30892	2.95143	1.22222	170	11.9583	11.9583	11.9583	11.9583	11.9583		0.113842	0.113842	0.113842	0.113842	0.113842
175	0	0	3.57272	10.8601	9.00497	5.9267	2.75458	1.22222	175	11.9583	11.9583	11.9583	11.9583	11.9583		0.113842	0.113842	0.113842	0.113842	0.113842
180	0	0	2.47451	10.6489	8.65454	5.56558	2.58013	1.22222	180	11.9583	11.9583	11.9583	11.9583	11.9583		0.113842	0.113842	0.113842	0.113842	0.113842
185	0	0	1.1651	9.45833	8.30288	5.22571	2.42554	1.22222	185	11.9583	11.9583	11.9583	11.9583	11.9583		0.113842	0.113842	0.113842	0.113842	0.113842
190	0	0	0	8.12343	7.95257	4.90693	2.28855	1.22222	190	11.9583	11.9583	11.9583	11.9583	11.9583		0.113842	0.113842	0.113842	0.113842	0.113842
195	0	0	0	5.62343	7.60585	4.60885	2.16716	1.22222	195	11.9583	11.9583	11.9583	11.9583	11.9583		0.113842	0.113842	0.113842	0.113842	0.113842
200	0	0	0	3.12343	7.26466	4.33088	3.28181	0	200	11.9583	11.9583	11.9583	11.9583	11.9583		0.113842	0.113842	0.113842	0.113842	0.113842
205	0	0	0	0.62343	6.93068	4.21145	4.26956	0	205	11.9583	11.9583	11.9583	11.9583	11.9583		0.113842	0.113842	0.113842	0.113842	0.113842
210	0	0	0	0	5.05411	4.21807	5.14487	0	210	11.9583	11.9583	11.9583	11.9583	11.9583		0.113842	0.113842	0.113842	0.113842	0.113842
215	0	0	0	0	2.55411	4.32358	5.92053	0	215	11.9583	11.9583	11.9583	11.9583	11.9583		0.113842	0.113842	0.113842	0.113842	0.113842
220	0	0	0	0	0.0541058	4.50538	6.60789	0	220	11.9583	11.9583	11.9583	11.9583	11.9583		0.113842	0.113842	0.113842	0.113842	0.113842
225	0	0	0	0	0	2.05948	7.21699	0	225	11.9583	11.9583	11.9583	11.9583	11.9583		0.113842	0.113842	0.113842	0.113842	0.113842
230	2.5	0	0	0	0	0	9.27648	0	230	11.9583	11.9583	11.9583	11.9583	11.9583		0.113842	0.113842	0.113842	0.113842	0.113842
235	2.5	2.5	0	0	0	0	9.27648	0	235	11.9583	11.9583	11.9583	11.9583	11.9583		0.113842	0.113842	0.113842	0.113842	0.113842
240	2.5	2.5	2.5	0	0	0	9.27648	0	240	11.9583	11.9583	11.9583	11.9583	11.9583		0.113842	0.113842	0.113842	0.113842	0.113842
245	2.5	2.5	2.5	2.5	0	0	9.27648	0	245	11.9583	11.9583	11.9583	11.9583	11.9583		0.113842	0.113842	0.113842	0.113842	0.113842
250	2.5	2.5	2.5	2.5	2.5	0	9.27648	0	250	11.9583	11.9583	11.9583	11.9583	11.9583		0.113842	0.113842	0.113842	0.113842	0.113842
255	2.5	2.5	2.5	2.5	2.5	2.5	9.27648	0	255	11.9583	11.9583	11.9583	11.9583	11.9583		0.113842	0.113842	0.113842	0.113842	0.113842
260	2.5	2.5	2.5	2.5	2.5	2.5	11.7765	0	260	11.9583	11.9583	11.9583	11.9583	11.9583		0.113842	0.113842	0.113842	0.113842	0.113842
265	2.5	2.5	2.5	2.5	2.5	4.81814	11.9583	0	265	11.9583	11.9583	11.9583	11.9583	11.9583		0.113842	0.113842	0.113842	0.113842	0.113842
270	2.5	2.5	2.5	2.5	2.5	7.31814	11.9583	0	270	11.9583	11.9583	11.9583	11.9583	11.9583		0.113842	0.113842	0.113842	0.113842	0.113842
275	2.5	2.5	2.5	2.5	2.5	9.81814	11.9583	0	275	11.9583	11.9583	11.9583	11.9583	11.9583		0.113842	0.113842	0.113842	0.113842	0.113842
280	2.5	2.5	2.5	2.5	2.85981	11.9583	11.9583	0	280	11.9583	11.9583	11.9583	11.9583	11.9583		0.113842	0.113842	0.113842	0.113842	0.113842
285	2.5	2.5	2.5	2.5	5.35981	11.9583	11.9583	0	285	11.9583	11.9583	11.9583	11.9583	11.9583		0.113842	0.113842	0.113842	0.113842	0.113842
290	2.5	2.5	2.5	2.5	7.85981	11.9583	11.9583	0	290	11.9583	11.9583	11.9583	11.9583	11.9583		0.113842	0.113842	0.113842	0.113842	0.113842
295	2.5	2.5	2.5	2.5	10.3598	11.9583	11.9583	0	295	11.9583	11.9583	11.9583	11.9583	11.9583		0.113842	0.113842	0.113842	0.113842	0.113842
300	2.5	2.5	2.5	3.40148	11.9583	11.9583	11.9583	0	300	11.9583	11.9583	11.9583	11.9583	11.9583		0.113842	0.113842	0.113842	0.113842	0.113842
305	2.5	2.5	2.5	5.90148	11.9583	11.9583	11.9583	0	305	11.9583	11.9583	11.9583	11.9583	11.9583		0.113842	0.113842	0.113842	0.113842	0.113842
310	2.5	2.5	2.5	8.40148	11.9583	11.9583	11.9583	0	310	11.9583	11.9583	11.9583	11.9583	11.9583		0.113842	0.113842	0.113842	0.113842	0.113842
315	2.5	2.5	2.5	10.9015	11.9583	11.9583	11.9583	0	315	11.9583	11.9583	11.9583	11.9583	11.9583		0.113842	0.113842	0.113842	0.113842	0.113842
320	2.5	2.5	3.94314	11.9583	11.9583	11.9583	11.9583	0	320	11.9583	11.9583	11.9583	11.9583	11.9583	54.27	0.113842	0.113842	0.113842	0.113842	0.113842
325	2.5	2.5	6.44314	11.9583	11.9583	11.9583	10.597	1.36136	325	11.9583	11.9583	11.9583	11.9583	11.9583		0.113842	0.113842	0.113842	0.113842	0.113842
330	2.5	2.5	8.94314	11.9583	11.9583	11.8034	9.54557	1.20638	330	11.9583	11.9583	11.9583	11.9583	11.9583		0.113842	0.113842	0.113842	0.113842	0.113842
335	2.5	2.5	11.4431	11.9583	11.9407	11.5463	8.59622	1.22403	335	11.9583	11.9583	11.9583	11.9583	11.9583		0.113842	0.113842	0.113842	0.113842	0.113842
340	0	4.48481	11.9583	11.9563	11.8958	11.2105	7.75695	1.22202	340	11.9583	11.9583	11.9583	11.9583	11.9583		0.113842	0.113842	0.113842	0.113842	0.113842
345	0	4.48481	11.9581	11.9494	11.8178	10.8173	7.013	1.22225	345	11.9583	11.9583	11.9583	11.9583	11.9583		0.113842	0.113842	0.113842	0.113842	0.113842
350	0	4.48458	11.9571	11.9344	11.7039	10.3842	6.35377	1.22222	350	11.9583	11.9583	11.9583	11.9583	11.9583		0.113842	0.113842	0.113842	0.113842	0.113842
355	0	4.48337	11.9545	11.9082	11.5536	9.92539	5.76958	1.22222	355	11.9583	11.9583	11.9583	11.9583	11.9583		0.113842	0.113842	0.113842	0.113842	0.113842
360	0	4.47957	11.9493	11.8678	11.3683	9.45228	5.2519	1.22222	360	11.9583	11.9583	11.9583	11.9583	11.9583		0.113842	0.113842	0.113842	0.113842	0.113842
365	0	4.4705	11.94	11.811	11.1502	8.9741	4.79315	1.22222	365	11.9583	11.9583	11.9583	11.9583	11.9583		0.113842	0.113842	0.113842	0.113842	0.113842
370	0	4.45215	11.9253	11.7357	10.9024	8.49814	4.38663	1.22222	370	11.9583	11.9583	11.9583	11.9583	11.9583		0.113842	0.113842	0.113842	0.113842	0.113842
375	0	4.41912	11.9037	11.6409	10.6287	8.03007	4.02639	1.22222	375	11.9583	11.9583	11.9583	11.9583	11.9583		0.113842	0.113842	0.113842	0.113842	0.113842
380	0	4.36451	11.8738	11.5256	10.3329	7.57428	3.70716	1.22222	380	11.9583	11.9583	11.9583	11.9583	11.9583		0.113842	0.113842	0.113842	0.113842	0.113842
385	0	4.27998	11.8342	11.3899	10.0188	7.13404	3.42426	1.22222	385	11.9583	11.9583	11.9583	11.9583	11.9583		0.113842	0.113842	0.113842	0.113842	0.113842
390	0	4.15581	11.7836	11.2338	9.69043	6.71171	3.17358	1.22222	390	11.9583	11.9583	11.9583	11.9583	11.9583		0.113842	0.113842	0.113842	0.113842	0.113842
395	0	3.98106	11.721	11.0581	9.35133	6.30892	2.95143	1.22222	395	11.9583	11.9583	11.9583	11.9583	11.9583		0.113842	0.113842	0.113842	0.113842	0.113842
400	0	3.74372	11.6455	10.8638	9.00497	5.9267	2.75458	1.22222	400	11.9583	11.9583	11.9583	11.9583	11.9583		0.113842	0.113842	0.113842	0.113842	0.113842
405	0	3.43092	11.5565	10.6522	8.65454	5.56558	2.58013	1.22222	405	11.9583	11.9583	11.9583	11.9583	11.9583		0.113842	0.113842	0.113842	0.113842	0.113842
410	0	3.02911	11.4536	10.4248	8.30288	5.22571	2.42554	1.22222	410	11.9583	11.9583	11.9583	11.9583	11.9583		0.113842	0.113842	0.113842	0.113842	0.113842
415	0	2.52436	11.3365	10.1832	7.95257	4.90693	2.28855	1.22222	415	11.9583	11.9583	11.9583	11.9583	11.9583		0.113842	0.113842	0.113842	0.113842	0.113842
420	0	1.90248	11.2052	9.92926	7.60585	4.60885	2.16716	1.22222	420	11.9583	11.9583	11.9583	11.9583	11.9583		0.113842	0.113842	0.113842	0.113842	0.113842
425	0	1.14931	9.92926	9.66476	7.26466	4.33088	3.28181	0	425	11.9583	11.9583	11.9583	11.9583	11.9583		0.113842	0.113842	0.113842	0.113842	0.113842
430	0	0	8.78499	9.39152	6.93068	4.21145	4.26956	0	430	11.9583	11.9583	11.9583	11.9583	11.9583		0.113842	0.113842	0.113842	0.113842	0.113842
435	0	0	6.28499	9.11138	6.62111	4.21807	5.14487	0	435	11.9583	11.9583	11.9583	11.9583	11.9583		0.113842	0.113842	0.113842	0.113842	0.113842
440	0	0	3.78499	8.82788	6.34755	4.32358	5.92053	0	440	11.9583	11.9583	11.9583	11.9583	11.9583		0.113842	0.113842	0.113842	0.113842	0.113842
445	0	0	1.28499	8.54551	6.11713	4.50538	6.60789	0	445	11.9583	11.9583	11.9583	11.9583	11.9583		0.113842	0.113842	0.113842	0.113842	0.113842
450	0	0	0	7.3305	5.93365	4.74473	7.21699	0	450	11.9583	11.9583	11.9583	11.9583	11.9583		0.113842	0.113842	0.113842	0.113842	0.113842
455	2.5	0	0	4.8305	5.7983	5.02618	7.75676	0	455	11.9583	11.9583	11.9583	11.9583	11.9583		0.113842	0.113842	0.113842	0.113842	0.113842
460	2.5	2.5	0	2.3305	5.7104	5.33703	8.23507	0	460	11.9583	11.9583	11.9583	11.9583	11.9583		0.113842	0.113842	0.113842	0.113842	0.113842
465	2.5	2.5	2.5	0	5.5409	5.66695	8.65894	0	465	11.9583	11.9583	11.9583	11.9583	11.9583		0.113842	0.113842	0.113842	0.113842	0.113842
470	2.5	2.5	2.5	2.5	3.0409	6.00757	9.03455	0	470	11.9583	11.9583	11.9583	11.9583	11.9583		0.113842	0.113842	0.113842	0.113842	0.113842
475	2.5	2.5	2.5	2.5	3.0409	6.35217	9.3674	0	475	11.9583	11.9583	11.9583	11.9583	11.9583		0.113842	0.113842	0.113842	0.113842	0.113842
480	2.5	2.5	2.5	2.5	3.0409	6.69543	9.66236	0	480	11.9583	11.9583	11.9583	11.9583	11.9583		0.113842	0.113842	0.113842	0.113842	0.113842
485	2.5	2.5	2.5	2.5	3.0409	7.03319	9.92373	0	485	11.9583	11.9583	11.9583	11.9583	11.9583		0.113842	0.113842	0.113842	0.113842	0.113842
490	2.5	2.5	2.5	2.5	3.0409	7.36225	10.1554	0	490	11.9583	11.9583	11.9583	11.9583	11.9583		0.113842	0.113842	0.113842	0.113842	0.113842
495	2.5	2.5	2.5	2.5	3.0409	7.68023	10.3606	0	495	11.9583	11.9583	11.9583	11.9583	11.9583		0.113842	0.113842	0.113842	0.113842	0.113842
500	2.5	2.5	2.5	2.5	3.0409	7.98537	10.5425	0	500	11.9583	11.9583	11.9583	11.9583	11.9583		0.113842	0.113842	0.113842	0.113842	0.113842
505	2.5	2.5	2.5	2.5	3.0409	8.27648	10.7037	0	505	11.9583	11.9583	11.9583	11.9583	11.9583		0.113842	0.113842	0.113842	0.113842	0.113842
510	2.5	2.5	2.5	2.5	3.0409	8.5528	10.8465	0	510	11.9583	11.9583	11.9583	11.9583	11.9583		0.113842	0.113842	0.113842	0.113842	0.113842
515	2.5	2.5	2.5	2.5	3.0409	8.81392	10.9731	0	515	11.9583	11.9583	11.9583	11.9583	11.9583		0.113842	0.113842	0.113842	0.113842	0.113842
520	2.5	2.5	2.5	2.5	3.0409	9.05972	11.0852	0	520	11.9583	11.9583	11.9583	11.9583	11.9583		0.113842	0.113842	0.113842	0.113842	0.113842
525	2.5	2.5	2.5	2.5	3.0409	9.29031	11.1846	0	525	11.9583	11.9583	11.9583	11.9583	11.9583		0.113842	0.113842	0.113842	0.113842	0.113842
530	2.5	2.5	2.5	2.5	3.0409	9.50597	11.2727	0	530	11.9583	11.9583	11.9583	11.9583	11.9583		0.113842	0.113842	0.113842	0.113842	0.113842
535	2.5	2.5	2.5	2.5	3.08854	9.7071	11.3508	0	535	11.9583	11.9583	11.9583	11.9583	11.9583		0.113842	0.113842	0.113842	0.113842	0.113842
540	2.5	2.5	2.5	2.5	3.3373	9.89422	11.4199	0	540	11.9583	11.9583	11.9583	11.9583	11.9583		0.113842	0.113842	0.113842	0.113842	0.113842
545	2.5	2.5	2.5	2.5	3.77318	10.0679	11.4812	0	545	11.9583	11.9583	11.9583	11.9583	11.9583	32.82	0.113842	0.113842	0.113842	0.113842	0.113842
550	2.5	2.5	2.5	2.5	4.38276	10.2288	10.1742	1.36136	550	11.9583	11.9583	11.9583	11.9583	11.9583		0.113842	0.113842	0.113842	0.113842	0.113842
555	2.5	2.5	2.5	2.5	5.15323	10.2226	9.17091	1.20638	555	11.9583	11.9583	11.9583	11.9583	11.9583		0.113842	0.113842	0.113842	0.113842	0.113842
560	2.5	2.5	2.5	2.5	5.91748	10.1029	8.26421	1.22403	560	11.9583	11.9583	11.9583	11.9583	11.9583		0.113842	0.113842	0.113842	0.113842	0.113842
565	0	2.5	2.5	2.5	6.56201	9.89355	7.46274	1.22202	565	11.9583	11.9583	11.9583	11.9583	11.9583		0.113842	0.113842	0.113842	0.113842	0.113842
570	0	0	2.5	2.5	6.99723	9.61682	6.75228	1.22225	570	11.9583	11.9583	11.9583	11.9583	11.9583		0.113842	0.113842	0.113842	0.113842	0.113842
575	0	0	0	2.5	7.15571	9.29071	6.12273	1.22222	575	11.9583	11.9583	11.9583	11.9583	11.9583		0.113842	0.113842	0.113842	0.113842	0.113842
580	0	0	0	0	7.15571	8.93006	5.56485	1.22222	580	11.9583	11.9583	11.9583	11.9583	11.9583		0.113842	0.113842	0.113842	0.113842	0.113842
585	0	0	0	0	4.65571	8.54696	5.07047	1.22222	585	11.9583	11.9583	11.9583	11.9583	11.9583		0.113842	0.113842	0.113842	0.113842	0.113842
590	0	0	0	0	2.15571	8.15119	4.63238	1.22222	590	11.9583	11.9583	11.9583	11.9583	11.9583		0.113842	0.113842	0.113842	0.113842	0.113842
595	0	0	0	0	0	7.8069	4.24416	1.22222	595	11.9583	11.9583	11.9583	11.9583	11.9583		0.113842	0.113842	0.113842	0.113842	0.113842
600	0	0	0	0	0	5.3069	3.90014	1.22222	600	11.9583	11.9583	11.9583	11.9583	11.9583		0.113842	0.113842	0.113842	0.113842	0.113842
605	0	0	0	0	0	2.8069	3.59528	1.22222	605	11.9583	11.9583	11.9583	11.9583	11.9583		0.113842	0.113842	0.113842	0.113842	0.113842
610	0	0	0	0	0	0.306899	3.32512	1.22222	610	11.9583	11.9583	11.9583	11.9583	11.9583		0.113842	0.113842	0.113842	0.113842	0.113842
615	0	0	0	0	0	0	1.13202	1.22222	615	11.9583	11.9583	11.9583	11.9583	11.9583		0.113842	0.113842	0.113842	0.113842	0.113842
620	0	0	0	0	0	0	0	1.13202	620	11.9583	11.9583	11.9583	11.9583	11.9583		0.113842	0.113842	0.113842	0.113842	0.113842
625	0	0	0	0	0	0	0	0	625	11.9583	11.9583	11.9583	11.9583	11.9583		0.113842	0.113842	0.113842	0.113842	0.113842
630	0	0	0	0	0	0	0	0	630	11.9583	11.9583	11.9583	11.9583	11.9583		0.113842	0.113842	0.113842	0.113842	0.113842
635	0	0	0	0	0	0	0	0	635	11.9583	11.9583	11.9583	11.9583	11.9583		0.113842	0.113842	0.113842	0.113842	0.113842
640	0	0	0	0	0	0	0	0	640	11.9583	11.9583	11.9583	11.9583	11.9583		0.113842	0.113842	0.113842	0.113842	0.113842
645	0	0	0	0	0	0	0	0	645	11.9583	11.9583	11.9583	11.9583	11.9583		0.113842	0.113842	0.113842	0.113842	0.113842
650	0	0	0	0	0	0	0	0	650	11.9583	11.9583	11.9583	11.9583	11.9583		0.113842	0.113842	0.113842	0.113842	0.113842
655	0	0	0	0	0	0	0	0	655	11.9583	11.9583	11.9583	11.9583	11.9583		0.113842	0.113842	0.113842	0.113842	0.113842
660	0	0	0	0	0	0	0	0	660	11.9583	11.9583	11.9583	11.9583	11.9583		0.113842	0.113842	0.113842	0.113842	0.113842
665	0	0	0	0	0	0	0	0	665	11.9583	11.9583	11.9583	11.9583	11.9583		0.113842	0.113842	0.113842	0.113842	0.113842
670	0	0	0	0	0	0	0	0	670	11.9583	11.9583	11.9583	11.9583	11.9583		0.113842	0.113842	0.113842	0.113842	0.113842
675	0	0	0	0	0	0	0	0	675	11.9583	11.9583	11.9583	11.9583	11.9583		0.113842	0.113842	0.113842	0.113842	0.113842
680	2.5	0	0	0	0	0	0	0	680	11.9583	11.9583	11.9583	11.9583	11.9583		0.113842	0.113842	0.113842	0.113842	0.113842
685	2.5	2.5	0	0	0	0	0	0	685	11.9583	11.9583	11.9583	11.9583	11.9583		0.113842	0.113842	0.113842	0.113842	0.113842
690	2.5	2.5	2.5	0	0	0	0	0	690	11.9583	11.9583	11.9583	11.9583	11.9583		0.113842	0.113842	0.113842	0.113842	0.113842
695	2.5	2.5	2.5	2.5	0	0	0	0	695	11.9583	11.9583	11.9583	11.9583	11.9583		0.113842	0.113842	0.113842	0.113842	0.113842
700	2.5	2.5	2.5	2.5	2.5	0	0	0	700	11.9583	11.9583	11.9583	11.9583	11.9583		0.113842	0.113842	0.113842	0.113842	0.113842
705	2.5	2.5	2.5	2.5	2.5	2.5	0	0	705	11.9583	11.9583	11.9583	11.9583	11.9583		0.113842	0.113842	0.113842	0.113842	0.113842
710	2.5	2.5	2.5	2.5	2.5	2.5	2.5	0	710	11.9583	11.9583	11.9583	11.9583	11.9583		0.113842	0.113842	0.113842	0.113842	0.113842
715	2.5	2.5	2.5	2.5	2.5	2.5	5	0	715	11.9583	11.9583	11.9583	11.9583	11.9583		0.113842	0.113842	0.113842	0.113842	0.113842
720	2.5	2.5	2.5	2.5	2.5	2.5	7.5	0	720	11.9583	11.9583	11.9583	11.9583	11.9583		0.113842	0.113842	0.113842	0.113842	0.113842
725	2.5	2.5	2.5	2.5	2.5	2.5	10	0	725	11.9583	11.9583	11.9583	11.9583	11.9583		0.113842	0.113842	0.113842	0.113842	0.113842
730	2.5	2.5	2.5	2.5	2.5	3.04167	11.9583	0	730	11.9583	11.9583	11.9583	11.9583	11.9583		0.113842	0.113842	0.113842	0.113842	0.113842
735	2.5	2.5	2.5	2.5	2.5	5.54167	11.9583	0	735	11.9583	11.9583	11.9583	11.9583	11.9583		0.113842	0.113842	0.113842	0.113842	0.113842
740	2.5	2.5	2.5	2.5	2.5	8.04167	11.9583	0	740	11.9583	11.9583	11.9583	11.9583	11.9583		0.113842	0.113842	0.113842	0.113842	0.113842
745	2.5	2.5	2.5	2.5	2.5	10.5417	11.9583	0	745	11.9583	11.9583	11.9583	11.9583	11.9583		0.113842	0.113842	0.113842	0.113842	0.113842
750	2.5	2.5	2.5	2.5	3.58333	11.9583	11.9583	0	750	11.9583	11.9583	11.9583	11.9583	11.9583		0.113842	0.113842	0.113842	0.113842	0.113842
755	2.5	2.5	2.5	2.5	6.08333	11.9583	11.9583	0	755	11.9583	11.9583	11.9583	11.9583	11.9583		0.113842	0.113842	0.113842	0.113842	0.113842
760	2.5	2.5	2.5	2.5	8.58333	11.9583	11.9583	0	760	11.9583	11.9583	11.9583	11.9583	11.9583		0.113842	0.113842	0.113842	0.113842	0.113842
765	2.5	2.5	2.5	2.5	11.0833	11.9583	11.9583	0	765	11.9583	11.9583	11.9583	11.9583	11.9583		0.113842	0.113842	0.113842	0.113842	0.113842
770	2.5	2.5	2.5	4.125	11.9583	11.9583	11.9583	0	770	11.9583	11.9583	11.9583	11.9583	11.9583	42.5	0.113842	0.113842	0.113842	0.113842	0.113842
775	2.5	2.5	2.5	6.625	11.9583	11.9583	10.597	1.36136	775	11.9583	11.9583	11.9583	11.9583	11.9583		0.113842	0.113842	0.113842	0.113842	0.113842
780	2.5	2.5	2.5	9.125	11.9583	11.8034	9.54557	1.20638	780	11.9583	11.9583	11.9583	11.9583	11.9583		0.113842	0.113842	0.113842	0.113842	0.113842
785	2.5	2.5	2.5	11.625	11.9407	11.5463	8.59622	1.22403	785	11.9583	11.9583	11.9583	11.9583	11.9583		0.113842	0.113842	0.113842	0.113842	0.113842
790	0	2.5	4.66667	11.9407	11.8958	11.2105	7.75695	1.22202	790	11.9583	11.9583	11.9583	11.9583	11.9583		0.113842	0.113842	0.113842	0.113842	0.113842
795	0	0	7.14902	11.9356	11.8178	10.8173	7.013	1.22225	795	11.9583	11.9583	11.9583	11.9583	11.9583		0.113842	0.113842	0.113842	0.113842	0.113842
800	0	0	7.12627	11.9222	11.7039	10.3842	6.35377	1.22222	800	11.9583	11.9583	11.9583	11.9583	11.9583		0.113842	0.113842	0.113842	0.113842	0.113842
805	0	0	7.0901	11.8973	11.5536	9.92539	5.76958	1.22222	805	11.9583	11.9583	11.9583	11.9583	11.9583		0.113842	0.113842	0.113842	0.113842	0.113842
810	0	0	7.02909	11.8582	11.3683	9.45228	5.2519	1.22222	810	11.9583	11.9583	11.9583	11.9583	11.9583		0.113842	0.113842	0.113842	0.113842	0.113842
815	0	0	6.92895	11.8024	11.1502	8.9741	4.79315	1.22222	815	11.9583	11.9583	11.9583	11.9583	11.9583		0.113842	0.113842	0.113842	0.113842	0.113842
820	0	0	6.77304	11.7282	10.9024	8.49814	4.38663	1.22222	820	11.9583	11.9583	11.9583	11.9583	11.9583		0.113842	0.113842	0.113842	0.113842	0.113842
825	0	0	6.54287	11.6342	10.6287	8.03007	4.02639	1.22222	825	11.9583	11.9583	11.9583	11.9583	11.9583		0.113842	0.113842	0.113842	0.113842	0.113842
830	0	0	6.2187	11.5197	10.3329	7.57428	3.70716	1.22222	830	11.9583	11.9583	11.9583	11.9583	11.9583		0.113842	0.113842	0.113842	0.113842	0.113842
835	0	0	5.78007	11.3846	10.0188	7.13404	3.42426	1.22222	835	11.9583	11.9583	11.9583	11.9583	11.9583		0.113842	0.113842	0.113842	0.113842	0.113842
840	0	0	5.20633	11.2291	9.69043	6.71171	3.17358	1.22222	840	11.9583	11.9583	11.9583	11.9583	11.9583		0.113842	0.113842	0.113842	0.113842	0.113842
845	0	0	4.47711	11.0539	9.35133	6.30892	2.95143	1.22222	845	11.9583	11.9583	11.9583	11.9583	11.9583		0.113842	0.113842	0.113842	0.113842	0.113842
850	0	0	3.57272	10.8601	9.00497	5.9267	2.75458	1.22222	850	11.9583	11.9583	11.9583	11.9583	11.9583		0.113842	0.113842	0.113842	0.113842	0.113842
855	0	0	2.47451	10.6489	8.65454	5.56558	2.58013	1.22222	855	11.9583	11.9583	11.9583	11.9583	11.9583		0.113842	0.113842	0.113842	0.113842	0.113842
860	0	0	1.1651	9.45833	8.30288	5.22571	2.42554	1.22222	860	11.9583	11.9583	11.9583	11.9583	11.9583		0.113842	0.113842	0.113842	0.113842	0.113842
865	0	0	0	8.12343	7.95257	4.90693	2.28855	1.22222	865	11.9583	11.9583	11.9583	11.9583	11.9583		0.113842	0.113842	0.113842	0.113842	0.113842
870	0	0	0	5.62343	7.60585	4.60885	2.16716	1.22222	870	11.9583	11.9583	11.9583	11.9583	11.9583		0.113842	0.113842	0.113842	0.113842	0.113842
875	0	0	0	3.12343	7.26466	4.33088	3.28181	0	875	11.9583	11.9583	11.9583	11.9583	11.9583		0.113842	0.113842	0.113842	0.113842	0.113842
880	0	0	0	0.62343	6.93068	4.21145	4.26956	0	880	11.9583	11.9583	11.9583	11.9583	11.9583		0.113842	0.113842	0.113842	0.113842	0.113842
885	0	0	0	0	5.05411	4.21807	5.14487	0	885	11.9583	11.9583	11.9583	11.9583	11.9583		0.113842	0.113842	0.113842	0.113842	0.113842
890	0	0	0	0	2.55411	4.32358	5.92053	0	890	11.9583	11.9583	11.9583	11.9583	11.9583		0.113842	0.113842	0.113842	0.113842	0.113842
895	0	0	0	0	0.0541058	4.50538	6.60789	0	895	11.9583	11.9583	11.9583	11.9583	11.9583		0.113842	0.113842	0.113842	0.113842	0.113842
900	0	0	0	0	0	2.05948	7.21699	0	900	11.9583	11.9583	11.9583	11.9583	11.9583		0.113842	0.113842	0.113842	0.113842	0.113842
MEORQ	54.27
Delay	114.528

## Sheet: AT-4
Qmax	1800	veh/h		capacity 1	21.9512
Kjam	105	veh/km		capacity 2	83.0542
Length	0.7	km
FFS	82	km/h		Entry flow:	880
				W/V	0.113842
Clock tick	5	sec
	0.00138889	hr
Distance travelled	0.113889	km
No. of cells	6.14634
N	11.9583	veh
Q	2.5	veh
										N:	11.9583					W/V:	0.113842
Q	2.5	2.5	2.5	2.5	2.5	2.5	2.5
N	999	10	10	10	10	10	10	Sink
Time	Gate	1	2	3	4	5	6	7
5	2.5	0	0	0	0	0	0	0	5						MEORQ
10	2.5	2.5	0	0	0	0	0	0	10	11.9583	11.9583	11.9583	11.9583	11.9583		0.113842	0.113842	0.113842	0.113842	0.113842
15	2.5	2.5	2.5	0	0	0	0	0	15	11.9583	11.9583	11.9583	11.9583	11.9583		0.113842	0.113842	0.113842	0.113842	0.113842
20	2.5	2.5	2.5	2.5	0	0	0	0	20	11.9583	11.9583	11.9583	11.9583	11.9583		0.113842	0.113842	0.113842	0.113842	0.113842
25	2.5	2.5	2.5	2.5	2.5	0	0	0	25	11.9583	11.9583	11.9583	11.9583	11.9583		0.113842	0.113842	0.113842	0.113842	0.113842
30	2.5	2.5	2.5	2.5	2.5	2.5	0	0	30	11.9583	11.9583	11.9583	11.9583	11.9583		0.113842	0.113842	0.113842	0.113842	0.113842
35	2.5	2.5	2.5	2.5	2.5	2.5	2.5	0	35	11.9583	11.9583	11.9583	11.9583	11.9583		0.113842	0.113842	0.113842	0.113842	0.113842
40	2.5	2.5	2.5	2.5	2.5	2.5	5	0	40	11.9583	11.9583	11.9583	11.9583	11.9583		0.113842	0.113842	0.113842	0.113842	0.113842
45	2.5	2.5	2.5	2.5	2.5	2.5	7.5	0	45	11.9583	11.9583	11.9583	11.9583	11.9583		0.113842	0.113842	0.113842	0.113842	0.113842
50	2.5	2.5	2.5	2.5	2.5	2.5	10	0	50	11.9583	11.9583	11.9583	11.9583	11.9583		0.113842	0.113842	0.113842	0.113842	0.113842
55	2.5	2.5	2.5	2.5	2.5	3.04167	11.9583	0	55	11.9583	11.9583	11.9583	11.9583	11.9583		0.113842	0.113842	0.113842	0.113842	0.113842
60	2.5	2.5	2.5	2.5	2.5	5.54167	11.9583	0	60	11.9583	11.9583	11.9583	11.9583	11.9583		0.113842	0.113842	0.113842	0.113842	0.113842
65	2.5	2.5	2.5	2.5	2.5	8.04167	11.9583	0	65	11.9583	11.9583	11.9583	11.9583	11.9583		0.113842	0.113842	0.113842	0.113842	0.113842
70	2.5	2.5	2.5	2.5	2.5	10.5417	11.9583	0	70	11.9583	11.9583	11.9583	11.9583	11.9583	32.5	0.113842	0.113842	0.113842	0.113842	0.113842
75	2.5	2.5	2.5	2.5	3.58333	11.9583	10.597	1.36136	75	11.9583	11.9583	11.9583	11.9583	11.9583		0.113842	0.113842	0.113842	0.113842	0.113842
80	2.5	2.5	2.5	2.5	6.08333	11.8034	9.54557	1.20638	80	11.9583	11.9583	11.9583	11.9583	11.9583		0.113842	0.113842	0.113842	0.113842	0.113842
85	2.5	2.5	2.5	2.5	8.42835	11.5463	8.59622	1.22403	85	11.9583	11.9583	11.9583	11.9583	11.9583		0.113842	0.113842	0.113842	0.113842	0.113842
90	2.5	2.5	2.5	2.5	10.5163	11.2105	7.75695	1.22202	90	11.9583	11.9583	11.9583	11.9583	11.9583		0.113842	0.113842	0.113842	0.113842	0.113842
95	2.5	2.5	2.5	3.55801	11.2105	10.8173	7.013	1.22225	95	11.9583	11.9583	11.9583	11.9583	11.9583		0.113842	0.113842	0.113842	0.113842	0.113842
100	2.5	2.5	2.5	5.31015	11.1657	10.3842	6.35377	1.22222	100	11.9583	11.9583	11.9583	11.9583	11.9583		0.113842	0.113842	0.113842	0.113842	0.113842
105	2.5	2.5	2.5	7.01753	11.0768	9.92539	5.76958	1.22222	105	11.9583	11.9583	11.9583	11.9583	11.9583		0.113842	0.113842	0.113842	0.113842	0.113842
110	2.5	2.5	2.5	8.63595	10.9457	9.45228	5.2519	1.22222	110	11.9583	11.9583	11.9583	11.9583	11.9583		0.113842	0.113842	0.113842	0.113842	0.113842
115	0	2.5	2.5	10.1233	10.7757	8.9741	4.79315	1.22222	115	11.9583	11.9583	11.9583	11.9583	11.9583		0.113842	0.113842	0.113842	0.113842	0.113842
120	0	0	3.16496	10.7757	10.5706	8.49814	4.38663	1.22222	120	11.9583	11.9583	11.9583	11.9583	11.9583		0.113842	0.113842	0.113842	0.113842	0.113842
125	0	0	1.9823	10.7523	10.3346	8.03007	4.02639	1.22222	125	11.9583	11.9583	11.9583	11.9583	11.9583		0.113842	0.113842	0.113842	0.113842	0.113842
130	0	0	0.776282	10.3346	10.0723	7.57428	3.70716	1.22222	130	11.9583	11.9583	11.9583	11.9583	11.9583		0.113842	0.113842	0.113842	0.113842	0.113842
135	0	0	0	9.22488	9.78791	7.13404	3.42426	1.22222	135	11.9583	11.9583	11.9583	11.9583	11.9583		0.113842	0.113842	0.113842	0.113842	0.113842
140	0	0	0	7.05445	9.48579	6.71171	3.17358	1.22222	140	11.9583	11.9583	11.9583	11.9583	11.9583		0.113842	0.113842	0.113842	0.113842	0.113842
145	0	0	0	4.5819	9.16998	6.30892	2.95143	1.22222	145	11.9583	11.9583	11.9583	11.9583	11.9583		0.113842	0.113842	0.113842	0.113842	0.113842
150	0	0	0	2.0819	8.84427	5.9267	2.75458	1.22222	150	11.9583	11.9583	11.9583	11.9583	11.9583		0.113842	0.113842	0.113842	0.113842	0.113842
155	0	0	0	0	8.42617	5.56558	2.58013	1.22222	155	11.9583	11.9583	11.9583	11.9583	11.9583		0.113842	0.113842	0.113842	0.113842	0.113842
160	0	0	0	0	5.92617	5.22571	2.42554	1.22222	160	11.9583	11.9583	11.9583	11.9583	11.9583		0.113842	0.113842	0.113842	0.113842	0.113842
165	0	0	0	0	3.42617	4.90693	2.28855	1.22222	165	11.9583	11.9583	11.9583	11.9583	11.9583		0.113842	0.113842	0.113842	0.113842	0.113842
170	0	0	0	0	0.926171	4.60885	2.16716	1.22222	170	11.9583	11.9583	11.9583	11.9583	11.9583		0.113842	0.113842	0.113842	0.113842	0.113842
175	0	0	0	0	0	3.03502	3.28181	0	175	11.9583	11.9583	11.9583	11.9583	11.9583		0.113842	0.113842	0.113842	0.113842	0.113842
180	0	0	0	0	0	0.535021	4.26956	0	180	11.9583	11.9583	11.9583	11.9583	11.9583		0.113842	0.113842	0.113842	0.113842	0.113842
185	0	0	0	0	0	0	4.80458	0	185	11.9583	11.9583	11.9583	11.9583	11.9583		0.113842	0.113842	0.113842	0.113842	0.113842
190	0	0	0	0	0	0	4.80458	0	190	11.9583	11.9583	11.9583	11.9583	11.9583		0.113842	0.113842	0.113842	0.113842	0.113842
195	0	0	0	0	0	0	4.80458	0	195	11.9583	11.9583	11.9583	11.9583	11.9583		0.113842	0.113842	0.113842	0.113842	0.113842
200	0	0	0	0	0	0	4.80458	0	200	11.9583	11.9583	11.9583	11.9583	11.9583		0.113842	0.113842	0.113842	0.113842	0.113842
205	0	0	0	0	0	0	4.80458	0	205	11.9583	11.9583	11.9583	11.9583	11.9583		0.113842	0.113842	0.113842	0.113842	0.113842
210	0	0	0	0	0	0	4.80458	0	210	11.9583	11.9583	11.9583	11.9583	11.9583		0.113842	0.113842	0.113842	0.113842	0.113842
215	0	0	0	0	0	0	4.80458	0	215	11.9583	11.9583	11.9583	11.9583	11.9583		0.113842	0.113842	0.113842	0.113842	0.113842
220	0	0	0	0	0	0	4.80458	0	220	11.9583	11.9583	11.9583	11.9583	11.9583		0.113842	0.113842	0.113842	0.113842	0.113842
225	0	0	0	0	0	0	4.80458	0	225	11.9583	11.9583	11.9583	11.9583	11.9583		0.113842	0.113842	0.113842	0.113842	0.113842
230	2.5	0	0	0	0	0	4.80458	0	230	11.9583	11.9583	11.9583	11.9583	11.9583		0.113842	0.113842	0.113842	0.113842	0.113842
235	2.5	2.5	0	0	0	0	4.80458	0	235	11.9583	11.9583	11.9583	11.9583	11.9583		0.113842	0.113842	0.113842	0.113842	0.113842
240	2.5	2.5	2.5	0	0	0	4.80458	0	240	11.9583	11.9583	11.9583	11.9583	11.9583		0.113842	0.113842	0.113842	0.113842	0.113842
245	2.5	2.5	2.5	2.5	0	0	4.80458	0	245	11.9583	11.9583	11.9583	11.9583	11.9583		0.113842	0.113842	0.113842	0.113842	0.113842
250	2.5	2.5	2.5	2.5	2.5	0	4.80458	0	250	11.9583	11.9583	11.9583	11.9583	11.9583		0.113842	0.113842	0.113842	0.113842	0.113842
255	2.5	2.5	2.5	2.5	2.5	2.5	4.80458	0	255	11.9583	11.9583	11.9583	11.9583	11.9583		0.113842	0.113842	0.113842	0.113842	0.113842
260	2.5	2.5	2.5	2.5	2.5	2.5	7.30458	0	260	11.9583	11.9583	11.9583	11.9583	11.9583		0.113842	0.113842	0.113842	0.113842	0.113842
265	2.5	2.5	2.5	2.5	2.5	2.5	9.80458	0	265	11.9583	11.9583	11.9583	11.9583	11.9583		0.113842	0.113842	0.113842	0.113842	0.113842
270	2.5	2.5	2.5	2.5	2.5	2.84625	11.9583	0	270	11.9583	11.9583	11.9583	11.9583	11.9583		0.113842	0.113842	0.113842	0.113842	0.113842
275	2.5	2.5	2.5	2.5	2.5	5.34625	11.9583	0	275	11.9583	11.9583	11.9583	11.9583	11.9583		0.113842	0.113842	0.113842	0.113842	0.113842
280	2.5	2.5	2.5	2.5	2.5	7.84625	11.9583	0	280	11.9583	11.9583	11.9583	11.9583	11.9583		0.113842	0.113842	0.113842	0.113842	0.113842
285	2.5	2.5	2.5	2.5	2.5	10.3463	11.9583	0	285	11.9583	11.9583	11.9583	11.9583	11.9583		0.113842	0.113842	0.113842	0.113842	0.113842
290	2.5	2.5	2.5	2.5	3.38792	11.9583	11.9583	0	290	11.9583	11.9583	11.9583	11.9583	11.9583		0.113842	0.113842	0.113842	0.113842	0.113842
295	2.5	2.5	2.5	2.5	5.88792	11.9583	11.9583	0	295	11.9583	11.9583	11.9583	11.9583	11.9583	37.3046	0.113842	0.113842	0.113842	0.113842	0.113842
300	2.5	2.5	2.5	2.5	8.38792	11.9583	10.597	1.36136	300	11.9583	11.9583	11.9583	11.9583	11.9583		0.113842	0.113842	0.113842	0.113842	0.113842
305	2.5	2.5	2.5	2.5	10.8879	11.8034	9.54557	1.20638	305	11.9583	11.9583	11.9583	11.9583	11.9583		0.113842	0.113842	0.113842	0.113842	0.113842
310	2.5	2.5	2.5	3.92958	11.8034	11.5463	8.59622	1.22403	310	11.9583	11.9583	11.9583	11.9583	11.9583		0.113842	0.113842	0.113842	0.113842	0.113842
315	2.5	2.5	2.5	6.2746	11.7741	11.2105	7.75695	1.22202	315	11.9583	11.9583	11.9583	11.9583	11.9583		0.113842	0.113842	0.113842	0.113842	0.113842
320	2.5	2.5	2.5	8.59036	11.7099	10.8173	7.013	1.22225	320	11.9583	11.9583	11.9583	11.9583	11.9583		0.113842	0.113842	0.113842	0.113842	0.113842
325	2.5	2.5	2.5	10.842	11.6083	10.3842	6.35377	1.22222	325	11.9583	11.9583	11.9583	11.9583	11.9583		0.113842	0.113842	0.113842	0.113842	0.113842
330	2.5	2.5	3.88362	11.6083	11.469	9.92539	5.76958	1.22222	330	11.9583	11.9583	11.9583	11.9583	11.9583		0.113842	0.113842	0.113842	0.113842	0.113842
335	2.5	2.5	6.0336	11.5924	11.2932	9.45228	5.2519	1.22222	335	11.9583	11.9583	11.9583	11.9583	11.9583		0.113842	0.113842	0.113842	0.113842	0.113842
340	0	2.5	8.16772	11.5584	11.0837	8.9741	4.79315	1.22222	340	11.9583	11.9583	11.9583	11.9583	11.9583		0.113842	0.113842	0.113842	0.113842	0.113842
345	0	0	10.2678	11.5043	10.8435	8.49814	4.38663	1.22222	345	11.9583	11.9583	11.9583	11.9583	11.9583		0.113842	0.113842	0.113842	0.113842	0.113842
350	0	0	9.81378	11.4291	10.5765	8.03007	4.02639	1.22222	350	11.9583	11.9583	11.9583	11.9583	11.9583		0.113842	0.113842	0.113842	0.113842	0.113842
355	0	0	9.28455	11.332	10.2866	7.57428	3.70716	1.22222	355	11.9583	11.9583	11.9583	11.9583	11.9583		0.113842	0.113842	0.113842	0.113842	0.113842
360	0	0	8.65827	11.213	9.97783	7.13404	3.42426	1.22222	360	11.9583	11.9583	11.9583	11.9583	11.9583		0.113842	0.113842	0.113842	0.113842	0.113842
365	0	0	7.91296	11.0724	9.65409	6.71171	3.17358	1.22222	365	11.9583	11.9583	11.9583	11.9583	11.9583		0.113842	0.113842	0.113842	0.113842	0.113842
370	0	0	7.02704	10.9109	9.31912	6.30892	2.95143	1.22222	370	11.9583	11.9583	11.9583	11.9583	11.9583		0.113842	0.113842	0.113842	0.113842	0.113842
375	0	0	5.97966	10.7297	8.97644	5.9267	2.75458	1.22222	375	11.9583	11.9583	11.9583	11.9583	11.9583		0.113842	0.113842	0.113842	0.113842	0.113842
380	0	0	4.75106	10.5301	8.62925	5.56558	2.58013	1.22222	380	11.9583	11.9583	11.9583	11.9583	11.9583		0.113842	0.113842	0.113842	0.113842	0.113842
385	0	0	3.32286	10.3137	8.28047	5.22571	2.42554	1.22222	385	11.9583	11.9583	11.9583	11.9583	11.9583		0.113842	0.113842	0.113842	0.113842	0.113842
390	0	0	1.67826	10.0823	7.93271	4.90693	2.28855	1.22222	390	11.9583	11.9583	11.9583	11.9583	11.9583		0.113842	0.113842	0.113842	0.113842	0.113842
395	0	0	0	9.26052	7.58825	4.60885	2.16716	1.22222	395	11.9583	11.9583	11.9583	11.9583	11.9583		0.113842	0.113842	0.113842	0.113842	0.113842
400	0	0	0	6.76052	7.24907	4.33088	3.28181	0	400	11.9583	11.9583	11.9583	11.9583	11.9583		0.113842	0.113842	0.113842	0.113842	0.113842
405	0	0	0	4.26052	6.91686	4.21145	4.26956	0	405	11.9583	11.9583	11.9583	11.9583	11.9583		0.113842	0.113842	0.113842	0.113842	0.113842
410	0	0	0	1.76052	6.60887	4.21807	5.14487	0	410	11.9583	11.9583	11.9583	11.9583	11.9583		0.113842	0.113842	0.113842	0.113842	0.113842
415	0	0	0	0	5.86938	4.32358	5.92053	0	415	11.9583	11.9583	11.9583	11.9583	11.9583		0.113842	0.113842	0.113842	0.113842	0.113842
420	0	0	0	0	3.36938	4.50538	6.60789	0	420	11.9583	11.9583	11.9583	11.9583	11.9583		0.113842	0.113842	0.113842	0.113842	0.113842
425	0	0	0	0	0.869385	4.74473	7.21699	0	425	11.9583	11.9583	11.9583	11.9583	11.9583		0.113842	0.113842	0.113842	0.113842	0.113842
430	0	0	0	0	0	3.11412	7.75676	0	430	11.9583	11.9583	11.9583	11.9583	11.9583		0.113842	0.113842	0.113842	0.113842	0.113842
435	0	0	0	0	0	0.614117	8.23507	0	435	11.9583	11.9583	11.9583	11.9583	11.9583		0.113842	0.113842	0.113842	0.113842	0.113842
440	0	0	0	0	0	0	8.84919	0	440	11.9583	11.9583	11.9583	11.9583	11.9583		0.113842	0.113842	0.113842	0.113842	0.113842
445	0	0	0	0	0	0	8.84919	0	445	11.9583	11.9583	11.9583	11.9583	11.9583		0.113842	0.113842	0.113842	0.113842	0.113842
450	0	0	0	0	0	0	8.84919	0	450	11.9583	11.9583	11.9583	11.9583	11.9583		0.113842	0.113842	0.113842	0.113842	0.113842
455	2.5	0	0	0	0	0	8.84919	0	455	11.9583	11.9583	11.9583	11.9583	11.9583		0.113842	0.113842	0.113842	0.113842	0.113842
460	2.5	2.5	0	0	0	0	8.84919	0	460	11.9583	11.9583	11.9583	11.9583	11.9583		0.113842	0.113842	0.113842	0.113842	0.113842
465	2.5	2.5	2.5	0	0	0	8.84919	0	465	11.9583	11.9583	11.9583	11.9583	11.9583		0.113842	0.113842	0.113842	0.113842	0.113842
470	2.5	2.5	2.5	2.5	0	0	8.84919	0	470	11.9583	11.9583	11.9583	11.9583	11.9583		0.113842	0.113842	0.113842	0.113842	0.113842
475	2.5	2.5	2.5	2.5	2.5	0	8.84919	0	475	11.9583	11.9583	11.9583	11.9583	11.9583		0.113842	0.113842	0.113842	0.113842	0.113842
480	2.5	2.5	2.5	2.5	2.5	2.5	8.84919	0	480	11.9583	11.9583	11.9583	11.9583	11.9583		0.113842	0.113842	0.113842	0.113842	0.113842
485	2.5	2.5	2.5	2.5	2.5	2.5	11.3492	0	485	11.9583	11.9583	11.9583	11.9583	11.9583		0.113842	0.113842	0.113842	0.113842	0.113842
490	2.5	2.5	2.5	2.5	2.5	4.39086	11.9583	0	490	11.9583	11.9583	11.9583	11.9583	11.9583		0.113842	0.113842	0.113842	0.113842	0.113842
495	2.5	2.5	2.5	2.5	2.5	6.89086	11.9583	0	495	11.9583	11.9583	11.9583	11.9583	11.9583		0.113842	0.113842	0.113842	0.113842	0.113842
500	2.5	2.5	2.5	2.5	2.5	9.39086	11.9583	0	500	11.9583	11.9583	11.9583	11.9583	11.9583		0.113842	0.113842	0.113842	0.113842	0.113842
505	2.5	2.5	2.5	2.5	2.5	11.8909	11.9583	0	505	11.9583	11.9583	11.9583	11.9583	11.9583		0.113842	0.113842	0.113842	0.113842	0.113842
510	2.5	2.5	2.5	2.5	4.93252	11.9583	11.9583	0	510	11.9583	11.9583	11.9583	11.9583	11.9583		0.113842	0.113842	0.113842	0.113842	0.113842
515	2.5	2.5	2.5	2.5	7.43252	11.9583	11.9583	0	515	11.9583	11.9583	11.9583	11.9583	11.9583		0.113842	0.113842	0.113842	0.113842	0.113842
520	2.5	2.5	2.5	2.5	9.93252	11.9583	11.9583	0	520	11.9583	11.9583	11.9583	11.9583	11.9583	41.3492	0.113842	0.113842	0.113842	0.113842	0.113842
525	2.5	2.5	2.5	2.97419	11.9583	11.9583	10.597	1.36136	525	11.9583	11.9583	11.9583	11.9583	11.9583		0.113842	0.113842	0.113842	0.113842	0.113842
530	2.5	2.5	2.5	5.47419	11.9583	11.8034	9.54557	1.20638	530	11.9583	11.9583	11.9583	11.9583	11.9583		0.113842	0.113842	0.113842	0.113842	0.113842
535	2.5	2.5	2.5	7.97419	11.9407	11.5463	8.59622	1.22403	535	11.9583	11.9583	11.9583	11.9583	11.9583		0.113842	0.113842	0.113842	0.113842	0.113842
540	2.5	2.5	2.5	10.4565	11.8958	11.2105	7.75695	1.22202	540	11.9583	11.9583	11.9583	11.9583	11.9583		0.113842	0.113842	0.113842	0.113842	0.113842
545	2.5	2.5	3.49821	11.8958	11.8178	10.8173	7.013	1.22225	545	11.9583	11.9583	11.9583	11.9583	11.9583		0.113842	0.113842	0.113842	0.113842	0.113842
550	2.5	2.5	5.93567	11.8869	11.7039	10.3842	6.35377	1.22222	550	11.9583	11.9583	11.9583	11.9583	11.9583		0.113842	0.113842	0.113842	0.113842	0.113842
555	2.5	2.5	8.36425	11.8661	11.5536	9.92539	5.76958	1.22222	555	11.9583	11.9583	11.9583	11.9583	11.9583		0.113842	0.113842	0.113842	0.113842	0.113842
560	2.5	2.5	10.772	11.8305	11.3683	9.45228	5.2519	1.22222	560	11.9583	11.9583	11.9583	11.9583	11.9583		0.113842	0.113842	0.113842	0.113842	0.113842
565	0	3.81366	11.8305	11.7779	11.1502	8.9741	4.79315	1.22222	565	11.9583	11.9583	11.9583	11.9583	11.9583		0.113842	0.113842	0.113842	0.113842	0.113842
570	0	3.68584	11.8245	11.7064	10.9024	8.49814	4.38663	1.22222	570	11.9583	11.9583	11.9583	11.9583	11.9583		0.113842	0.113842	0.113842	0.113842	0.113842
575	0	3.55202	11.8111	11.6149	10.6287	8.03007	4.02639	1.22222	575	11.9583	11.9583	11.9583	11.9583	11.9583		0.113842	0.113842	0.113842	0.113842	0.113842
580	0	3.40476	11.7887	11.5026	10.3329	7.57428	3.70716	1.22222	580	11.9583	11.9583	11.9583	11.9583	11.9583		0.113842	0.113842	0.113842	0.113842	0.113842
585	0	3.23517	11.7562	11.3695	10.0188	7.13404	3.42426	1.22222	585	11.9583	11.9583	11.9583	11.9583	11.9583		0.113842	0.113842	0.113842	0.113842	0.113842
590	0	3.03301	11.7121	11.2157	9.69043	6.71171	3.17358	1.22222	590	11.9583	11.9583	11.9583	11.9583	11.9583		0.113842	0.113842	0.113842	0.113842	0.113842
595	0	2.78682	11.6556	11.0421	9.35133	6.30892	2.95143	1.22222	595	11.9583	11.9583	11.9583	11.9583	11.9583		0.113842	0.113842	0.113842	0.113842	0.113842
600	0	2.48412	11.5858	10.8496	9.00497	5.9267	2.75458	1.22222	600	11.9583	11.9583	11.9583	11.9583	11.9583		0.113842	0.113842	0.113842	0.113842	0.113842
605	0	2.11157	10.8496	10.6396	8.65454	5.56558	2.58013	1.22222	605	11.9583	11.9583	11.9583	11.9583	11.9583		0.113842	0.113842	0.113842	0.113842	0.113842
610	0	1.00282	10.6396	10.4136	8.30288	5.22571	2.42554	1.22222	610	11.9583	11.9583	11.9583	11.9583	11.9583		0.113842	0.113842	0.113842	0.113842	0.113842
615	0	0	10.0977	10.1733	7.95257	4.90693	2.28855	1.22222	615	11.9583	11.9583	11.9583	11.9583	11.9583		0.113842	0.113842	0.113842	0.113842	0.113842
620	0	0	8.31268	9.92051	7.60585	4.60885	2.16716	1.22222	620	11.9583	11.9583	11.9583	11.9583	11.9583		0.113842	0.113842	0.113842	0.113842	0.113842
625	0	0	6.27485	9.657	7.26466	4.33088	3.28181	0	625	11.9583	11.9583	11.9583	11.9583	11.9583		0.113842	0.113842	0.113842	0.113842	0.113842
630	0	0	3.97352	9.38465	6.93068	4.21145	4.26956	0	630	11.9583	11.9583	11.9583	11.9583	11.9583		0.113842	0.113842	0.113842	0.113842	0.113842
635	0	0	1.47352	9.10529	6.62111	4.21807	5.14487	0	635	11.9583	11.9583	11.9583	11.9583	11.9583		0.113842	0.113842	0.113842	0.113842	0.113842
640	0	0	0	8.0788	6.34755	4.32358	5.92053	0	640	11.9583	11.9583	11.9583	11.9583	11.9583		0.113842	0.113842	0.113842	0.113842	0.113842
645	0	0	0	5.5788	6.11713	4.50538	6.60789	0	645	11.9583	11.9583	11.9583	11.9583	11.9583		0.113842	0.113842	0.113842	0.113842	0.113842
650	0	0	0	3.0788	5.93365	4.74473	7.21699	0	650	11.9583	11.9583	11.9583	11.9583	11.9583		0.113842	0.113842	0.113842	0.113842	0.113842
655	0	0	0	0.578805	5.7983	5.02618	7.75676	0	655	11.9583	11.9583	11.9583	11.9583	11.9583		0.113842	0.113842	0.113842	0.113842	0.113842
660	0	0	0	0	3.8771	5.33703	8.23507	0	660	11.9583	11.9583	11.9583	11.9583	11.9583		0.113842	0.113842	0.113842	0.113842	0.113842
665	0	0	0	0	1.3771	5.66695	8.65894	0	665	11.9583	11.9583	11.9583	11.9583	11.9583		0.113842	0.113842	0.113842	0.113842	0.113842
670	0	0	0	0	0	4.54406	9.03455	0	670	11.9583	11.9583	11.9583	11.9583	11.9583		0.113842	0.113842	0.113842	0.113842	0.113842
675	0	0	0	0	0	2.04406	9.3674	0	675	11.9583	11.9583	11.9583	11.9583	11.9583		0.113842	0.113842	0.113842	0.113842	0.113842
680	2.5	0	0	0	0	0	11.4115	0	680	11.9583	11.9583	11.9583	11.9583	11.9583		0.113842	0.113842	0.113842	0.113842	0.113842
685	2.5	2.5	0	0	0	0	11.4115	0	685	11.9583	11.9583	11.9583	11.9583	11.9583		0.113842	0.113842	0.113842	0.113842	0.113842
690	2.5	2.5	2.5	0	0	0	11.4115	0	690	11.9583	11.9583	11.9583	11.9583	11.9583		0.113842	0.113842	0.113842	0.113842	0.113842
695	2.5	2.5	2.5	2.5	0	0	11.4115	0	695	11.9583	11.9583	11.9583	11.9583	11.9583		0.113842	0.113842	0.113842	0.113842	0.113842
700	2.5	2.5	2.5	2.5	2.5	0	11.4115	0	700	11.9583	11.9583	11.9583	11.9583	11.9583		0.113842	0.113842	0.113842	0.113842	0.113842
705	2.5	2.5	2.5	2.5	2.5	2.5	11.4115	0	705	11.9583	11.9583	11.9583	11.9583	11.9583		0.113842	0.113842	0.113842	0.113842	0.113842
710	2.5	2.5	2.5	2.5	2.5	4.45312	11.9583	0	710	11.9583	11.9583	11.9583	11.9583	11.9583		0.113842	0.113842	0.113842	0.113842	0.113842
715	2.5	2.5	2.5	2.5	2.5	6.95312	11.9583	0	715	11.9583	11.9583	11.9583	11.9583	11.9583		0.113842	0.113842	0.113842	0.113842	0.113842
720	2.5	2.5	2.5	2.5	2.5	9.45312	11.9583	0	720	11.9583	11.9583	11.9583	11.9583	11.9583		0.113842	0.113842	0.113842	0.113842	0.113842
725	2.5	2.5	2.5	2.5	2.5	11.9531	11.9583	0	725	11.9583	11.9583	11.9583	11.9583	11.9583		0.113842	0.113842	0.113842	0.113842	0.113842
730	2.5	2.5	2.5	2.5	4.99479	11.9583	11.9583	0	730	11.9583	11.9583	11.9583	11.9583	11.9583		0.113842	0.113842	0.113842	0.113842	0.113842
735	2.5	2.5	2.5	2.5	7.49479	11.9583	11.9583	0	735	11.9583	11.9583	11.9583	11.9583	11.9583		0.113842	0.113842	0.113842	0.113842	0.113842
740	2.5	2.5	2.5	2.5	9.99479	11.9583	11.9583	0	740	11.9583	11.9583	11.9583	11.9583	11.9583		0.113842	0.113842	0.113842	0.113842	0.113842
745	2.5	2.5	2.5	3.03645	11.9583	11.9583	11.9583	0	745	11.9583	11.9583	11.9583	11.9583	11.9583	43.9115	0.113842	0.113842	0.113842	0.113842	0.113842
750	2.5	2.5	2.5	5.53645	11.9583	11.9583	10.597	1.36136	750	11.9583	11.9583	11.9583	11.9583	11.9583		0.113842	0.113842	0.113842	0.113842	0.113842
755	2.5	2.5	2.5	8.03645	11.9583	11.8034	9.54557	1.20638	755	11.9583	11.9583	11.9583	11.9583	11.9583		0.113842	0.113842	0.113842	0.113842	0.113842
760	2.5	2.5	2.5	10.5365	11.9407	11.5463	8.59622	1.22403	760	11.9583	11.9583	11.9583	11.9583	11.9583		0.113842	0.113842	0.113842	0.113842	0.113842
765	2.5	2.5	3.57812	11.9407	11.8958	11.2105	7.75695	1.22202	765	11.9583	11.9583	11.9583	11.9583	11.9583		0.113842	0.113842	0.113842	0.113842	0.113842
770	2.5	2.5	6.06048	11.9356	11.8178	10.8173	7.013	1.22225	770	11.9583	11.9583	11.9583	11.9583	11.9583		0.113842	0.113842	0.113842	0.113842	0.113842
775	2.5	2.5	8.53772	11.9222	11.7039	10.3842	6.35377	1.22222	775	11.9583	11.9583	11.9583	11.9583	11.9583		0.113842	0.113842	0.113842	0.113842	0.113842
780	2.5	2.5	11.0016	11.8973	11.5536	9.92539	5.76958	1.22222	780	11.9583	11.9583	11.9583	11.9583	11.9583		0.113842	0.113842	0.113842	0.113842	0.113842
785	2.5	4.04322	11.8973	11.8582	11.3683	9.45228	5.2519	1.22222	785	11.9583	11.9583	11.9583	11.9583	11.9583		0.113842	0.113842	0.113842	0.113842	0.113842
790	0	6.48221	11.8929	11.8024	11.1502	8.9741	4.79315	1.22222	790	11.9583	11.9583	11.9583	11.9583	11.9583		0.113842	0.113842	0.113842	0.113842	0.113842
795	0	6.41674	11.8826	11.7282	10.9024	8.49814	4.38663	1.22222	795	11.9583	11.9583	11.9583	11.9583	11.9583		0.113842	0.113842	0.113842	0.113842	0.113842
800	0	6.34097	11.865	11.6342	10.6287	8.03007	4.02639	1.22222	800	11.9583	11.9583	11.9583	11.9583	11.9583		0.113842	0.113842	0.113842	0.113842	0.113842
805	0	6.24763	11.8387	11.5197	10.3329	7.57428	3.70716	1.22222	805	11.9583	11.9583	11.9583	11.9583	11.9583		0.113842	0.113842	0.113842	0.113842	0.113842
810	0	6.12801	11.8024	11.3846	10.0188	7.13404	3.42426	1.22222	810	11.9583	11.9583	11.9583	11.9583	11.9583		0.113842	0.113842	0.113842	0.113842	0.113842
815	0	5.97207	11.7548	11.2291	9.69043	6.71171	3.17358	1.22222	815	11.9583	11.9583	11.9583	11.9583	11.9583		0.113842	0.113842	0.113842	0.113842	0.113842
820	0	5.76857	11.695	11.0539	9.35133	6.30892	2.95143	1.22222	820	11.9583	11.9583	11.9583	11.9583	11.9583		0.113842	0.113842	0.113842	0.113842	0.113842
825	0	5.50522	11.622	10.8601	9.00497	5.9267	2.75458	1.22222	825	11.9583	11.9583	11.9583	11.9583	11.9583		0.113842	0.113842	0.113842	0.113842	0.113842
830	0	5.1689	11.5353	10.6489	8.65454	5.56558	2.58013	1.22222	830	11.9583	11.9583	11.9583	11.9583	11.9583		0.113842	0.113842	0.113842	0.113842	0.113842
835	0	4.74583	11.4344	10.4219	8.30288	5.22571	2.42554	1.22222	835	11.9583	11.9583	11.9583	11.9583	11.9583		0.113842	0.113842	0.113842	0.113842	0.113842
840	0	4.22187	11.3191	10.1806	7.95257	4.90693	2.28855	1.22222	840	11.9583	11.9583	11.9583	11.9583	11.9583		0.113842	0.113842	0.113842	0.113842	0.113842
845	0	3.58264	11.1895	9.927	7.60585	4.60885	2.16716	1.22222	845	11.9583	11.9583	11.9583	11.9583	11.9583		0.113842	0.113842	0.113842	0.113842	0.113842
850	0	2.8138	11.0458	9.66275	7.26466	4.33088	3.28181	0	850	11.9583	11.9583	11.9583	11.9583	11.9583		0.113842	0.113842	0.113842	0.113842	0.113842
855	0	1.90124	10.8883	9.38975	6.93068	4.21145	4.26956	0	855	11.9583	11.9583	11.9583	11.9583	11.9583		0.113842	0.113842	0.113842	0.113842	0.113842
860	0	0.831237	9.45833	9.1098	6.62111	4.21807	5.14487	0	860	11.9583	11.9583	11.9583	11.9583	11.9583		0.113842	0.113842	0.113842	0.113842	0.113842
865	0	0	7.78957	8.82649	6.34755	4.32358	5.92053	0	865	11.9583	11.9583	11.9583	11.9583	11.9583		0.113842	0.113842	0.113842	0.113842	0.113842
870	0	0	5.28957	8.54428	6.11713	4.50538	6.60789	0	870	11.9583	11.9583	11.9583	11.9583	11.9583		0.113842	0.113842	0.113842	0.113842	0.113842
875	0	0	2.78957	8.26797	5.93365	4.74473	7.21699	0	875	11.9583	11.9583	11.9583	11.9583	11.9583		0.113842	0.113842	0.113842	0.113842	0.113842
880	0	0	0.28957	8.00222	5.7983	5.02618	7.75676	0	880	11.9583	11.9583	11.9583	11.9583	11.9583		0.113842	0.113842	0.113842	0.113842	0.113842
885	0	0	0	5.79179	5.7104	5.33703	8.23507	0	885	11.9583	11.9583	11.9583	11.9583	11.9583		0.113842	0.113842	0.113842	0.113842	0.113842
890	0	0	0	3.29179	5.66789	5.66695	8.65894	0	890	11.9583	11.9583	11.9583	11.9583	11.9583		0.113842	0.113842	0.113842	0.113842	0.113842
895	0	0	0	0.791792	5.66779	6.00757	9.03455	0	895	11.9583	11.9583	11.9583	11.9583	11.9583		0.113842	0.113842	0.113842	0.113842	0.113842
900	0	0	0	0	3.95958	6.35217	9.3674	0	900	11.9583	11.9583	11.9583	11.9583	11.9583		0.113842	0.113842	0.113842	0.113842	0.113842
MEORQ	43.91
Delay	113.817

## Sheet: AT-5
Qmax	1800	veh/h		capacity 1	21.9512
Kjam	105	veh/km		capacity 2	83.0542
Length	0.7	km
FFS	82	km/h		Entry flow:	880
				W/V	0.113842
Clock tick	5	sec
	0.00138889	hr
Distance travelled	0.113889	km
No. of cells	6.14634
N	11.9583	veh
Q	2.5	veh
										N:	11.9583					W/V:	0.113842
Q	2.5	2.5	2.5	2.5	2.5	2.5	2.5
N	999	10	10	10	10	10	10	Sink
Time	Gate	1	2	3	4	5	6	7
5	2.5	0	0	0	0	0	0	0	5
10	2.5	2.5	0	0	0	0	0	0	10	11.9583	11.9583	11.9583	11.9583	11.9583		0.113842	0.113842	0.113842	0.113842	0.113842
15	2.5	2.5	2.5	0	0	0	0	0	15	11.9583	11.9583	11.9583	11.9583	11.9583		0.113842	0.113842	0.113842	0.113842	0.113842
20	2.5	2.5	2.5	2.5	0	0	0	0	20	11.9583	11.9583	11.9583	11.9583	11.9583		0.113842	0.113842	0.113842	0.113842	0.113842
25	2.5	2.5	2.5	2.5	2.5	0	0	0	25	11.9583	11.9583	11.9583	11.9583	11.9583		0.113842	0.113842	0.113842	0.113842	0.113842
30	2.5	2.5	2.5	2.5	2.5	2.5	0	0	30	11.9583	11.9583	11.9583	11.9583	11.9583		0.113842	0.113842	0.113842	0.113842	0.113842
35	2.5	2.5	2.5	2.5	2.5	2.5	2.5	0	35	11.9583	11.9583	11.9583	11.9583	11.9583		0.113842	0.113842	0.113842	0.113842	0.113842
40	2.5	2.5	2.5	2.5	2.5	2.5	5	0	40	11.9583	11.9583	11.9583	11.9583	11.9583		0.113842	0.113842	0.113842	0.113842	0.113842
45	2.5	2.5	2.5	2.5	2.5	2.5	7.5	0	45	11.9583	11.9583	11.9583	11.9583	11.9583		0.113842	0.113842	0.113842	0.113842	0.113842
50	2.5	2.5	2.5	2.5	2.5	2.5	10	0	50	11.9583	11.9583	11.9583	11.9583	11.9583	22.5	0.113842	0.113842	0.113842	0.113842	0.113842
55	2.5	2.5	2.5	2.5	2.5	3.04167	11.9583	1.36136	55	11.9583	11.9583	11.9583	11.9583	11.9583		0.113842	0.113842	0.113842	0.113842	0.113842
60	2.5	2.5	2.5	2.5	2.5	5.54167	10.752	1.20638	60	11.9583	11.9583	11.9583	11.9583	11.9583		0.113842	0.113842	0.113842	0.113842	0.113842
65	2.5	2.5	2.5	2.5	2.5	6.83528	9.66526	1.22403	65	11.9583	11.9583	11.9583	11.9583	11.9583		0.113842	0.113842	0.113842	0.113842	0.113842
70	2.5	2.5	2.5	2.5	2.5	7.04221	8.70429	1.22202	70	11.9583	11.9583	11.9583	11.9583	11.9583		0.113842	0.113842	0.113842	0.113842	0.113842
75	2.5	2.5	2.5	2.5	2.5	7.04221	7.8525	1.22225	75	11.9583	11.9583	11.9583	11.9583	11.9583		0.113842	0.113842	0.113842	0.113842	0.113842
80	2.5	2.5	2.5	2.5	2.5	7.04221	7.09769	1.22222	80	11.9583	11.9583	11.9583	11.9583	11.9583		0.113842	0.113842	0.113842	0.113842	0.113842
85	2.5	2.5	2.5	2.5	2.5	7.04221	6.42882	1.22222	85	11.9583	11.9583	11.9583	11.9583	11.9583		0.113842	0.113842	0.113842	0.113842	0.113842
90	2.5	2.5	2.5	2.5	2.5	7.04221	5.83609	1.22222	90	11.9583	11.9583	11.9583	11.9583	11.9583		0.113842	0.113842	0.113842	0.113842	0.113842
95	2.5	2.5	2.5	2.5	2.5	7.04221	5.31083	1.22222	95	11.9583	11.9583	11.9583	11.9583	11.9583		0.113842	0.113842	0.113842	0.113842	0.113842
100	2.5	2.5	2.5	2.5	2.5	7.04221	4.84538	1.22222	100	11.9583	11.9583	11.9583	11.9583	11.9583		0.113842	0.113842	0.113842	0.113842	0.113842
105	2.5	2.5	2.5	2.5	2.5	7.04221	4.43291	1.22222	105	11.9583	11.9583	11.9583	11.9583	11.9583		0.113842	0.113842	0.113842	0.113842	0.113842
110	2.5	2.5	2.5	2.5	2.5	7.04221	4.0674	1.22222	110	11.9583	11.9583	11.9583	11.9583	11.9583		0.113842	0.113842	0.113842	0.113842	0.113842
115	0	2.5	2.5	2.5	2.5	7.04221	3.7435	1.22222	115	11.9583	11.9583	11.9583	11.9583	11.9583		0.113842	0.113842	0.113842	0.113842	0.113842
120	0	0	2.5	2.5	2.5	7.04221	3.45647	1.22222	120	11.9583	11.9583	11.9583	11.9583	11.9583		0.113842	0.113842	0.113842	0.113842	0.113842
125	0	0	0	2.5	2.5	7.04221	3.20212	1.22222	125	11.9583	11.9583	11.9583	11.9583	11.9583		0.113842	0.113842	0.113842	0.113842	0.113842
130	0	0	0	0	2.5	7.04221	2.97672	1.22222	130	11.9583	11.9583	11.9583	11.9583	11.9583		0.113842	0.113842	0.113842	0.113842	0.113842
135	0	0	0	0	0	7.04221	2.77699	1.22222	135	11.9583	11.9583	11.9583	11.9583	11.9583		0.113842	0.113842	0.113842	0.113842	0.113842
140	0	0	0	0	0	4.54221	2.59999	1.22222	140	11.9583	11.9583	11.9583	11.9583	11.9583		0.113842	0.113842	0.113842	0.113842	0.113842
145	0	0	0	0	0	2.04221	2.44314	1.22222	145	11.9583	11.9583	11.9583	11.9583	11.9583		0.113842	0.113842	0.113842	0.113842	0.113842
150	0	0	0	0	0	0	2.04221	1.22222	150	11.9583	11.9583	11.9583	11.9583	11.9583		0.113842	0.113842	0.113842	0.113842	0.113842
155	0	0	0	0	0	0	2.04221	0	155	11.9583	11.9583	11.9583	11.9583	11.9583		0.113842	0.113842	0.113842	0.113842	0.113842
160	0	0	0	0	0	0	2.04221	0	160	11.9583	11.9583	11.9583	11.9583	11.9583		0.113842	0.113842	0.113842	0.113842	0.113842
165	0	0	0	0	0	0	2.04221	0	165	11.9583	11.9583	11.9583	11.9583	11.9583		0.113842	0.113842	0.113842	0.113842	0.113842
170	0	0	0	0	0	0	2.04221	0	170	11.9583	11.9583	11.9583	11.9583	11.9583		0.113842	0.113842	0.113842	0.113842	0.113842
175	0	0	0	0	0	0	2.04221	0	175	11.9583	11.9583	11.9583	11.9583	11.9583		0.113842	0.113842	0.113842	0.113842	0.113842
180	0	0	0	0	0	0	2.04221	0	180	11.9583	11.9583	11.9583	11.9583	11.9583		0.113842	0.113842	0.113842	0.113842	0.113842
185	0	0	0	0	0	0	2.04221	0	185	11.9583	11.9583	11.9583	11.9583	11.9583		0.113842	0.113842	0.113842	0.113842	0.113842
190	0	0	0	0	0	0	2.04221	0	190	11.9583	11.9583	11.9583	11.9583	11.9583		0.113842	0.113842	0.113842	0.113842	0.113842
195	0	0	0	0	0	0	2.04221	0	195	11.9583	11.9583	11.9583	11.9583	11.9583		0.113842	0.113842	0.113842	0.113842	0.113842
200	0	0	0	0	0	0	2.04221	0	200	11.9583	11.9583	11.9583	11.9583	11.9583		0.113842	0.113842	0.113842	0.113842	0.113842
205	0	0	0	0	0	0	2.04221	0	205	11.9583	11.9583	11.9583	11.9583	11.9583		0.113842	0.113842	0.113842	0.113842	0.113842
210	0	0	0	0	0	0	2.04221	0	210	11.9583	11.9583	11.9583	11.9583	11.9583		0.113842	0.113842	0.113842	0.113842	0.113842
215	0	0	0	0	0	0	2.04221	0	215	11.9583	11.9583	11.9583	11.9583	11.9583		0.113842	0.113842	0.113842	0.113842	0.113842
220	0	0	0	0	0	0	2.04221	0	220	11.9583	11.9583	11.9583	11.9583	11.9583		0.113842	0.113842	0.113842	0.113842	0.113842
225	0	0	0	0	0	0	2.04221	0	225	11.9583	11.9583	11.9583	11.9583	11.9583		0.113842	0.113842	0.113842	0.113842	0.113842
230	2.5	0	0	0	0	0	2.04221	0	230	11.9583	11.9583	11.9583	11.9583	11.9583		0.113842	0.113842	0.113842	0.113842	0.113842
235	2.5	2.5	0	0	0	0	2.04221	0	235	11.9583	11.9583	11.9583	11.9583	11.9583		0.113842	0.113842	0.113842	0.113842	0.113842
240	2.5	2.5	2.5	0	0	0	2.04221	0	240	11.9583	11.9583	11.9583	11.9583	11.9583		0.113842	0.113842	0.113842	0.113842	0.113842
245	2.5	2.5	2.5	2.5	0	0	2.04221	0	245	11.9583	11.9583	11.9583	11.9583	11.9583		0.113842	0.113842	0.113842	0.113842	0.113842
250	2.5	2.5	2.5	2.5	2.5	0	2.04221	0	250	11.9583	11.9583	11.9583	11.9583	11.9583		0.113842	0.113842	0.113842	0.113842	0.113842
255	2.5	2.5	2.5	2.5	2.5	2.5	2.04221	0	255	11.9583	11.9583	11.9583	11.9583	11.9583		0.113842	0.113842	0.113842	0.113842	0.113842
260	2.5	2.5	2.5	2.5	2.5	2.5	4.54221	0	260	11.9583	11.9583	11.9583	11.9583	11.9583		0.113842	0.113842	0.113842	0.113842	0.113842
265	2.5	2.5	2.5	2.5	2.5	2.5	7.04221	0	265	11.9583	11.9583	11.9583	11.9583	11.9583		0.113842	0.113842	0.113842	0.113842	0.113842
270	2.5	2.5	2.5	2.5	2.5	2.5	9.54221	0	270	11.9583	11.9583	11.9583	11.9583	11.9583		0.113842	0.113842	0.113842	0.113842	0.113842
275	2.5	2.5	2.5	2.5	2.5	2.58388	11.9583	0	275	11.9583	11.9583	11.9583	11.9583	11.9583	24.5422	0.113842	0.113842	0.113842	0.113842	0.113842
280	2.5	2.5	2.5	2.5	2.5	5.08388	10.597	1.36136	280	11.9583	11.9583	11.9583	11.9583	11.9583		0.113842	0.113842	0.113842	0.113842	0.113842
285	2.5	2.5	2.5	2.5	2.5	6.22252	9.54557	1.20638	285	11.9583	11.9583	11.9583	11.9583	11.9583		0.113842	0.113842	0.113842	0.113842	0.113842
290	2.5	2.5	2.5	2.5	2.5	6.30975	8.59622	1.22403	290	11.9583	11.9583	11.9583	11.9583	11.9583		0.113842	0.113842	0.113842	0.113842	0.113842
295	2.5	2.5	2.5	2.5	2.5	6.30975	7.75695	1.22202	295	11.9583	11.9583	11.9583	11.9583	11.9583		0.113842	0.113842	0.113842	0.113842	0.113842
300	2.5	2.5	2.5	2.5	2.5	6.30975	7.013	1.22225	300	11.9583	11.9583	11.9583	11.9583	11.9583		0.113842	0.113842	0.113842	0.113842	0.113842
305	2.5	2.5	2.5	2.5	2.5	6.30975	6.35377	1.22222	305	11.9583	11.9583	11.9583	11.9583	11.9583		0.113842	0.113842	0.113842	0.113842	0.113842
310	2.5	2.5	2.5	2.5	2.5	6.30975	5.76958	1.22222	310	11.9583	11.9583	11.9583	11.9583	11.9583		0.113842	0.113842	0.113842	0.113842	0.113842
315	2.5	2.5	2.5	2.5	2.5	6.30975	5.2519	1.22222	315	11.9583	11.9583	11.9583	11.9583	11.9583		0.113842	0.113842	0.113842	0.113842	0.113842
320	2.5	2.5	2.5	2.5	2.5	6.30975	4.79315	1.22222	320	11.9583	11.9583	11.9583	11.9583	11.9583		0.113842	0.113842	0.113842	0.113842	0.113842
325	2.5	2.5	2.5	2.5	2.5	6.30975	4.38663	1.22222	325	11.9583	11.9583	11.9583	11.9583	11.9583		0.113842	0.113842	0.113842	0.113842	0.113842
330	2.5	2.5	2.5	2.5	2.5	6.30975	4.02639	1.22222	330	11.9583	11.9583	11.9583	11.9583	11.9583		0.113842	0.113842	0.113842	0.113842	0.113842
335	2.5	2.5	2.5	2.5	2.5	6.30975	3.70716	1.22222	335	11.9583	11.9583	11.9583	11.9583	11.9583		0.113842	0.113842	0.113842	0.113842	0.113842
340	0	2.5	2.5	2.5	2.5	6.30975	3.42426	1.22222	340	11.9583	11.9583	11.9583	11.9583	11.9583		0.113842	0.113842	0.113842	0.113842	0.113842
345	0	0	2.5	2.5	2.5	6.30975	3.17358	1.22222	345	11.9583	11.9583	11.9583	11.9583	11.9583		0.113842	0.113842	0.113842	0.113842	0.113842
350	0	0	0	2.5	2.5	6.30975	2.95143	1.22222	350	11.9583	11.9583	11.9583	11.9583	11.9583		0.113842	0.113842	0.113842	0.113842	0.113842
355	0	0	0	0	2.5	6.30975	2.75458	1.22222	355	11.9583	11.9583	11.9583	11.9583	11.9583		0.113842	0.113842	0.113842	0.113842	0.113842
360	0	0	0	0	0	6.30975	2.58013	1.22222	360	11.9583	11.9583	11.9583	11.9583	11.9583		0.113842	0.113842	0.113842	0.113842	0.113842
365	0	0	0	0	0	3.80975	2.42554	1.22222	365	11.9583	11.9583	11.9583	11.9583	11.9583		0.113842	0.113842	0.113842	0.113842	0.113842
370	0	0	0	0	0	1.30975	2.28855	1.22222	370	11.9583	11.9583	11.9583	11.9583	11.9583		0.113842	0.113842	0.113842	0.113842	0.113842
375	0	0	0	0	0	0	1.30975	1.22222	375	11.9583	11.9583	11.9583	11.9583	11.9583		0.113842	0.113842	0.113842	0.113842	0.113842
380	0	0	0	0	0	0	1.30975	0	380	11.9583	11.9583	11.9583	11.9583	11.9583		0.113842	0.113842	0.113842	0.113842	0.113842
385	0	0	0	0	0	0	1.30975	0	385	11.9583	11.9583	11.9583	11.9583	11.9583		0.113842	0.113842	0.113842	0.113842	0.113842
390	0	0	0	0	0	0	1.30975	0	390	11.9583	11.9583	11.9583	11.9583	11.9583		0.113842	0.113842	0.113842	0.113842	0.113842
395	0	0	0	0	0	0	1.30975	0	395	11.9583	11.9583	11.9583	11.9583	11.9583		0.113842	0.113842	0.113842	0.113842	0.113842
400	0	0	0	0	0	0	1.30975	0	400	11.9583	11.9583	11.9583	11.9583	11.9583		0.113842	0.113842	0.113842	0.113842	0.113842
405	0	0	0	0	0	0	1.30975	0	405	11.9583	11.9583	11.9583	11.9583	11.9583		0.113842	0.113842	0.113842	0.113842	0.113842
410	0	0	0	0	0	0	1.30975	0	410	11.9583	11.9583	11.9583	11.9583	11.9583		0.113842	0.113842	0.113842	0.113842	0.113842
415	0	0	0	0	0	0	1.30975	0	415	11.9583	11.9583	11.9583	11.9583	11.9583		0.113842	0.113842	0.113842	0.113842	0.113842
420	0	0	0	0	0	0	1.30975	0	420	11.9583	11.9583	11.9583	11.9583	11.9583		0.113842	0.113842	0.113842	0.113842	0.113842
425	0	0	0	0	0	0	1.30975	0	425	11.9583	11.9583	11.9583	11.9583	11.9583		0.113842	0.113842	0.113842	0.113842	0.113842
430	0	0	0	0	0	0	1.30975	0	430	11.9583	11.9583	11.9583	11.9583	11.9583		0.113842	0.113842	0.113842	0.113842	0.113842
435	0	0	0	0	0	0	1.30975	0	435	11.9583	11.9583	11.9583	11.9583	11.9583		0.113842	0.113842	0.113842	0.113842	0.113842
440	0	0	0	0	0	0	1.30975	0	440	11.9583	11.9583	11.9583	11.9583	11.9583		0.113842	0.113842	0.113842	0.113842	0.113842
445	0	0	0	0	0	0	1.30975	0	445	11.9583	11.9583	11.9583	11.9583	11.9583		0.113842	0.113842	0.113842	0.113842	0.113842
450	0	0	0	0	0	0	1.30975	0	450	11.9583	11.9583	11.9583	11.9583	11.9583		0.113842	0.113842	0.113842	0.113842	0.113842
455	2.5	0	0	0	0	0	1.30975	0	455	11.9583	11.9583	11.9583	11.9583	11.9583		0.113842	0.113842	0.113842	0.113842	0.113842
460	2.5	2.5	0	0	0	0	1.30975	0	460	11.9583	11.9583	11.9583	11.9583	11.9583		0.113842	0.113842	0.113842	0.113842	0.113842
465	2.5	2.5	2.5	0	0	0	1.30975	0	465	11.9583	11.9583	11.9583	11.9583	11.9583		0.113842	0.113842	0.113842	0.113842	0.113842
470	2.5	2.5	2.5	2.5	0	0	1.30975	0	470	11.9583	11.9583	11.9583	11.9583	11.9583		0.113842	0.113842	0.113842	0.113842	0.113842
475	2.5	2.5	2.5	2.5	2.5	0	1.30975	0	475	11.9583	11.9583	11.9583	11.9583	11.9583		0.113842	0.113842	0.113842	0.113842	0.113842
480	2.5	2.5	2.5	2.5	2.5	2.5	1.30975	0	480	11.9583	11.9583	11.9583	11.9583	11.9583		0.113842	0.113842	0.113842	0.113842	0.113842
485	2.5	2.5	2.5	2.5	2.5	2.5	3.80975	0	485	11.9583	11.9583	11.9583	11.9583	11.9583		0.113842	0.113842	0.113842	0.113842	0.113842
490	2.5	2.5	2.5	2.5	2.5	2.5	6.30975	0	490	11.9583	11.9583	11.9583	11.9583	11.9583		0.113842	0.113842	0.113842	0.113842	0.113842
495	2.5	2.5	2.5	2.5	2.5	2.5	8.80975	0	495	11.9583	11.9583	11.9583	11.9583	11.9583		0.113842	0.113842	0.113842	0.113842	0.113842
500	2.5	2.5	2.5	2.5	2.5	2.5	11.3098	0	500	11.9583	11.9583	11.9583	11.9583	11.9583	23.8098	0.113842	0.113842	0.113842	0.113842	0.113842
505	2.5	2.5	2.5	2.5	2.5	4.35142	9.45833	1.36136	505	11.9583	11.9583	11.9583	11.9583	11.9583		0.113842	0.113842	0.113842	0.113842	0.113842
510	2.5	2.5	2.5	2.5	2.5	4.35142	8.53656	1.20638	510	11.9583	11.9583	11.9583	11.9583	11.9583		0.113842	0.113842	0.113842	0.113842	0.113842
515	2.5	2.5	2.5	2.5	2.5	4.35142	7.70207	1.22403	515	11.9583	11.9583	11.9583	11.9583	11.9583		0.113842	0.113842	0.113842	0.113842	0.113842
520	2.5	2.5	2.5	2.5	2.5	4.35142	6.9646	1.22202	520	11.9583	11.9583	11.9583	11.9583	11.9583		0.113842	0.113842	0.113842	0.113842	0.113842
525	2.5	2.5	2.5	2.5	2.5	4.35142	6.31085	1.22225	525	11.9583	11.9583	11.9583	11.9583	11.9583		0.113842	0.113842	0.113842	0.113842	0.113842
530	2.5	2.5	2.5	2.5	2.5	4.35142	5.73155	1.22222	530	11.9583	11.9583	11.9583	11.9583	11.9583		0.113842	0.113842	0.113842	0.113842	0.113842
535	2.5	2.5	2.5	2.5	2.5	4.35142	5.2182	1.22222	535	11.9583	11.9583	11.9583	11.9583	11.9583		0.113842	0.113842	0.113842	0.113842	0.113842
540	2.5	2.5	2.5	2.5	2.5	4.35142	4.76329	1.22222	540	11.9583	11.9583	11.9583	11.9583	11.9583		0.113842	0.113842	0.113842	0.113842	0.113842
545	2.5	2.5	2.5	2.5	2.5	4.35142	4.36017	1.22222	545	11.9583	11.9583	11.9583	11.9583	11.9583		0.113842	0.113842	0.113842	0.113842	0.113842
550	2.5	2.5	2.5	2.5	2.5	4.35142	4.00294	1.22222	550	11.9583	11.9583	11.9583	11.9583	11.9583		0.113842	0.113842	0.113842	0.113842	0.113842
555	2.5	2.5	2.5	2.5	2.5	4.35142	3.68637	1.22222	555	11.9583	11.9583	11.9583	11.9583	11.9583		0.113842	0.113842	0.113842	0.113842	0.113842
560	2.5	2.5	2.5	2.5	2.5	4.35142	3.40585	1.22222	560	11.9583	11.9583	11.9583	11.9583	11.9583		0.113842	0.113842	0.113842	0.113842	0.113842
565	0	2.5	2.5	2.5	2.5	4.35142	3.15726	1.22222	565	11.9583	11.9583	11.9583	11.9583	11.9583		0.113842	0.113842	0.113842	0.113842	0.113842
570	0	0	2.5	2.5	2.5	4.35142	2.93697	1.22222	570	11.9583	11.9583	11.9583	11.9583	11.9583		0.113842	0.113842	0.113842	0.113842	0.113842
575	0	0	0	2.5	2.5	4.35142	2.74176	1.22222	575	11.9583	11.9583	11.9583	11.9583	11.9583		0.113842	0.113842	0.113842	0.113842	0.113842
580	0	0	0	0	2.5	4.35142	2.56877	1.22222	580	11.9583	11.9583	11.9583	11.9583	11.9583		0.113842	0.113842	0.113842	0.113842	0.113842
585	0	0	0	0	0	4.35142	2.41548	1.22222	585	11.9583	11.9583	11.9583	11.9583	11.9583		0.113842	0.113842	0.113842	0.113842	0.113842
590	0	0	0	0	0	1.85142	2.27964	1.22222	590	11.9583	11.9583	11.9583	11.9583	11.9583		0.113842	0.113842	0.113842	0.113842	0.113842
595	0	0	0	0	0	0	1.85142	1.22222	595	11.9583	11.9583	11.9583	11.9583	11.9583		0.113842	0.113842	0.113842	0.113842	0.113842
600	0	0	0	0	0	0	0	1.22222	600	11.9583	11.9583	11.9583	11.9583	11.9583		0.113842	0.113842	0.113842	0.113842	0.113842
605	0	0	0	0	0	0	0	0	605	11.9583	11.9583	11.9583	11.9583	11.9583		0.113842	0.113842	0.113842	0.113842	0.113842
610	0	0	0	0	0	0	0	0	610	11.9583	11.9583	11.9583	11.9583	11.9583		0.113842	0.113842	0.113842	0.113842	0.113842
615	0	0	0	0	0	0	0	0	615	11.9583	11.9583	11.9583	11.9583	11.9583		0.113842	0.113842	0.113842	0.113842	0.113842
620	0	0	0	0	0	0	0	0	620	11.9583	11.9583	11.9583	11.9583	11.9583		0.113842	0.113842	0.113842	0.113842	0.113842
625	0	0	0	0	0	0	0	0	625	11.9583	11.9583	11.9583	11.9583	11.9583		0.113842	0.113842	0.113842	0.113842	0.113842
630	0	0	0	0	0	0	0	0	630	11.9583	11.9583	11.9583	11.9583	11.9583		0.113842	0.113842	0.113842	0.113842	0.113842
635	0	0	0	0	0	0	0	0	635	11.9583	11.9583	11.9583	11.9583	11.9583		0.113842	0.113842	0.113842	0.113842	0.113842
640	0	0	0	0	0	0	0	0	640	11.9583	11.9583	11.9583	11.9583	11.9583		0.113842	0.113842	0.113842	0.113842	0.113842
645	0	0	0	0	0	0	0	0	645	11.9583	11.9583	11.9583	11.9583	11.9583		0.113842	0.113842	0.113842	0.113842	0.113842
650	0	0	0	0	0	0	0	0	650	11.9583	11.9583	11.9583	11.9583	11.9583		0.113842	0.113842	0.113842	0.113842	0.113842
655	0	0	0	0	0	0	0	0	655	11.9583	11.9583	11.9583	11.9583	11.9583		0.113842	0.113842	0.113842	0.113842	0.113842
660	0	0	0	0	0	0	0	0	660	11.9583	11.9583	11.9583	11.9583	11.9583		0.113842	0.113842	0.113842	0.113842	0.113842
665	0	0	0	0	0	0	0	0	665	11.9583	11.9583	11.9583	11.9583	11.9583		0.113842	0.113842	0.113842	0.113842	0.113842
670	0	0	0	0	0	0	0	0	670	11.9583	11.9583	11.9583	11.9583	11.9583		0.113842	0.113842	0.113842	0.113842	0.113842
675	0	0	0	0	0	0	0	0	675	11.9583	11.9583	11.9583	11.9583	11.9583		0.113842	0.113842	0.113842	0.113842	0.113842
680	2.5	0	0	0	0	0	0	0	680	11.9583	11.9583	11.9583	11.9583	11.9583		0.113842	0.113842	0.113842	0.113842	0.113842
685	2.5	2.5	0	0	0	0	0	0	685	11.9583	11.9583	11.9583	11.9583	11.9583		0.113842	0.113842	0.113842	0.113842	0.113842
690	2.5	2.5	2.5	0	0	0	0	0	690	11.9583	11.9583	11.9583	11.9583	11.9583		0.113842	0.113842	0.113842	0.113842	0.113842
695	2.5	2.5	2.5	2.5	0	0	0	0	695	11.9583	11.9583	11.9583	11.9583	11.9583		0.113842	0.113842	0.113842	0.113842	0.113842
700	2.5	2.5	2.5	2.5	2.5	0	0	0	700	11.9583	11.9583	11.9583	11.9583	11.9583		0.113842	0.113842	0.113842	0.113842	0.113842
705	2.5	2.5	2.5	2.5	2.5	2.5	0	0	705	11.9583	11.9583	11.9583	11.9583	11.9583		0.113842	0.113842	0.113842	0.113842	0.113842
710	2.5	2.5	2.5	2.5	2.5	2.5	2.5	0	710	11.9583	11.9583	11.9583	11.9583	11.9583		0.113842	0.113842	0.113842	0.113842	0.113842
715	2.5	2.5	2.5	2.5	2.5	2.5	5	0	715	11.9583	11.9583	11.9583	11.9583	11.9583		0.113842	0.113842	0.113842	0.113842	0.113842
720	2.5	2.5	2.5	2.5	2.5	2.5	7.5	0	720	11.9583	11.9583	11.9583	11.9583	11.9583		0.113842	0.113842	0.113842	0.113842	0.113842
725	2.5	2.5	2.5	2.5	2.5	2.5	10	0	725	11.9583	11.9583	11.9583	11.9583	11.9583	22.5	0.113842	0.113842	0.113842	0.113842	0.113842
730	2.5	2.5	2.5	2.5	2.5	3.04167	9.45833	1.36136	730	11.9583	11.9583	11.9583	11.9583	11.9583		0.113842	0.113842	0.113842	0.113842	0.113842
735	2.5	2.5	2.5	2.5	2.5	3.04167	8.53656	1.20638	735	11.9583	11.9583	11.9583	11.9583	11.9583		0.113842	0.113842	0.113842	0.113842	0.113842
740	2.5	2.5	2.5	2.5	2.5	3.04167	7.70207	1.22403	740	11.9583	11.9583	11.9583	11.9583	11.9583		0.113842	0.113842	0.113842	0.113842	0.113842
745	2.5	2.5	2.5	2.5	2.5	3.04167	6.9646	1.22202	745	11.9583	11.9583	11.9583	11.9583	11.9583		0.113842	0.113842	0.113842	0.113842	0.113842
750	2.5	2.5	2.5	2.5	2.5	3.04167	6.31085	1.22225	750	11.9583	11.9583	11.9583	11.9583	11.9583		0.113842	0.113842	0.113842	0.113842	0.113842
755	2.5	2.5	2.5	2.5	2.5	3.04167	5.73155	1.22222	755	11.9583	11.9583	11.9583	11.9583	11.9583		0.113842	0.113842	0.113842	0.113842	0.113842
760	2.5	2.5	2.5	2.5	2.5	3.04167	5.2182	1.22222	760	11.9583	11.9583	11.9583	11.9583	11.9583		0.113842	0.113842	0.113842	0.113842	0.113842
765	2.5	2.5	2.5	2.5	2.5	3.04167	4.76329	1.22222	765	11.9583	11.9583	11.9583	11.9583	11.9583		0.113842	0.113842	0.113842	0.113842	0.113842
770	2.5	2.5	2.5	2.5	2.5	3.04167	4.36017	1.22222	770	11.9583	11.9583	11.9583	11.9583	11.9583		0.113842	0.113842	0.113842	0.113842	0.113842
775	2.5	2.5	2.5	2.5	2.5	3.04167	4.00294	1.22222	775	11.9583	11.9583	11.9583	11.9583	11.9583		0.113842	0.113842	0.113842	0.113842	0.113842
780	2.5	2.5	2.5	2.5	2.5	3.04167	3.68637	1.22222	780	11.9583	11.9583	11.9583	11.9583	11.9583		0.113842	0.113842	0.113842	0.113842	0.113842
785	2.5	2.5	2.5	2.5	2.5	3.04167	3.40585	1.22222	785	11.9583	11.9583	11.9583	11.9583	11.9583		0.113842	0.113842	0.113842	0.113842	0.113842
790	0	2.5	2.5	2.5	2.5	3.04167	3.15726	1.22222	790	11.9583	11.9583	11.9583	11.9583	11.9583		0.113842	0.113842	0.113842	0.113842	0.113842
795	0	0	2.5	2.5	2.5	3.04167	2.93697	1.22222	795	11.9583	11.9583	11.9583	11.9583	11.9583		0.113842	0.113842	0.113842	0.113842	0.113842
800	0	0	0	2.5	2.5	3.04167	2.74176	1.22222	800	11.9583	11.9583	11.9583	11.9583	11.9583		0.113842	0.113842	0.113842	0.113842	0.113842
805	0	0	0	0	2.5	3.04167	2.56877	1.22222	805	11.9583	11.9583	11.9583	11.9583	11.9583		0.113842	0.113842	0.113842	0.113842	0.113842
810	0	0	0	0	0	3.04167	2.41548	1.22222	810	11.9583	11.9583	11.9583	11.9583	11.9583		0.113842	0.113842	0.113842	0.113842	0.113842
815	0	0	0	0	0	0.541667	2.27964	1.22222	815	11.9583	11.9583	11.9583	11.9583	11.9583		0.113842	0.113842	0.113842	0.113842	0.113842
820	0	0	0	0	0	0	0.541667	1.22222	820	11.9583	11.9583	11.9583	11.9583	11.9583		0.113842	0.113842	0.113842	0.113842	0.113842
825	0	0	0	0	0	0	0	0.541667	825	11.9583	11.9583	11.9583	11.9583	11.9583		0.113842	0.113842	0.113842	0.113842	0.113842
830	0	0	0	0	0	0	0	0	830	11.9583	11.9583	11.9583	11.9583	11.9583		0.113842	0.113842	0.113842	0.113842	0.113842
835	0	0	0	0	0	0	0	0	835	11.9583	11.9583	11.9583	11.9583	11.9583		0.113842	0.113842	0.113842	0.113842	0.113842
840	0	0	0	0	0	0	0	0	840	11.9583	11.9583	11.9583	11.9583	11.9583		0.113842	0.113842	0.113842	0.113842	0.113842
845	0	0	0	0	0	0	0	0	845	11.9583	11.9583	11.9583	11.9583	11.9583		0.113842	0.113842	0.113842	0.113842	0.113842
850	0	0	0	0	0	0	0	0	850	11.9583	11.9583	11.9583	11.9583	11.9583		0.113842	0.113842	0.113842	0.113842	0.113842
855	0	0	0	0	0	0	0	0	855	11.9583	11.9583	11.9583	11.9583	11.9583		0.113842	0.113842	0.113842	0.113842	0.113842
860	0	0	0	0	0	0	0	0	860	11.9583	11.9583	11.9583	11.9583	11.9583		0.113842	0.113842	0.113842	0.113842	0.113842
865	0	0	0	0	0	0	0	0	865	11.9583	11.9583	11.9583	11.9583	11.9583		0.113842	0.113842	0.113842	0.113842	0.113842
870	0	0	0	0	0	0	0	0	870	11.9583	11.9583	11.9583	11.9583	11.9583		0.113842	0.113842	0.113842	0.113842	0.113842
875	0	0	0	0	0	0	0	0	875	11.9583	11.9583	11.9583	11.9583	11.9583		0.113842	0.113842	0.113842	0.113842	0.113842
880	0	0	0	0	0	0	0	0	880	11.9583	11.9583	11.9583	11.9583	11.9583		0.113842	0.113842	0.113842	0.113842	0.113842
885	0	0	0	0	0	0	0	0	885	11.9583	11.9583	11.9583	11.9583	11.9583		0.113842	0.113842	0.113842	0.113842	0.113842
890	0	0	0	0	0	0	0	0	890	11.9583	11.9583	11.9583	11.9583	11.9583		0.113842	0.113842	0.113842	0.113842	0.113842
895	0	0	0	0	0	0	0	0	895	11.9583	11.9583	11.9583	11.9583	11.9583		0.113842	0.113842	0.113842	0.113842	0.113842
900	0	0	0	0	0	0	0	0	900	11.9583	11.9583	11.9583	11.9583	11.9583		0.113842	0.113842	0.113842	0.113842	0.113842
MEORQ	24.54
Delay	42.2117
