# Supplementary material for: An Integrated Approach for Platoon-based Simulation and Its Feasibility Assessment
Source: PLoS One. 2015 Mar 18;10(3):e0114406. doi: 10.1371/journal.pone.0114406 (PMC4364894; doi:10.1371/journal.pone.0114406)
Supplement: S5 File — (XLSX) [file pone.0114406.s005.xlsx]

## Sheet: AT-1
Qmax	1800	veh/h		capacity 1	21.9512
Kjam	105	veh/km		capacity 2	83.0542
Length	0.7	km
FFS	82	km/h		Entry flow:	960
				W/V	0.12549
Clock tick	5	sec
	0.00138889	hr
Distance travelled	0.113889	km
No. of cells	6.14634
N	11.9583	veh
Q	2.5	veh
										N:	11.9583					W/V:	0.12549
Q	2.5	2.5	2.5	2.5	2.5	2.5	2.5
N	999	10	10	10	10	10	10	Sink
Time	Gate	1	2	3	4	5	6	7
5	2.5	0	0	0	0	0	0	0	5						MEORQ
10	2.5	2.5	0	0	0	0	0	0	10	11.9583	11.9583	11.9583	11.9583	11.9583		0.12549	0.12549	0.12549	0.12549	0.12549
15	2.5	2.5	2.5	0	0	0	0	0	15	11.9583	11.9583	11.9583	11.9583	11.9583		0.12549	0.12549	0.12549	0.12549	0.12549
20	2.5	2.5	2.5	2.5	0	0	0	0	20	11.9583	11.9583	11.9583	11.9583	11.9583		0.12549	0.12549	0.12549	0.12549	0.12549
25	2.5	2.5	2.5	2.5	2.5	0	0	0	25	11.9583	11.9583	11.9583	11.9583	11.9583		0.12549	0.12549	0.12549	0.12549	0.12549
30	2.5	2.5	2.5	2.5	2.5	2.5	0	0	30	11.9583	11.9583	11.9583	11.9583	11.9583		0.12549	0.12549	0.12549	0.12549	0.12549
35	2.5	2.5	2.5	2.5	2.5	2.5	2.5	0	35	11.9583	11.9583	11.9583	11.9583	11.9583		0.12549	0.12549	0.12549	0.12549	0.12549
40	2.5	2.5	2.5	2.5	2.5	2.5	5	0	40	11.9583	11.9583	11.9583	11.9583	11.9583		0.12549	0.12549	0.12549	0.12549	0.12549
45	2.5	2.5	2.5	2.5	2.5	2.5	7.5	0	45	11.9583	11.9583	11.9583	11.9583	11.9583		0.12549	0.12549	0.12549	0.12549	0.12549
50	2.5	2.5	2.5	2.5	2.5	2.5	10	0	50	11.9583	11.9583	11.9583	11.9583	11.9583		0.12549	0.12549	0.12549	0.12549	0.12549
55	2.5	2.5	2.5	2.5	2.5	3.04167	11.9583	0	55	11.9583	11.9583	11.9583	11.9583	11.9583		0.12549	0.12549	0.12549	0.12549	0.12549
60	2.5	2.5	2.5	2.5	2.5	5.54167	11.9583	0	60	11.9583	11.9583	11.9583	11.9583	11.9583		0.12549	0.12549	0.12549	0.12549	0.12549
65	2.5	2.5	2.5	2.5	2.5	8.04167	11.9583	0	65	11.9583	11.9583	11.9583	11.9583	11.9583		0.12549	0.12549	0.12549	0.12549	0.12549
70	2.5	2.5	2.5	2.5	2.5	10.5417	11.9583	0	70	11.9583	11.9583	11.9583	11.9583	11.9583		0.12549	0.12549	0.12549	0.12549	0.12549
75	2.5	2.5	2.5	2.5	3.58333	11.9583	11.9583	0	75	11.9583	11.9583	11.9583	11.9583	11.9583		0.12549	0.12549	0.12549	0.12549	0.12549
80	2.5	2.5	2.5	2.5	6.08333	11.9583	11.9583	0	80	11.9583	11.9583	11.9583	11.9583	11.9583		0.12549	0.12549	0.12549	0.12549	0.12549
85	2.5	2.5	2.5	2.5	8.58333	11.9583	11.9583	0	85	11.9583	11.9583	11.9583	11.9583	11.9583		0.12549	0.12549	0.12549	0.12549	0.12549
90	2.5	2.5	2.5	2.5	11.0833	11.9583	11.9583	0	90	11.9583	11.9583	11.9583	11.9583	11.9583		0.12549	0.12549	0.12549	0.12549	0.12549
95	2.5	2.5	2.5	4.125	11.9583	11.9583	11.9583	0	95	11.9583	11.9583	11.9583	11.9583	11.9583		0.12549	0.12549	0.12549	0.12549	0.12549
100	2.5	2.5	2.5	6.625	11.9583	11.9583	11.9583	0	100	11.9583	11.9583	11.9583	11.9583	11.9583		0.12549	0.12549	0.12549	0.12549	0.12549
105	2.5	2.5	2.5	9.125	11.9583	11.9583	11.9583	0	105	11.9583	11.9583	11.9583	11.9583	11.9583		0.12549	0.12549	0.12549	0.12549	0.12549
110	2.5	2.5	2.5	11.625	11.9583	11.9583	11.9583	0	110	11.9583	11.9583	11.9583	11.9583	11.9583		0.12549	0.12549	0.12549	0.12549	0.12549
115	2.5	2.5	4.66667	11.9583	11.9583	11.9583	11.9583	0	115	11.9583	11.9583	11.9583	11.9583	11.9583		0.12549	0.12549	0.12549	0.12549	0.12549
120	2.5	2.5	7.16667	11.9583	11.9583	11.9583	11.9583	0	120	11.9583	11.9583	11.9583	11.9583	11.9583		0.12549	0.12549	0.12549	0.12549	0.12549
125	0	2.5	9.66667	11.9583	11.9583	11.9583	11.9583	0	125	11.9583	11.9583	11.9583	11.9583	11.9583		0.12549	0.12549	0.12549	0.12549	0.12549
130	0	0.208333	11.9583	11.9583	11.9583	11.9583	11.9583	0	130	11.9583	11.9583	11.9583	11.9583	11.9583		0.12549	0.12549	0.12549	0.12549	0.12549
135	0	0.208333	11.9583	11.9583	11.9583	11.9583	11.9583	0	135	11.9583	11.9583	11.9583	11.9583	11.9583	60	0.12549	0.12549	0.12549	0.12549	0.12549
140	0	0.208333	11.9583	11.9583	11.9583	11.9583	10.4577	1.50065	140	11.9583	11.9583	11.9583	11.9583	11.9583		0.12549	0.12549	0.12549	0.12549	0.12549
145	0	0.208333	11.9583	11.9583	11.9583	11.77	9.33366	1.31234	145	11.9583	11.9583	11.9583	11.9583	11.9583		0.12549	0.12549	0.12549	0.12549	0.12549
150	0	0.208333	11.9583	11.9583	11.9347	11.4643	8.32706	1.33597	150	11.9583	11.9583	11.9583	11.9583	11.9583		0.12549	0.12549	0.12549	0.12549	0.12549
155	0	0.208333	11.9583	11.9554	11.8757	11.0706	7.44975	1.333	155	11.9583	11.9583	11.9583	11.9583	11.9583		0.12549	0.12549	0.12549	0.12549	0.12549
160	0	0.208333	11.9554	11.9454	11.7746	10.6162	6.68216	1.33337	160	11.9583	11.9583	11.9583	11.9583	11.9583		0.12549	0.12549	0.12549	0.12549	0.12549
165	0	0.205368	11.9454	11.9239	11.6293	10.1225	6.01094	1.33333	165	11.9583	11.9583	11.9583	11.9583	11.9583		0.12549	0.12549	0.12549	0.12549	0.12549
170	0	0.192401	11.9239	11.887	11.4402	9.60656	5.42394	1.33333	170	11.9583	11.9583	11.9583	11.9583	11.9583		0.12549	0.12549	0.12549	0.12549	0.12549
175	0	0.158009	11.887	11.8309	11.2101	9.08168	4.91061	1.33333	175	11.9583	11.9583	11.9583	11.9583	11.9583		0.12549	0.12549	0.12549	0.12549	0.12549
180	0	0.0866381	11.8309	11.753	10.943	8.55825	4.4617	1.33333	180	11.9583	11.9583	11.9583	11.9583	11.9583		0.12549	0.12549	0.12549	0.12549	0.12549
185	0	0	11.7122	11.6513	10.6437	8.04418	4.06912	1.33333	185	11.9583	11.9583	11.9583	11.9583	11.9583		0.12549	0.12549	0.12549	0.12549	0.12549
190	0	0	11.4052	11.5249	10.3175	7.54535	3.72581	1.33333	190	11.9583	11.9583	11.9583	11.9583	11.9583		0.12549	0.12549	0.12549	0.12549	0.12549
195	0	0	10.9718	11.3734	9.96963	7.06603	3.42557	1.33333	195	11.9583	11.9583	11.9583	11.9583	11.9583		0.12549	0.12549	0.12549	0.12549	0.12549
200	0	0	10.3868	11.1972	9.60526	6.60919	3.16302	1.33333	200	11.9583	11.9583	11.9583	11.9583	11.9583		0.12549	0.12549	0.12549	0.12549	0.12549
205	0	0	9.62571	10.9974	9.22928	6.17673	2.93341	1.33333	205	11.9583	11.9583	11.9583	11.9583	11.9583		0.12549	0.12549	0.12549	0.12549	0.12549
210	0	0	8.66482	10.7756	8.84621	5.76972	2.73262	1.33333	210	11.9583	11.9583	11.9583	11.9583	11.9583		0.12549	0.12549	0.12549	0.12549	0.12549
215	0	0	7.48205	10.5334	8.46015	5.3886	2.55702	1.33333	215	11.9583	11.9583	11.9583	11.9583	11.9583		0.12549	0.12549	0.12549	0.12549	0.12549
220	0	0	6.05716	10.2733	8.0747	5.03326	2.40346	1.33333	220	11.9583	11.9583	11.9583	11.9583	11.9583		0.12549	0.12549	0.12549	0.12549	0.12549
225	0	0	4.3721	9.99737	7.69303	4.70325	2.26917	1.33333	225	11.9583	11.9583	11.9583	11.9583	11.9583		0.12549	0.12549	0.12549	0.12549	0.12549
230	2.5	0	2.41113	9.7082	7.31784	4.39779	2.15173	1.33333	230	11.9583	11.9583	11.9583	11.9583	11.9583		0.12549	0.12549	0.12549	0.12549	0.12549
235	2.5	2.5	0.160997	9.45833	6.9514	4.11594	2.04903	1.33333	235	11.9583	11.9583	11.9583	11.9583	11.9583		0.12549	0.12549	0.12549	0.12549	0.12549
240	2.5	2.5	2.5	7.11933	6.59558	3.85656	3.29255	0	240	11.9583	11.9583	11.9583	11.9583	11.9583		0.12549	0.12549	0.12549	0.12549	0.12549
245	2.5	2.5	2.5	7.11933	6.25186	3.78578	4.38002	0	245	11.9583	11.9583	11.9583	11.9583	11.9583		0.12549	0.12549	0.12549	0.12549	0.12549
250	2.5	2.5	2.5	7.11933	5.94239	3.86035	5.33103	0	250	11.9583	11.9583	11.9583	11.9583	11.9583		0.12549	0.12549	0.12549	0.12549	0.12549
255	2.5	2.5	2.5	7.11933	5.68111	4.04491	6.16269	0	255	11.9583	11.9583	11.9583	11.9583	11.9583		0.12549	0.12549	0.12549	0.12549	0.12549
260	2.5	2.5	2.5	7.11933	5.47579	4.31067	6.88998	0	260	11.9583	11.9583	11.9583	11.9583	11.9583		0.12549	0.12549	0.12549	0.12549	0.12549
265	2.5	2.5	2.5	7.11933	5.32958	4.63435	7.52601	0	265	11.9583	11.9583	11.9583	11.9583	11.9583		0.12549	0.12549	0.12549	0.12549	0.12549
270	2.5	2.5	2.5	7.11933	5.24233	4.99722	8.08223	0	270	11.9583	11.9583	11.9583	11.9583	11.9583		0.12549	0.12549	0.12549	0.12549	0.12549
275	2.5	2.5	2.5	7.11933	5.21157	5.38436	8.56864	0	275	11.9583	11.9583	11.9583	11.9583	11.9583		0.12549	0.12549	0.12549	0.12549	0.12549
280	2.5	2.5	2.5	7.11933	5.23326	5.78396	8.99401	0	280	11.9583	11.9583	11.9583	11.9583	11.9583		0.12549	0.12549	0.12549	0.12549	0.12549
285	2.5	2.5	2.5	7.11933	5.30236	6.18679	9.36601	0	285	11.9583	11.9583	11.9583	11.9583	11.9583		0.12549	0.12549	0.12549	0.12549	0.12549
290	2.5	2.5	2.5	7.11933	5.41335	6.58575	9.69132	0	290	11.9583	11.9583	11.9583	11.9583	11.9583		0.12549	0.12549	0.12549	0.12549	0.12549
295	2.5	2.5	2.5	7.11933	5.56047	6.97547	9.97581	0	295	11.9583	11.9583	11.9583	11.9583	11.9583		0.12549	0.12549	0.12549	0.12549	0.12549
300	2.5	2.5	2.5	7.11933	5.73804	7.35198	10.2246	0	300	11.9583	11.9583	11.9583	11.9583	11.9583		0.12549	0.12549	0.12549	0.12549	0.12549
305	2.5	2.5	2.5	7.11933	5.94057	7.71246	10.4422	0	305	11.9583	11.9583	11.9583	11.9583	11.9583		0.12549	0.12549	0.12549	0.12549	0.12549
310	2.5	2.5	2.5	7.11933	6.16293	8.05501	10.6324	0	310	11.9583	11.9583	11.9583	11.9583	11.9583		0.12549	0.12549	0.12549	0.12549	0.12549
315	2.5	2.5	2.5	7.11933	6.40037	8.37845	10.7988	0	315	11.9583	11.9583	11.9583	11.9583	11.9583		0.12549	0.12549	0.12549	0.12549	0.12549
320	2.5	2.5	2.5	7.11933	6.6486	8.68219	10.9443	0	320	11.9583	11.9583	11.9583	11.9583	11.9583		0.12549	0.12549	0.12549	0.12549	0.12549
325	2.5	2.5	2.5	7.11933	6.90379	8.96606	11.0716	0	325	11.9583	11.9583	11.9583	11.9583	11.9583		0.12549	0.12549	0.12549	0.12549	0.12549
330	2.5	2.5	2.5	7.11933	7.16259	9.23028	11.1829	0	330	11.9583	11.9583	11.9583	11.9583	11.9583		0.12549	0.12549	0.12549	0.12549	0.12549
335	2.5	2.5	2.5	7.11933	7.42206	9.47531	11.2802	0	335	11.9583	11.9583	11.9583	11.9583	11.9583		0.12549	0.12549	0.12549	0.12549	0.12549
340	2.5	2.5	2.5	7.11933	7.67973	9.7018	11.3653	0	340	11.9583	11.9583	11.9583	11.9583	11.9583		0.12549	0.12549	0.12549	0.12549	0.12549
345	2.5	2.5	2.5	7.11933	7.93348	9.91055	11.4397	0	345	11.9583	11.9583	11.9583	11.9583	11.9583		0.12549	0.12549	0.12549	0.12549	0.12549
350	0	2.5	2.5	7.11933	8.18158	10.1024	11.5048	0	350	11.9583	11.9583	11.9583	11.9583	11.9583	41.9081	0.12549	0.12549	0.12549	0.12549	0.12549
355	0	0	2.5	7.11933	8.42263	10.2784	11.5617	0	355	11.9583	11.9583	11.9583	11.9583	11.9583		0.12549	0.12549	0.12549	0.12549	0.12549
360	0	0	0	7.11933	8.65551	10.4395	11.6115	0	360	11.9583	11.9583	11.9583	11.9583	11.9583		0.12549	0.12549	0.12549	0.12549	0.12549
365	0	0	0	4.61933	8.87938	10.5865	10.1543	1.50065	365	11.9583	11.9583	11.9583	11.9583	11.9583		0.12549	0.12549	0.12549	0.12549	0.12549
370	0	0	0	2.11933	9.09361	10.5323	9.06839	1.31234	370	11.9583	11.9583	11.9583	11.9583	11.9583		0.12549	0.12549	0.12549	0.12549	0.12549
375	0	0	0	0	9.78691	10.3486	8.09508	1.33597	375	11.9583	11.9583	11.9583	11.9583	11.9583		0.12549	0.12549	0.12549	0.12549	0.12549
380	0	0	0	0	8.17717	10.0658	7.24688	1.333	380	11.9583	11.9583	11.9583	11.9583	11.9583		0.12549	0.12549	0.12549	0.12549	0.12549
385	0	0	0	0	6.28464	9.71205	6.50475	1.33337	385	11.9583	11.9583	11.9583	11.9583	11.9583		0.12549	0.12549	0.12549	0.12549	0.12549
390	0	0	0	0	4.03836	9.30957	5.85579	1.33333	390	11.9583	11.9583	11.9583	11.9583	11.9583		0.12549	0.12549	0.12549	0.12549	0.12549
395	0	0	0	0	1.53836	8.87615	5.28826	1.33333	395	11.9583	11.9583	11.9583	11.9583	11.9583		0.12549	0.12549	0.12549	0.12549	0.12549
400	0	0	0	0	0	7.91451	4.79196	1.33333	400	11.9583	11.9583	11.9583	11.9583	11.9583		0.12549	0.12549	0.12549	0.12549	0.12549
405	0	0	0	0	0	5.41451	4.35794	1.33333	405	11.9583	11.9583	11.9583	11.9583	11.9583		0.12549	0.12549	0.12549	0.12549	0.12549
410	0	0	0	0	0	2.91451	3.97838	1.33333	410	11.9583	11.9583	11.9583	11.9583	11.9583		0.12549	0.12549	0.12549	0.12549	0.12549
415	0	0	0	0	0	0.414508	3.64645	1.33333	415	11.9583	11.9583	11.9583	11.9583	11.9583		0.12549	0.12549	0.12549	0.12549	0.12549
420	0	0	0	0	0	0	1.56096	1.33333	420	11.9583	11.9583	11.9583	11.9583	11.9583		0.12549	0.12549	0.12549	0.12549	0.12549
425	0	0	0	0	0	0	0	1.33333	425	11.9583	11.9583	11.9583	11.9583	11.9583		0.12549	0.12549	0.12549	0.12549	0.12549
430	0	0	0	0	0	0	0	0	430	11.9583	11.9583	11.9583	11.9583	11.9583		0.12549	0.12549	0.12549	0.12549	0.12549
435	0	0	0	0	0	0	0	0	435	11.9583	11.9583	11.9583	11.9583	11.9583		0.12549	0.12549	0.12549	0.12549	0.12549
440	0	0	0	0	0	0	0	0	440	11.9583	11.9583	11.9583	11.9583	11.9583		0.12549	0.12549	0.12549	0.12549	0.12549
445	0	0	0	0	0	0	0	0	445	11.9583	11.9583	11.9583	11.9583	11.9583		0.12549	0.12549	0.12549	0.12549	0.12549
450	0	0	0	0	0	0	0	0	450	11.9583	11.9583	11.9583	11.9583	11.9583		0.12549	0.12549	0.12549	0.12549	0.12549
455	2.5	0	0	0	0	0	0	0	455	11.9583	11.9583	11.9583	11.9583	11.9583		0.12549	0.12549	0.12549	0.12549	0.12549
460	2.5	2.5	0	0	0	0	0	0	460	11.9583	11.9583	11.9583	11.9583	11.9583		0.12549	0.12549	0.12549	0.12549	0.12549
465	2.5	2.5	2.5	0	0	0	0	0	465	11.9583	11.9583	11.9583	11.9583	11.9583		0.12549	0.12549	0.12549	0.12549	0.12549
470	2.5	2.5	2.5	2.5	0	0	0	0	470	11.9583	11.9583	11.9583	11.9583	11.9583		0.12549	0.12549	0.12549	0.12549	0.12549
475	2.5	2.5	2.5	2.5	2.5	0	0	0	475	11.9583	11.9583	11.9583	11.9583	11.9583		0.12549	0.12549	0.12549	0.12549	0.12549
480	2.5	2.5	2.5	2.5	2.5	2.5	0	0	480	11.9583	11.9583	11.9583	11.9583	11.9583		0.12549	0.12549	0.12549	0.12549	0.12549
485	2.5	2.5	2.5	2.5	2.5	2.5	2.5	0	485	11.9583	11.9583	11.9583	11.9583	11.9583		0.12549	0.12549	0.12549	0.12549	0.12549
490	2.5	2.5	2.5	2.5	2.5	2.5	5	0	490	11.9583	11.9583	11.9583	11.9583	11.9583		0.12549	0.12549	0.12549	0.12549	0.12549
495	2.5	2.5	2.5	2.5	2.5	2.5	7.5	0	495	11.9583	11.9583	11.9583	11.9583	11.9583		0.12549	0.12549	0.12549	0.12549	0.12549
500	2.5	2.5	2.5	2.5	2.5	2.5	10	0	500	11.9583	11.9583	11.9583	11.9583	11.9583		0.12549	0.12549	0.12549	0.12549	0.12549
505	2.5	2.5	2.5	2.5	2.5	3.04167	11.9583	0	505	11.9583	11.9583	11.9583	11.9583	11.9583		0.12549	0.12549	0.12549	0.12549	0.12549
510	2.5	2.5	2.5	2.5	2.5	5.54167	11.9583	0	510	11.9583	11.9583	11.9583	11.9583	11.9583		0.12549	0.12549	0.12549	0.12549	0.12549
515	2.5	2.5	2.5	2.5	2.5	8.04167	11.9583	0	515	11.9583	11.9583	11.9583	11.9583	11.9583		0.12549	0.12549	0.12549	0.12549	0.12549
520	2.5	2.5	2.5	2.5	2.5	10.5417	11.9583	0	520	11.9583	11.9583	11.9583	11.9583	11.9583		0.12549	0.12549	0.12549	0.12549	0.12549
525	2.5	2.5	2.5	2.5	3.58333	11.9583	11.9583	0	525	11.9583	11.9583	11.9583	11.9583	11.9583		0.12549	0.12549	0.12549	0.12549	0.12549
530	2.5	2.5	2.5	2.5	6.08333	11.9583	11.9583	0	530	11.9583	11.9583	11.9583	11.9583	11.9583		0.12549	0.12549	0.12549	0.12549	0.12549
535	2.5	2.5	2.5	2.5	8.58333	11.9583	11.9583	0	535	11.9583	11.9583	11.9583	11.9583	11.9583		0.12549	0.12549	0.12549	0.12549	0.12549
540	2.5	2.5	2.5	2.5	11.0833	11.9583	11.9583	0	540	11.9583	11.9583	11.9583	11.9583	11.9583		0.12549	0.12549	0.12549	0.12549	0.12549
545	2.5	2.5	2.5	4.125	11.9583	11.9583	11.9583	0	545	11.9583	11.9583	11.9583	11.9583	11.9583		0.12549	0.12549	0.12549	0.12549	0.12549
550	2.5	2.5	2.5	6.625	11.9583	11.9583	11.9583	0	550	11.9583	11.9583	11.9583	11.9583	11.9583		0.12549	0.12549	0.12549	0.12549	0.12549
555	2.5	2.5	2.5	9.125	11.9583	11.9583	11.9583	0	555	11.9583	11.9583	11.9583	11.9583	11.9583		0.12549	0.12549	0.12549	0.12549	0.12549
560	2.5	2.5	2.5	11.625	11.9583	11.9583	11.9583	0	560	11.9583	11.9583	11.9583	11.9583	11.9583		0.12549	0.12549	0.12549	0.12549	0.12549
565	2.5	2.5	4.66667	11.9583	11.9583	11.9583	11.9583	0	565	11.9583	11.9583	11.9583	11.9583	11.9583		0.12549	0.12549	0.12549	0.12549	0.12549
570	2.5	2.5	7.16667	11.9583	11.9583	11.9583	11.9583	0	570	11.9583	11.9583	11.9583	11.9583	11.9583		0.12549	0.12549	0.12549	0.12549	0.12549
575	0	2.5	9.66667	11.9583	11.9583	11.9583	11.9583	0	575	11.9583	11.9583	11.9583	11.9583	11.9583		0.12549	0.12549	0.12549	0.12549	0.12549
580	0	0.208333	11.9583	11.9583	11.9583	11.9583	11.9583	0	580	11.9583	11.9583	11.9583	11.9583	11.9583		0.12549	0.12549	0.12549	0.12549	0.12549
585	0	0.208333	11.9583	11.9583	11.9583	11.9583	11.9583	0	585	11.9583	11.9583	11.9583	11.9583	11.9583	60	0.12549	0.12549	0.12549	0.12549	0.12549
590	0	0.208333	11.9583	11.9583	11.9583	11.9583	10.4577	1.50065	590	11.9583	11.9583	11.9583	11.9583	11.9583		0.12549	0.12549	0.12549	0.12549	0.12549
595	0	0.208333	11.9583	11.9583	11.9583	11.77	9.33366	1.31234	595	11.9583	11.9583	11.9583	11.9583	11.9583		0.12549	0.12549	0.12549	0.12549	0.12549
600	0	0.208333	11.9583	11.9583	11.9347	11.4643	8.32706	1.33597	600	11.9583	11.9583	11.9583	11.9583	11.9583		0.12549	0.12549	0.12549	0.12549	0.12549
605	0	0.208333	11.9583	11.9554	11.8757	11.0706	7.44975	1.333	605	11.9583	11.9583	11.9583	11.9583	11.9583		0.12549	0.12549	0.12549	0.12549	0.12549
610	0	0.208333	11.9554	11.9454	11.7746	10.6162	6.68216	1.33337	610	11.9583	11.9583	11.9583	11.9583	11.9583		0.12549	0.12549	0.12549	0.12549	0.12549
615	0	0.205368	11.9454	11.9239	11.6293	10.1225	6.01094	1.33333	615	11.9583	11.9583	11.9583	11.9583	11.9583		0.12549	0.12549	0.12549	0.12549	0.12549
620	0	0.192401	11.9239	11.887	11.4402	9.60656	5.42394	1.33333	620	11.9583	11.9583	11.9583	11.9583	11.9583		0.12549	0.12549	0.12549	0.12549	0.12549
625	0	0.158009	11.887	11.8309	11.2101	9.08168	4.91061	1.33333	625	11.9583	11.9583	11.9583	11.9583	11.9583		0.12549	0.12549	0.12549	0.12549	0.12549
630	0	0.0866381	11.8309	11.753	10.943	8.55825	4.4617	1.33333	630	11.9583	11.9583	11.9583	11.9583	11.9583		0.12549	0.12549	0.12549	0.12549	0.12549
635	0	0	11.7122	11.6513	10.6437	8.04418	4.06912	1.33333	635	11.9583	11.9583	11.9583	11.9583	11.9583		0.12549	0.12549	0.12549	0.12549	0.12549
640	0	0	11.4052	11.5249	10.3175	7.54535	3.72581	1.33333	640	11.9583	11.9583	11.9583	11.9583	11.9583		0.12549	0.12549	0.12549	0.12549	0.12549
645	0	0	10.9718	11.3734	9.96963	7.06603	3.42557	1.33333	645	11.9583	11.9583	11.9583	11.9583	11.9583		0.12549	0.12549	0.12549	0.12549	0.12549
650	0	0	10.3868	11.1972	9.60526	6.60919	3.16302	1.33333	650	11.9583	11.9583	11.9583	11.9583	11.9583		0.12549	0.12549	0.12549	0.12549	0.12549
655	0	0	9.62571	10.9974	9.22928	6.17673	2.93341	1.33333	655	11.9583	11.9583	11.9583	11.9583	11.9583		0.12549	0.12549	0.12549	0.12549	0.12549
660	0	0	8.66482	10.7756	8.84621	5.76972	2.73262	1.33333	660	11.9583	11.9583	11.9583	11.9583	11.9583		0.12549	0.12549	0.12549	0.12549	0.12549
665	0	0	7.48205	10.5334	8.46015	5.3886	2.55702	1.33333	665	11.9583	11.9583	11.9583	11.9583	11.9583		0.12549	0.12549	0.12549	0.12549	0.12549
670	0	0	6.05716	10.2733	8.0747	5.03326	2.40346	1.33333	670	11.9583	11.9583	11.9583	11.9583	11.9583		0.12549	0.12549	0.12549	0.12549	0.12549
675	0	0	4.3721	9.99737	7.69303	4.70325	2.26917	1.33333	675	11.9583	11.9583	11.9583	11.9583	11.9583		0.12549	0.12549	0.12549	0.12549	0.12549
680	2.5	0	2.41113	9.7082	7.31784	4.39779	2.15173	1.33333	680	11.9583	11.9583	11.9583	11.9583	11.9583		0.12549	0.12549	0.12549	0.12549	0.12549
685	2.5	2.5	0.160997	9.45833	6.9514	4.11594	2.04903	1.33333	685	11.9583	11.9583	11.9583	11.9583	11.9583		0.12549	0.12549	0.12549	0.12549	0.12549
690	2.5	2.5	2.5	7.11933	6.59558	3.85656	3.29255	0	690	11.9583	11.9583	11.9583	11.9583	11.9583		0.12549	0.12549	0.12549	0.12549	0.12549
695	2.5	2.5	2.5	7.11933	6.25186	3.78578	4.38002	0	695	11.9583	11.9583	11.9583	11.9583	11.9583		0.12549	0.12549	0.12549	0.12549	0.12549
700	2.5	2.5	2.5	7.11933	5.94239	3.86035	5.33103	0	700	11.9583	11.9583	11.9583	11.9583	11.9583		0.12549	0.12549	0.12549	0.12549	0.12549
705	2.5	2.5	2.5	7.11933	5.68111	4.04491	6.16269	0	705	11.9583	11.9583	11.9583	11.9583	11.9583		0.12549	0.12549	0.12549	0.12549	0.12549
710	2.5	2.5	2.5	7.11933	5.47579	4.31067	6.88998	0	710	11.9583	11.9583	11.9583	11.9583	11.9583		0.12549	0.12549	0.12549	0.12549	0.12549
715	2.5	2.5	2.5	7.11933	5.32958	4.63435	7.52601	0	715	11.9583	11.9583	11.9583	11.9583	11.9583		0.12549	0.12549	0.12549	0.12549	0.12549
720	2.5	2.5	2.5	7.11933	5.24233	4.99722	8.08223	0	720	11.9583	11.9583	11.9583	11.9583	11.9583		0.12549	0.12549	0.12549	0.12549	0.12549
725	2.5	2.5	2.5	7.11933	5.21157	5.38436	8.56864	0	725	11.9583	11.9583	11.9583	11.9583	11.9583		0.12549	0.12549	0.12549	0.12549	0.12549
730	2.5	2.5	2.5	7.11933	5.23326	5.78396	8.99401	0	730	11.9583	11.9583	11.9583	11.9583	11.9583		0.12549	0.12549	0.12549	0.12549	0.12549
735	2.5	2.5	2.5	7.11933	5.30236	6.18679	9.36601	0	735	11.9583	11.9583	11.9583	11.9583	11.9583		0.12549	0.12549	0.12549	0.12549	0.12549
740	2.5	2.5	2.5	7.11933	5.41335	6.58575	9.69132	0	740	11.9583	11.9583	11.9583	11.9583	11.9583		0.12549	0.12549	0.12549	0.12549	0.12549
745	2.5	2.5	2.5	7.11933	5.56047	6.97547	9.97581	0	745	11.9583	11.9583	11.9583	11.9583	11.9583		0.12549	0.12549	0.12549	0.12549	0.12549
750	2.5	2.5	2.5	7.11933	5.73804	7.35198	10.2246	0	750	11.9583	11.9583	11.9583	11.9583	11.9583		0.12549	0.12549	0.12549	0.12549	0.12549
755	2.5	2.5	2.5	7.11933	5.94057	7.71246	10.4422	0	755	11.9583	11.9583	11.9583	11.9583	11.9583		0.12549	0.12549	0.12549	0.12549	0.12549
760	2.5	2.5	2.5	7.11933	6.16293	8.05501	10.6324	0	760	11.9583	11.9583	11.9583	11.9583	11.9583		0.12549	0.12549	0.12549	0.12549	0.12549
765	2.5	2.5	2.5	7.11933	6.40037	8.37845	10.7988	0	765	11.9583	11.9583	11.9583	11.9583	11.9583		0.12549	0.12549	0.12549	0.12549	0.12549
770	2.5	2.5	2.5	7.11933	6.6486	8.68219	10.9443	0	770	11.9583	11.9583	11.9583	11.9583	11.9583		0.12549	0.12549	0.12549	0.12549	0.12549
775	2.5	2.5	2.5	7.11933	6.90379	8.96606	11.0716	0	775	11.9583	11.9583	11.9583	11.9583	11.9583		0.12549	0.12549	0.12549	0.12549	0.12549
780	2.5	2.5	2.5	7.11933	7.16259	9.23028	11.1829	0	780	11.9583	11.9583	11.9583	11.9583	11.9583		0.12549	0.12549	0.12549	0.12549	0.12549
785	2.5	2.5	2.5	7.11933	7.42206	9.47531	11.2802	0	785	11.9583	11.9583	11.9583	11.9583	11.9583		0.12549	0.12549	0.12549	0.12549	0.12549
790	2.5	2.5	2.5	7.11933	7.67973	9.7018	11.3653	0	790	11.9583	11.9583	11.9583	11.9583	11.9583		0.12549	0.12549	0.12549	0.12549	0.12549
795	2.5	2.5	2.5	7.11933	7.93348	9.91055	11.4397	0	795	11.9583	11.9583	11.9583	11.9583	11.9583		0.12549	0.12549	0.12549	0.12549	0.12549
800	0	2.5	2.5	7.11933	8.18158	10.1024	11.5048	0	800	11.9583	11.9583	11.9583	11.9583	11.9583	41.9081	0.12549	0.12549	0.12549	0.12549	0.12549
805	0	0	2.5	7.11933	8.42263	10.2784	11.5617	0	805	11.9583	11.9583	11.9583	11.9583	11.9583		0.12549	0.12549	0.12549	0.12549	0.12549
810	0	0	0	7.11933	8.65551	10.4395	11.6115	0	810	11.9583	11.9583	11.9583	11.9583	11.9583		0.12549	0.12549	0.12549	0.12549	0.12549
815	0	0	0	4.61933	8.87938	10.5865	10.1543	1.50065	815	11.9583	11.9583	11.9583	11.9583	11.9583		0.12549	0.12549	0.12549	0.12549	0.12549
820	0	0	0	2.11933	9.09361	10.5323	9.06839	1.31234	820	11.9583	11.9583	11.9583	11.9583	11.9583		0.12549	0.12549	0.12549	0.12549	0.12549
825	0	0	0	0	9.78691	10.3486	8.09508	1.33597	825	11.9583	11.9583	11.9583	11.9583	11.9583		0.12549	0.12549	0.12549	0.12549	0.12549
830	0	0	0	0	8.17717	10.0658	7.24688	1.333	830	11.9583	11.9583	11.9583	11.9583	11.9583		0.12549	0.12549	0.12549	0.12549	0.12549
835	0	0	0	0	6.28464	9.71205	6.50475	1.33337	835	11.9583	11.9583	11.9583	11.9583	11.9583		0.12549	0.12549	0.12549	0.12549	0.12549
840	0	0	0	0	4.03836	9.30957	5.85579	1.33333	840	11.9583	11.9583	11.9583	11.9583	11.9583		0.12549	0.12549	0.12549	0.12549	0.12549
845	0	0	0	0	1.53836	8.87615	5.28826	1.33333	845	11.9583	11.9583	11.9583	11.9583	11.9583		0.12549	0.12549	0.12549	0.12549	0.12549
850	0	0	0	0	0	7.91451	4.79196	1.33333	850	11.9583	11.9583	11.9583	11.9583	11.9583		0.12549	0.12549	0.12549	0.12549	0.12549
855	0	0	0	0	0	5.41451	4.35794	1.33333	855	11.9583	11.9583	11.9583	11.9583	11.9583		0.12549	0.12549	0.12549	0.12549	0.12549
860	0	0	0	0	0	2.91451	3.97838	1.33333	860	11.9583	11.9583	11.9583	11.9583	11.9583		0.12549	0.12549	0.12549	0.12549	0.12549
865	0	0	0	0	0	0.414508	3.64645	1.33333	865	11.9583	11.9583	11.9583	11.9583	11.9583		0.12549	0.12549	0.12549	0.12549	0.12549
870	0	0	0	0	0	0	1.56096	1.33333	870	11.9583	11.9583	11.9583	11.9583	11.9583		0.12549	0.12549	0.12549	0.12549	0.12549
875	0	0	0	0	0	0	0	1.33333	875	11.9583	11.9583	11.9583	11.9583	11.9583		0.12549	0.12549	0.12549	0.12549	0.12549
880	0	0	0	0	0	0	0	0	880	11.9583	11.9583	11.9583	11.9583	11.9583		0.12549	0.12549	0.12549	0.12549	0.12549
885	0	0	0	0	0	0	0	0	885	11.9583	11.9583	11.9583	11.9583	11.9583		0.12549	0.12549	0.12549	0.12549	0.12549
890	0	0	0	0	0	0	0	0	890	11.9583	11.9583	11.9583	11.9583	11.9583		0.12549	0.12549	0.12549	0.12549	0.12549
895	0	0	0	0	0	0	0	0	895	11.9583	11.9583	11.9583	11.9583	11.9583		0.12549	0.12549	0.12549	0.12549	0.12549
900	0	0	0	0	0	0	0	0	900	11.9583	11.9583	11.9583	11.9583	11.9583		0.12549	0.12549	0.12549	0.12549	0.12549
MEORQ	60
Delay	117.629

## Sheet: AT-2
Qmax	1800	veh/h		capacity 1	21.9512
Kjam	105	veh/km		capacity 2	83.0542
Length	0.7	km
FFS	82	km/h		Entry flow:	960
				W/V	0.12549
Clock tick	5	sec
	0.00138889	hr
Distance travelled	0.113889	km
No. of cells	6.14634
N	11.9583	veh
Q	2.5	veh
										N:	11.9583					W/V:	0.12549
Q	2.5	2.5	2.5	2.5	2.5	2.5	2.5
N	999	10	10	10	10	10	10	Sink
Time	Gate	1	2	3	4	5	6	7
5	2.5	0	0	0	0	0	0	0	5						MEORQ
10	2.5	2.5	0	0	0	0	0	0	10	11.9583	11.9583	11.9583	11.9583	11.9583		0.12549	0.12549	0.12549	0.12549	0.12549
15	2.5	2.5	2.5	0	0	0	0	0	15	11.9583	11.9583	11.9583	11.9583	11.9583		0.12549	0.12549	0.12549	0.12549	0.12549
20	2.5	2.5	2.5	2.5	0	0	0	0	20	11.9583	11.9583	11.9583	11.9583	11.9583		0.12549	0.12549	0.12549	0.12549	0.12549
25	2.5	2.5	2.5	2.5	2.5	0	0	0	25	11.9583	11.9583	11.9583	11.9583	11.9583		0.12549	0.12549	0.12549	0.12549	0.12549
30	2.5	2.5	2.5	2.5	2.5	2.5	0	0	30	11.9583	11.9583	11.9583	11.9583	11.9583		0.12549	0.12549	0.12549	0.12549	0.12549
35	2.5	2.5	2.5	2.5	2.5	2.5	2.5	0	35	11.9583	11.9583	11.9583	11.9583	11.9583		0.12549	0.12549	0.12549	0.12549	0.12549
40	2.5	2.5	2.5	2.5	2.5	2.5	5	0	40	11.9583	11.9583	11.9583	11.9583	11.9583		0.12549	0.12549	0.12549	0.12549	0.12549
45	2.5	2.5	2.5	2.5	2.5	2.5	7.5	0	45	11.9583	11.9583	11.9583	11.9583	11.9583		0.12549	0.12549	0.12549	0.12549	0.12549
50	2.5	2.5	2.5	2.5	2.5	2.5	10	0	50	11.9583	11.9583	11.9583	11.9583	11.9583		0.12549	0.12549	0.12549	0.12549	0.12549
55	2.5	2.5	2.5	2.5	2.5	3.04167	11.9583	0	55	11.9583	11.9583	11.9583	11.9583	11.9583		0.12549	0.12549	0.12549	0.12549	0.12549
60	2.5	2.5	2.5	2.5	2.5	5.54167	11.9583	0	60	11.9583	11.9583	11.9583	11.9583	11.9583		0.12549	0.12549	0.12549	0.12549	0.12549
65	2.5	2.5	2.5	2.5	2.5	8.04167	11.9583	0	65	11.9583	11.9583	11.9583	11.9583	11.9583		0.12549	0.12549	0.12549	0.12549	0.12549
70	2.5	2.5	2.5	2.5	2.5	10.5417	11.9583	0	70	11.9583	11.9583	11.9583	11.9583	11.9583		0.12549	0.12549	0.12549	0.12549	0.12549
75	2.5	2.5	2.5	2.5	3.58333	11.9583	11.9583	0	75	11.9583	11.9583	11.9583	11.9583	11.9583		0.12549	0.12549	0.12549	0.12549	0.12549
80	2.5	2.5	2.5	2.5	6.08333	11.9583	11.9583	0	80	11.9583	11.9583	11.9583	11.9583	11.9583		0.12549	0.12549	0.12549	0.12549	0.12549
85	2.5	2.5	2.5	2.5	8.58333	11.9583	11.9583	0	85	11.9583	11.9583	11.9583	11.9583	11.9583		0.12549	0.12549	0.12549	0.12549	0.12549
90	2.5	2.5	2.5	2.5	11.0833	11.9583	11.9583	0	90	11.9583	11.9583	11.9583	11.9583	11.9583		0.12549	0.12549	0.12549	0.12549	0.12549
95	2.5	2.5	2.5	4.125	11.9583	11.9583	11.9583	0	95	11.9583	11.9583	11.9583	11.9583	11.9583	45	0.12549	0.12549	0.12549	0.12549	0.12549
100	2.5	2.5	2.5	6.625	11.9583	11.9583	10.4577	1.50065	100	11.9583	11.9583	11.9583	11.9583	11.9583		0.12549	0.12549	0.12549	0.12549	0.12549
105	2.5	2.5	2.5	9.125	11.9583	11.77	9.33366	1.31234	105	11.9583	11.9583	11.9583	11.9583	11.9583		0.12549	0.12549	0.12549	0.12549	0.12549
110	2.5	2.5	2.5	11.625	11.9347	11.4643	8.32706	1.33597	110	11.9583	11.9583	11.9583	11.9583	11.9583		0.12549	0.12549	0.12549	0.12549	0.12549
115	2.5	2.5	4.66667	11.9347	11.8757	11.0706	7.44975	1.333	115	11.9583	11.9583	11.9583	11.9583	11.9583		0.12549	0.12549	0.12549	0.12549	0.12549
120	2.5	2.5	7.14303	11.9273	11.7746	10.6162	6.68216	1.33337	120	11.9583	11.9583	11.9583	11.9583	11.9583		0.12549	0.12549	0.12549	0.12549	0.12549
125	0	2.5	9.61199	11.9081	11.6293	10.1225	6.01094	1.33333	125	11.9583	11.9583	11.9583	11.9583	11.9583		0.12549	0.12549	0.12549	0.12549	0.12549
130	0	0.153661	11.9081	11.8731	11.4402	9.60656	5.42394	1.33333	130	11.9583	11.9583	11.9583	11.9583	11.9583		0.12549	0.12549	0.12549	0.12549	0.12549
135	0	0.103464	11.8731	11.8188	11.2101	9.08168	4.91061	1.33333	135	11.9583	11.9583	11.9583	11.9583	11.9583		0.12549	0.12549	0.12549	0.12549	0.12549
140	0	0.0182721	11.8188	11.7424	10.943	8.55825	4.4617	1.33333	140	11.9583	11.9583	11.9583	11.9583	11.9583		0.12549	0.12549	0.12549	0.12549	0.12549
145	0	0	11.6212	11.6421	10.6437	8.04418	4.06912	1.33333	145	11.9583	11.9583	11.9583	11.9583	11.9583		0.12549	0.12549	0.12549	0.12549	0.12549
150	0	0	11.3049	11.5168	10.3175	7.54535	3.72581	1.33333	150	11.9583	11.9583	11.9583	11.9583	11.9583		0.12549	0.12549	0.12549	0.12549	0.12549
155	0	0	10.8634	11.3663	9.96963	7.06603	3.42557	1.33333	155	11.9583	11.9583	11.9583	11.9583	11.9583		0.12549	0.12549	0.12549	0.12549	0.12549
160	0	0	10.2714	11.191	9.60526	6.60919	3.16302	1.33333	160	11.9583	11.9583	11.9583	11.9583	11.9583		0.12549	0.12549	0.12549	0.12549	0.12549
165	0	0	9.5041	10.992	9.22928	6.17673	2.93341	1.33333	165	11.9583	11.9583	11.9583	11.9583	11.9583		0.12549	0.12549	0.12549	0.12549	0.12549
170	0	0	8.53781	10.7708	8.84621	5.76972	2.73262	1.33333	170	11.9583	11.9583	11.9583	11.9583	11.9583		0.12549	0.12549	0.12549	0.12549	0.12549
175	0	0	7.35031	10.5293	8.46015	5.3886	2.55702	1.33333	175	11.9583	11.9583	11.9583	11.9583	11.9583		0.12549	0.12549	0.12549	0.12549	0.12549
180	0	0	5.92129	10.2697	8.0747	5.03326	2.40346	1.33333	180	11.9583	11.9583	11.9583	11.9583	11.9583		0.12549	0.12549	0.12549	0.12549	0.12549
185	0	0	4.23261	9.99421	7.69303	4.70325	2.26917	1.33333	185	11.9583	11.9583	11.9583	11.9583	11.9583		0.12549	0.12549	0.12549	0.12549	0.12549
190	0	0	2.26848	9.70543	7.31784	4.39779	2.15173	1.33333	190	11.9583	11.9583	11.9583	11.9583	11.9583		0.12549	0.12549	0.12549	0.12549	0.12549
195	0	0	0.0155815	9.45833	6.9514	4.11594	2.04903	1.33333	195	11.9583	11.9583	11.9583	11.9583	11.9583		0.12549	0.12549	0.12549	0.12549	0.12549
200	0	0	0	6.97391	6.59558	3.85656	3.29255	0	200	11.9583	11.9583	11.9583	11.9583	11.9583		0.12549	0.12549	0.12549	0.12549	0.12549
205	0	0	0	4.47391	6.25186	3.78578	4.38002	0	205	11.9583	11.9583	11.9583	11.9583	11.9583		0.12549	0.12549	0.12549	0.12549	0.12549
210	0	0	0	1.97391	5.94239	3.86035	5.33103	0	210	11.9583	11.9583	11.9583	11.9583	11.9583		0.12549	0.12549	0.12549	0.12549	0.12549
215	0	0	0	0	5.4163	4.04491	6.16269	0	215	11.9583	11.9583	11.9583	11.9583	11.9583		0.12549	0.12549	0.12549	0.12549	0.12549
220	0	0	0	0	2.9163	4.31067	6.88998	0	220	11.9583	11.9583	11.9583	11.9583	11.9583		0.12549	0.12549	0.12549	0.12549	0.12549
225	0	0	0	0	0.416304	4.63435	7.52601	0	225	11.9583	11.9583	11.9583	11.9583	11.9583		0.12549	0.12549	0.12549	0.12549	0.12549
230	2.5	0	0	0	0	2.55065	8.08223	0	230	11.9583	11.9583	11.9583	11.9583	11.9583		0.12549	0.12549	0.12549	0.12549	0.12549
235	2.5	2.5	0	0	0	0.0506514	8.56864	0	235	11.9583	11.9583	11.9583	11.9583	11.9583		0.12549	0.12549	0.12549	0.12549	0.12549
240	2.5	2.5	2.5	0	0	0	8.61929	0	240	11.9583	11.9583	11.9583	11.9583	11.9583		0.12549	0.12549	0.12549	0.12549	0.12549
245	2.5	2.5	2.5	2.5	0	0	8.61929	0	245	11.9583	11.9583	11.9583	11.9583	11.9583		0.12549	0.12549	0.12549	0.12549	0.12549
250	2.5	2.5	2.5	2.5	2.5	0	8.61929	0	250	11.9583	11.9583	11.9583	11.9583	11.9583		0.12549	0.12549	0.12549	0.12549	0.12549
255	2.5	2.5	2.5	2.5	2.5	2.5	8.61929	0	255	11.9583	11.9583	11.9583	11.9583	11.9583		0.12549	0.12549	0.12549	0.12549	0.12549
260	2.5	2.5	2.5	2.5	2.5	2.5	11.1193	0	260	11.9583	11.9583	11.9583	11.9583	11.9583		0.12549	0.12549	0.12549	0.12549	0.12549
265	2.5	2.5	2.5	2.5	2.5	4.16096	11.9583	0	265	11.9583	11.9583	11.9583	11.9583	11.9583		0.12549	0.12549	0.12549	0.12549	0.12549
270	2.5	2.5	2.5	2.5	2.5	6.66096	11.9583	0	270	11.9583	11.9583	11.9583	11.9583	11.9583		0.12549	0.12549	0.12549	0.12549	0.12549
275	2.5	2.5	2.5	2.5	2.5	9.16096	11.9583	0	275	11.9583	11.9583	11.9583	11.9583	11.9583		0.12549	0.12549	0.12549	0.12549	0.12549
280	2.5	2.5	2.5	2.5	2.5	11.661	11.9583	0	280	11.9583	11.9583	11.9583	11.9583	11.9583		0.12549	0.12549	0.12549	0.12549	0.12549
285	2.5	2.5	2.5	2.5	4.70262	11.9583	11.9583	0	285	11.9583	11.9583	11.9583	11.9583	11.9583		0.12549	0.12549	0.12549	0.12549	0.12549
290	2.5	2.5	2.5	2.5	7.20262	11.9583	11.9583	0	290	11.9583	11.9583	11.9583	11.9583	11.9583		0.12549	0.12549	0.12549	0.12549	0.12549
295	2.5	2.5	2.5	2.5	9.70262	11.9583	11.9583	0	295	11.9583	11.9583	11.9583	11.9583	11.9583		0.12549	0.12549	0.12549	0.12549	0.12549
300	2.5	2.5	2.5	2.74429	11.9583	11.9583	11.9583	0	300	11.9583	11.9583	11.9583	11.9583	11.9583		0.12549	0.12549	0.12549	0.12549	0.12549
305	2.5	2.5	2.5	5.24429	11.9583	11.9583	11.9583	0	305	11.9583	11.9583	11.9583	11.9583	11.9583		0.12549	0.12549	0.12549	0.12549	0.12549
310	2.5	2.5	2.5	7.74429	11.9583	11.9583	11.9583	0	310	11.9583	11.9583	11.9583	11.9583	11.9583		0.12549	0.12549	0.12549	0.12549	0.12549
315	2.5	2.5	2.5	10.2443	11.9583	11.9583	11.9583	0	315	11.9583	11.9583	11.9583	11.9583	11.9583		0.12549	0.12549	0.12549	0.12549	0.12549
320	2.5	2.5	3.28596	11.9583	11.9583	11.9583	11.9583	0	320	11.9583	11.9583	11.9583	11.9583	11.9583	53.6193	0.12549	0.12549	0.12549	0.12549	0.12549
325	2.5	2.5	5.78596	11.9583	11.9583	11.9583	10.4577	1.50065	325	11.9583	11.9583	11.9583	11.9583	11.9583		0.12549	0.12549	0.12549	0.12549	0.12549
330	2.5	2.5	8.28596	11.9583	11.9583	11.77	9.33366	1.31234	330	11.9583	11.9583	11.9583	11.9583	11.9583		0.12549	0.12549	0.12549	0.12549	0.12549
335	2.5	2.5	10.786	11.9583	11.9347	11.4643	8.32706	1.33597	335	11.9583	11.9583	11.9583	11.9583	11.9583		0.12549	0.12549	0.12549	0.12549	0.12549
340	2.5	3.82762	11.9583	11.9554	11.8757	11.0706	7.44975	1.333	340	11.9583	11.9583	11.9583	11.9583	11.9583		0.12549	0.12549	0.12549	0.12549	0.12549
345	2.5	6.32762	11.958	11.9454	11.7746	10.6162	6.68216	1.33337	345	11.9583	11.9583	11.9583	11.9583	11.9583		0.12549	0.12549	0.12549	0.12549	0.12549
350	0	8.82725	11.9564	11.9239	11.6293	10.1225	6.01094	1.33333	350	11.9583	11.9583	11.9583	11.9583	11.9583		0.12549	0.12549	0.12549	0.12549	0.12549
355	0	8.8253	11.9523	11.887	11.4402	9.60656	5.42394	1.33333	355	11.9583	11.9583	11.9583	11.9583	11.9583		0.12549	0.12549	0.12549	0.12549	0.12549
360	0	8.81928	11.9441	11.8309	11.2101	9.08168	4.91061	1.33333	360	11.9583	11.9583	11.9583	11.9583	11.9583		0.12549	0.12549	0.12549	0.12549	0.12549
365	0	8.80505	11.9299	11.753	10.943	8.55825	4.4617	1.33333	365	11.9583	11.9583	11.9583	11.9583	11.9583		0.12549	0.12549	0.12549	0.12549	0.12549
370	0	8.77662	11.9077	11.6513	10.6437	8.04418	4.06912	1.33333	370	11.9583	11.9583	11.9583	11.9583	11.9583		0.12549	0.12549	0.12549	0.12549	0.12549
375	0	8.72599	11.8755	11.5249	10.3175	7.54535	3.72581	1.33333	375	11.9583	11.9583	11.9583	11.9583	11.9583		0.12549	0.12549	0.12549	0.12549	0.12549
380	0	8.64319	11.8315	11.3734	9.96963	7.06603	3.42557	1.33333	380	11.9583	11.9583	11.9583	11.9583	11.9583		0.12549	0.12549	0.12549	0.12549	0.12549
385	0	8.51638	11.774	11.1972	9.60526	6.60919	3.16302	1.33333	385	11.9583	11.9583	11.9583	11.9583	11.9583		0.12549	0.12549	0.12549	0.12549	0.12549
390	0	8.33209	11.7017	10.9974	9.22928	6.17673	2.93341	1.33333	390	11.9583	11.9583	11.9583	11.9583	11.9583		0.12549	0.12549	0.12549	0.12549	0.12549
395	0	8.07541	11.6133	10.7756	8.84621	5.76972	2.73262	1.33333	395	11.9583	11.9583	11.9583	11.9583	11.9583		0.12549	0.12549	0.12549	0.12549	0.12549
400	0	7.73035	11.5082	10.5334	8.46015	5.3886	2.55702	1.33333	400	11.9583	11.9583	11.9583	11.9583	11.9583		0.12549	0.12549	0.12549	0.12549	0.12549
405	0	7.28018	11.3858	10.2733	8.0747	5.03326	2.40346	1.33333	405	11.9583	11.9583	11.9583	11.9583	11.9583		0.12549	0.12549	0.12549	0.12549	0.12549
410	0	6.70768	11.2462	9.99737	7.69303	4.70325	2.26917	1.33333	410	11.9583	11.9583	11.9583	11.9583	11.9583		0.12549	0.12549	0.12549	0.12549	0.12549
415	0	5.99557	11.0895	9.7082	7.31784	4.39779	2.15173	1.33333	415	11.9583	11.9583	11.9583	11.9583	11.9583		0.12549	0.12549	0.12549	0.12549	0.12549
420	0	5.12674	10.9162	9.40823	6.9514	4.11594	2.04903	1.33333	420	11.9583	11.9583	11.9583	11.9583	11.9583		0.12549	0.12549	0.12549	0.12549	0.12549
425	0	4.08457	10.7269	9.09992	6.59558	3.85656	3.29255	0	425	11.9583	11.9583	11.9583	11.9583	11.9583		0.12549	0.12549	0.12549	0.12549	0.12549
430	0	2.85317	10.5228	8.78565	6.25186	3.78578	4.38002	0	430	11.9583	11.9583	11.9583	11.9583	11.9583		0.12549	0.12549	0.12549	0.12549	0.12549
435	0	1.4176	10.3048	8.46769	5.94239	3.86035	5.33103	0	435	11.9583	11.9583	11.9583	11.9583	11.9583		0.12549	0.12549	0.12549	0.12549	0.12549
440	0	0	9.22237	8.15079	5.68111	4.04491	6.16269	0	440	11.9583	11.9583	11.9583	11.9583	11.9583		0.12549	0.12549	0.12549	0.12549	0.12549
445	0	0	6.72237	7.84087	5.47579	4.31067	6.88998	0	445	11.9583	11.9583	11.9583	11.9583	11.9583		0.12549	0.12549	0.12549	0.12549	0.12549
450	0	0	4.22237	7.54407	5.32958	4.63435	7.52601	0	450	11.9583	11.9583	11.9583	11.9583	11.9583		0.12549	0.12549	0.12549	0.12549	0.12549
455	2.5	0	1.72237	7.26617	5.24233	4.99722	8.08223	0	455	11.9583	11.9583	11.9583	11.9583	11.9583		0.12549	0.12549	0.12549	0.12549	0.12549
460	2.5	2.5	0	6.48854	5.21157	5.38436	8.56864	0	460	11.9583	11.9583	11.9583	11.9583	11.9583		0.12549	0.12549	0.12549	0.12549	0.12549
465	2.5	2.5	2.5	3.98854	5.23326	5.78396	8.99401	0	465	11.9583	11.9583	11.9583	11.9583	11.9583		0.12549	0.12549	0.12549	0.12549	0.12549
470	2.5	2.5	2.5	3.98854	5.30236	6.18679	9.36601	0	470	11.9583	11.9583	11.9583	11.9583	11.9583		0.12549	0.12549	0.12549	0.12549	0.12549
475	2.5	2.5	2.5	3.98854	5.41335	6.58575	9.69132	0	475	11.9583	11.9583	11.9583	11.9583	11.9583		0.12549	0.12549	0.12549	0.12549	0.12549
480	2.5	2.5	2.5	3.98854	5.56047	6.97547	9.97581	0	480	11.9583	11.9583	11.9583	11.9583	11.9583		0.12549	0.12549	0.12549	0.12549	0.12549
485	2.5	2.5	2.5	3.98854	5.73804	7.35198	10.2246	0	485	11.9583	11.9583	11.9583	11.9583	11.9583		0.12549	0.12549	0.12549	0.12549	0.12549
490	2.5	2.5	2.5	3.98854	5.94057	7.71246	10.4422	0	490	11.9583	11.9583	11.9583	11.9583	11.9583		0.12549	0.12549	0.12549	0.12549	0.12549
495	2.5	2.5	2.5	3.98854	6.16293	8.05501	10.6324	0	495	11.9583	11.9583	11.9583	11.9583	11.9583		0.12549	0.12549	0.12549	0.12549	0.12549
500	2.5	2.5	2.5	3.98854	6.40037	8.37845	10.7988	0	500	11.9583	11.9583	11.9583	11.9583	11.9583		0.12549	0.12549	0.12549	0.12549	0.12549
505	2.5	2.5	2.5	3.98854	6.6486	8.68219	10.9443	0	505	11.9583	11.9583	11.9583	11.9583	11.9583		0.12549	0.12549	0.12549	0.12549	0.12549
510	2.5	2.5	2.5	3.98854	6.90379	8.96606	11.0716	0	510	11.9583	11.9583	11.9583	11.9583	11.9583		0.12549	0.12549	0.12549	0.12549	0.12549
515	2.5	2.5	2.5	3.98854	7.16259	9.23028	11.1829	0	515	11.9583	11.9583	11.9583	11.9583	11.9583		0.12549	0.12549	0.12549	0.12549	0.12549
520	2.5	2.5	2.5	3.98854	7.42206	9.47531	11.2802	0	520	11.9583	11.9583	11.9583	11.9583	11.9583		0.12549	0.12549	0.12549	0.12549	0.12549
525	2.5	2.5	2.5	3.98854	7.67973	9.7018	11.3653	0	525	11.9583	11.9583	11.9583	11.9583	11.9583		0.12549	0.12549	0.12549	0.12549	0.12549
530	2.5	2.5	2.5	3.98854	7.93348	9.91055	11.4397	0	530	11.9583	11.9583	11.9583	11.9583	11.9583		0.12549	0.12549	0.12549	0.12549	0.12549
535	2.5	2.5	2.5	3.98854	8.18158	10.1024	11.5048	0	535	11.9583	11.9583	11.9583	11.9583	11.9583		0.12549	0.12549	0.12549	0.12549	0.12549
540	2.5	2.5	2.5	3.98854	8.42263	10.2784	11.5617	0	540	11.9583	11.9583	11.9583	11.9583	11.9583		0.12549	0.12549	0.12549	0.12549	0.12549
545	2.5	2.5	2.5	3.98854	8.65551	10.4395	11.6115	0	545	11.9583	11.9583	11.9583	11.9583	11.9583	39.695	0.12549	0.12549	0.12549	0.12549	0.12549
550	2.5	2.5	2.5	3.98854	8.87938	10.5865	10.1543	1.50065	550	11.9583	11.9583	11.9583	11.9583	11.9583		0.12549	0.12549	0.12549	0.12549	0.12549
555	2.5	2.5	2.5	3.98854	9.09361	10.5323	9.06839	1.31234	555	11.9583	11.9583	11.9583	11.9583	11.9583		0.12549	0.12549	0.12549	0.12549	0.12549
560	2.5	2.5	2.5	3.98854	9.27415	10.3486	8.09508	1.33597	560	11.9583	11.9583	11.9583	11.9583	11.9583		0.12549	0.12549	0.12549	0.12549	0.12549
565	2.5	2.5	2.5	3.98854	9.40899	10.0658	7.24688	1.333	565	11.9583	11.9583	11.9583	11.9583	11.9583		0.12549	0.12549	0.12549	0.12549	0.12549
570	2.5	2.5	2.5	3.98854	9.49141	9.71205	6.50475	1.33337	570	11.9583	11.9583	11.9583	11.9583	11.9583		0.12549	0.12549	0.12549	0.12549	0.12549
575	0	2.5	2.5	4.02162	9.5191	9.30957	5.85579	1.33333	575	11.9583	11.9583	11.9583	11.9583	11.9583		0.12549	0.12549	0.12549	0.12549	0.12549
580	0	0	2.5	4.08238	9.4928	8.87615	5.28826	1.33333	580	11.9583	11.9583	11.9583	11.9583	11.9583		0.12549	0.12549	0.12549	0.12549	0.12549
585	0	0	0	4.11685	9.41542	8.42591	4.79196	1.33333	585	11.9583	11.9583	11.9583	11.9583	11.9583		0.12549	0.12549	0.12549	0.12549	0.12549
590	0	0	0	1.61685	9.29125	7.96988	4.35794	1.33333	590	11.9583	11.9583	11.9583	11.9583	11.9583		0.12549	0.12549	0.12549	0.12549	0.12549
595	0	0	0	0	8.4081	7.51662	3.97838	1.33333	595	11.9583	11.9583	11.9583	11.9583	11.9583		0.12549	0.12549	0.12549	0.12549	0.12549
600	0	0	0	0	5.9081	7.0726	3.64645	1.33333	600	11.9583	11.9583	11.9583	11.9583	11.9583		0.12549	0.12549	0.12549	0.12549	0.12549
605	0	0	0	0	3.4081	6.64266	3.35618	1.33333	605	11.9583	11.9583	11.9583	11.9583	11.9583		0.12549	0.12549	0.12549	0.12549	0.12549
610	0	0	0	0	0.908098	6.23023	3.10233	1.33333	610	11.9583	11.9583	11.9583	11.9583	11.9583		0.12549	0.12549	0.12549	0.12549	0.12549
615	0	0	0	0	0	4.63833	2.88034	1.33333	615	11.9583	11.9583	11.9583	11.9583	11.9583		0.12549	0.12549	0.12549	0.12549	0.12549
620	0	0	0	0	0	2.13833	2.6862	1.33333	620	11.9583	11.9583	11.9583	11.9583	11.9583		0.12549	0.12549	0.12549	0.12549	0.12549
625	0	0	0	0	0	0	2.32454	1.33333	625	11.9583	11.9583	11.9583	11.9583	11.9583		0.12549	0.12549	0.12549	0.12549	0.12549
630	0	0	0	0	0	0	0	1.33333	630	11.9583	11.9583	11.9583	11.9583	11.9583		0.12549	0.12549	0.12549	0.12549	0.12549
635	0	0	0	0	0	0	0	0	635	11.9583	11.9583	11.9583	11.9583	11.9583		0.12549	0.12549	0.12549	0.12549	0.12549
640	0	0	0	0	0	0	0	0	640	11.9583	11.9583	11.9583	11.9583	11.9583		0.12549	0.12549	0.12549	0.12549	0.12549
645	0	0	0	0	0	0	0	0	645	11.9583	11.9583	11.9583	11.9583	11.9583		0.12549	0.12549	0.12549	0.12549	0.12549
650	0	0	0	0	0	0	0	0	650	11.9583	11.9583	11.9583	11.9583	11.9583		0.12549	0.12549	0.12549	0.12549	0.12549
655	0	0	0	0	0	0	0	0	655	11.9583	11.9583	11.9583	11.9583	11.9583		0.12549	0.12549	0.12549	0.12549	0.12549
660	0	0	0	0	0	0	0	0	660	11.9583	11.9583	11.9583	11.9583	11.9583		0.12549	0.12549	0.12549	0.12549	0.12549
665	0	0	0	0	0	0	0	0	665	11.9583	11.9583	11.9583	11.9583	11.9583		0.12549	0.12549	0.12549	0.12549	0.12549
670	0	0	0	0	0	0	0	0	670	11.9583	11.9583	11.9583	11.9583	11.9583		0.12549	0.12549	0.12549	0.12549	0.12549
675	0	0	0	0	0	0	0	0	675	11.9583	11.9583	11.9583	11.9583	11.9583		0.12549	0.12549	0.12549	0.12549	0.12549
680	2.5	0	0	0	0	0	0	0	680	11.9583	11.9583	11.9583	11.9583	11.9583		0.12549	0.12549	0.12549	0.12549	0.12549
685	2.5	2.5	0	0	0	0	0	0	685	11.9583	11.9583	11.9583	11.9583	11.9583		0.12549	0.12549	0.12549	0.12549	0.12549
690	2.5	2.5	2.5	0	0	0	0	0	690	11.9583	11.9583	11.9583	11.9583	11.9583		0.12549	0.12549	0.12549	0.12549	0.12549
695	2.5	2.5	2.5	2.5	0	0	0	0	695	11.9583	11.9583	11.9583	11.9583	11.9583		0.12549	0.12549	0.12549	0.12549	0.12549
700	2.5	2.5	2.5	2.5	2.5	0	0	0	700	11.9583	11.9583	11.9583	11.9583	11.9583		0.12549	0.12549	0.12549	0.12549	0.12549
705	2.5	2.5	2.5	2.5	2.5	2.5	0	0	705	11.9583	11.9583	11.9583	11.9583	11.9583		0.12549	0.12549	0.12549	0.12549	0.12549
710	2.5	2.5	2.5	2.5	2.5	2.5	2.5	0	710	11.9583	11.9583	11.9583	11.9583	11.9583		0.12549	0.12549	0.12549	0.12549	0.12549
715	2.5	2.5	2.5	2.5	2.5	2.5	5	0	715	11.9583	11.9583	11.9583	11.9583	11.9583		0.12549	0.12549	0.12549	0.12549	0.12549
720	2.5	2.5	2.5	2.5	2.5	2.5	7.5	0	720	11.9583	11.9583	11.9583	11.9583	11.9583		0.12549	0.12549	0.12549	0.12549	0.12549
725	2.5	2.5	2.5	2.5	2.5	2.5	10	0	725	11.9583	11.9583	11.9583	11.9583	11.9583		0.12549	0.12549	0.12549	0.12549	0.12549
730	2.5	2.5	2.5	2.5	2.5	3.04167	11.9583	0	730	11.9583	11.9583	11.9583	11.9583	11.9583		0.12549	0.12549	0.12549	0.12549	0.12549
735	2.5	2.5	2.5	2.5	2.5	5.54167	11.9583	0	735	11.9583	11.9583	11.9583	11.9583	11.9583		0.12549	0.12549	0.12549	0.12549	0.12549
740	2.5	2.5	2.5	2.5	2.5	8.04167	11.9583	0	740	11.9583	11.9583	11.9583	11.9583	11.9583		0.12549	0.12549	0.12549	0.12549	0.12549
745	2.5	2.5	2.5	2.5	2.5	10.5417	11.9583	0	745	11.9583	11.9583	11.9583	11.9583	11.9583		0.12549	0.12549	0.12549	0.12549	0.12549
750	2.5	2.5	2.5	2.5	3.58333	11.9583	11.9583	0	750	11.9583	11.9583	11.9583	11.9583	11.9583		0.12549	0.12549	0.12549	0.12549	0.12549
755	2.5	2.5	2.5	2.5	6.08333	11.9583	11.9583	0	755	11.9583	11.9583	11.9583	11.9583	11.9583		0.12549	0.12549	0.12549	0.12549	0.12549
760	2.5	2.5	2.5	2.5	8.58333	11.9583	11.9583	0	760	11.9583	11.9583	11.9583	11.9583	11.9583		0.12549	0.12549	0.12549	0.12549	0.12549
765	2.5	2.5	2.5	2.5	11.0833	11.9583	11.9583	0	765	11.9583	11.9583	11.9583	11.9583	11.9583		0.12549	0.12549	0.12549	0.12549	0.12549
770	2.5	2.5	2.5	4.125	11.9583	11.9583	11.9583	0	770	11.9583	11.9583	11.9583	11.9583	11.9583	45	0.12549	0.12549	0.12549	0.12549	0.12549
775	2.5	2.5	2.5	6.625	11.9583	11.9583	10.4577	1.50065	775	11.9583	11.9583	11.9583	11.9583	11.9583		0.12549	0.12549	0.12549	0.12549	0.12549
780	2.5	2.5	2.5	9.125	11.9583	11.77	9.33366	1.31234	780	11.9583	11.9583	11.9583	11.9583	11.9583		0.12549	0.12549	0.12549	0.12549	0.12549
785	2.5	2.5	2.5	11.625	11.9347	11.4643	8.32706	1.33597	785	11.9583	11.9583	11.9583	11.9583	11.9583		0.12549	0.12549	0.12549	0.12549	0.12549
790	2.5	2.5	4.66667	11.9347	11.8757	11.0706	7.44975	1.333	790	11.9583	11.9583	11.9583	11.9583	11.9583		0.12549	0.12549	0.12549	0.12549	0.12549
795	2.5	2.5	7.14303	11.9273	11.7746	10.6162	6.68216	1.33337	795	11.9583	11.9583	11.9583	11.9583	11.9583		0.12549	0.12549	0.12549	0.12549	0.12549
800	0	2.5	9.61199	11.9081	11.6293	10.1225	6.01094	1.33333	800	11.9583	11.9583	11.9583	11.9583	11.9583		0.12549	0.12549	0.12549	0.12549	0.12549
805	0	0.153661	11.9081	11.8731	11.4402	9.60656	5.42394	1.33333	805	11.9583	11.9583	11.9583	11.9583	11.9583		0.12549	0.12549	0.12549	0.12549	0.12549
810	0	0.103464	11.8731	11.8188	11.2101	9.08168	4.91061	1.33333	810	11.9583	11.9583	11.9583	11.9583	11.9583		0.12549	0.12549	0.12549	0.12549	0.12549
815	0	0.0182721	11.8188	11.7424	10.943	8.55825	4.4617	1.33333	815	11.9583	11.9583	11.9583	11.9583	11.9583		0.12549	0.12549	0.12549	0.12549	0.12549
820	0	0	11.6212	11.6421	10.6437	8.04418	4.06912	1.33333	820	11.9583	11.9583	11.9583	11.9583	11.9583		0.12549	0.12549	0.12549	0.12549	0.12549
825	0	0	11.3049	11.5168	10.3175	7.54535	3.72581	1.33333	825	11.9583	11.9583	11.9583	11.9583	11.9583		0.12549	0.12549	0.12549	0.12549	0.12549
830	0	0	10.8634	11.3663	9.96963	7.06603	3.42557	1.33333	830	11.9583	11.9583	11.9583	11.9583	11.9583		0.12549	0.12549	0.12549	0.12549	0.12549
835	0	0	10.2714	11.191	9.60526	6.60919	3.16302	1.33333	835	11.9583	11.9583	11.9583	11.9583	11.9583		0.12549	0.12549	0.12549	0.12549	0.12549
840	0	0	9.5041	10.992	9.22928	6.17673	2.93341	1.33333	840	11.9583	11.9583	11.9583	11.9583	11.9583		0.12549	0.12549	0.12549	0.12549	0.12549
845	0	0	8.53781	10.7708	8.84621	5.76972	2.73262	1.33333	845	11.9583	11.9583	11.9583	11.9583	11.9583		0.12549	0.12549	0.12549	0.12549	0.12549
850	0	0	7.35031	10.5293	8.46015	5.3886	2.55702	1.33333	850	11.9583	11.9583	11.9583	11.9583	11.9583		0.12549	0.12549	0.12549	0.12549	0.12549
855	0	0	5.92129	10.2697	8.0747	5.03326	2.40346	1.33333	855	11.9583	11.9583	11.9583	11.9583	11.9583		0.12549	0.12549	0.12549	0.12549	0.12549
860	0	0	4.23261	9.99421	7.69303	4.70325	2.26917	1.33333	860	11.9583	11.9583	11.9583	11.9583	11.9583		0.12549	0.12549	0.12549	0.12549	0.12549
865	0	0	2.26848	9.70543	7.31784	4.39779	2.15173	1.33333	865	11.9583	11.9583	11.9583	11.9583	11.9583		0.12549	0.12549	0.12549	0.12549	0.12549
870	0	0	0.0155815	9.45833	6.9514	4.11594	2.04903	1.33333	870	11.9583	11.9583	11.9583	11.9583	11.9583		0.12549	0.12549	0.12549	0.12549	0.12549
875	0	0	0	6.97391	6.59558	3.85656	3.29255	0	875	11.9583	11.9583	11.9583	11.9583	11.9583		0.12549	0.12549	0.12549	0.12549	0.12549
880	0	0	0	4.47391	6.25186	3.78578	4.38002	0	880	11.9583	11.9583	11.9583	11.9583	11.9583		0.12549	0.12549	0.12549	0.12549	0.12549
885	0	0	0	1.97391	5.94239	3.86035	5.33103	0	885	11.9583	11.9583	11.9583	11.9583	11.9583		0.12549	0.12549	0.12549	0.12549	0.12549
890	0	0	0	0	5.4163	4.04491	6.16269	0	890	11.9583	11.9583	11.9583	11.9583	11.9583		0.12549	0.12549	0.12549	0.12549	0.12549
895	0	0	0	0	2.9163	4.31067	6.88998	0	895	11.9583	11.9583	11.9583	11.9583	11.9583		0.12549	0.12549	0.12549	0.12549	0.12549
900	0	0	0	0	0.416304	4.63435	7.52601	0	900	11.9583	11.9583	11.9583	11.9583	11.9583		0.12549	0.12549	0.12549	0.12549	0.12549
MEORQ	53.62
Delay	116.197

## Sheet: AT-4
Qmax	1800	veh/h		capacity 1	21.9512
Kjam	105	veh/km		capacity 2	83.0542
Length	0.7	km
FFS	82	km/h		Entry flow:	960
				W/V	0.12549
Clock tick	5	sec
	0.00138889	hr
Distance travelled	0.113889	km
No. of cells	6.14634
N	11.9583	veh
Q	2.5	veh
										N:	11.9583					W/V:	0.12549
Q	2.5	2.5	2.5	2.5	2.5	2.5	2.5
N	999	10	10	10	10	10	10	Sink
Time	Gate	1	2	3	4	5	6	7
5	2.5	0	0	0	0	0	0	0	5
10	2.5	2.5	0	0	0	0	0	0	10	11.9583	11.9583	11.9583	11.9583	11.9583		0.12549	0.12549	0.12549	0.12549	0.12549
15	2.5	2.5	2.5	0	0	0	0	0	15	11.9583	11.9583	11.9583	11.9583	11.9583		0.12549	0.12549	0.12549	0.12549	0.12549
20	2.5	2.5	2.5	2.5	0	0	0	0	20	11.9583	11.9583	11.9583	11.9583	11.9583		0.12549	0.12549	0.12549	0.12549	0.12549
25	2.5	2.5	2.5	2.5	2.5	0	0	0	25	11.9583	11.9583	11.9583	11.9583	11.9583		0.12549	0.12549	0.12549	0.12549	0.12549
30	2.5	2.5	2.5	2.5	2.5	2.5	0	0	30	11.9583	11.9583	11.9583	11.9583	11.9583		0.12549	0.12549	0.12549	0.12549	0.12549
35	2.5	2.5	2.5	2.5	2.5	2.5	2.5	0	35	11.9583	11.9583	11.9583	11.9583	11.9583		0.12549	0.12549	0.12549	0.12549	0.12549
40	2.5	2.5	2.5	2.5	2.5	2.5	5	0	40	11.9583	11.9583	11.9583	11.9583	11.9583		0.12549	0.12549	0.12549	0.12549	0.12549
45	2.5	2.5	2.5	2.5	2.5	2.5	7.5	0	45	11.9583	11.9583	11.9583	11.9583	11.9583		0.12549	0.12549	0.12549	0.12549	0.12549
50	2.5	2.5	2.5	2.5	2.5	2.5	10	0	50	11.9583	11.9583	11.9583	11.9583	11.9583		0.12549	0.12549	0.12549	0.12549	0.12549
55	2.5	2.5	2.5	2.5	2.5	3.04167	11.9583	0	55	11.9583	11.9583	11.9583	11.9583	11.9583		0.12549	0.12549	0.12549	0.12549	0.12549
60	2.5	2.5	2.5	2.5	2.5	5.54167	11.9583	0	60	11.9583	11.9583	11.9583	11.9583	11.9583		0.12549	0.12549	0.12549	0.12549	0.12549
65	2.5	2.5	2.5	2.5	2.5	8.04167	11.9583	0	65	11.9583	11.9583	11.9583	11.9583	11.9583		0.12549	0.12549	0.12549	0.12549	0.12549
70	2.5	2.5	2.5	2.5	2.5	10.5417	11.9583	0	70	11.9583	11.9583	11.9583	11.9583	11.9583	32.5	0.12549	0.12549	0.12549	0.12549	0.12549
75	2.5	2.5	2.5	2.5	3.58333	11.9583	10.4577	1.50065	75	11.9583	11.9583	11.9583	11.9583	11.9583		0.12549	0.12549	0.12549	0.12549	0.12549
80	2.5	2.5	2.5	2.5	6.08333	11.77	9.33366	1.31234	80	11.9583	11.9583	11.9583	11.9583	11.9583		0.12549	0.12549	0.12549	0.12549	0.12549
85	2.5	2.5	2.5	2.5	8.39502	11.4643	8.32706	1.33597	85	11.9583	11.9583	11.9583	11.9583	11.9583		0.12549	0.12549	0.12549	0.12549	0.12549
90	2.5	2.5	2.5	2.5	10.401	11.0706	7.44975	1.333	90	11.9583	11.9583	11.9583	11.9583	11.9583		0.12549	0.12549	0.12549	0.12549	0.12549
95	2.5	2.5	2.5	3.44263	11.0706	10.6162	6.68216	1.33337	95	11.9583	11.9583	11.9583	11.9583	11.9583		0.12549	0.12549	0.12549	0.12549	0.12549
100	2.5	2.5	2.5	5.05488	11.0136	10.1225	6.01094	1.33333	100	11.9583	11.9583	11.9583	11.9583	11.9583		0.12549	0.12549	0.12549	0.12549	0.12549
105	2.5	2.5	2.5	6.61012	10.9018	9.60656	5.42394	1.33333	105	11.9583	11.9583	11.9583	11.9583	11.9583		0.12549	0.12549	0.12549	0.12549	0.12549
110	2.5	2.5	2.5	8.05353	10.7392	9.08168	4.91061	1.33333	110	11.9583	11.9583	11.9583	11.9583	11.9583		0.12549	0.12549	0.12549	0.12549	0.12549
115	2.5	2.5	2.5	9.33442	10.5312	8.55825	4.4617	1.33333	115	11.9583	11.9583	11.9583	11.9583	11.9583		0.12549	0.12549	0.12549	0.12549	0.12549
120	2.5	2.5	2.5	10.4073	10.2836	8.04418	4.06912	1.33333	120	11.9583	11.9583	11.9583	11.9583	11.9583		0.12549	0.12549	0.12549	0.12549	0.12549
125	0	2.5	3.44896	10.2836	10.0026	7.54535	3.72581	1.33333	125	11.9583	11.9583	11.9583	11.9583	11.9583		0.12549	0.12549	0.12549	0.12549	0.12549
130	0	0	4.27425	10.2484	9.69424	7.06603	3.42557	1.33333	130	11.9583	11.9583	11.9583	11.9583	11.9583		0.12549	0.12549	0.12549	0.12549	0.12549
135	0	0	2.56428	10.1788	9.36442	6.60919	3.16302	1.33333	135	11.9583	11.9583	11.9583	11.9583	11.9583		0.12549	0.12549	0.12549	0.12549	0.12549
140	0	0	0.784767	10.0766	9.01867	6.17673	2.93341	1.33333	140	11.9583	11.9583	11.9583	11.9583	11.9583		0.12549	0.12549	0.12549	0.12549	0.12549
145	0	0	0	8.36139	8.66203	5.76972	2.73262	1.33333	145	11.9583	11.9583	11.9583	11.9583	11.9583		0.12549	0.12549	0.12549	0.12549	0.12549
150	0	0	0	5.86139	8.29908	5.3886	2.55702	1.33333	150	11.9583	11.9583	11.9583	11.9583	11.9583		0.12549	0.12549	0.12549	0.12549	0.12549
155	0	0	0	3.36139	7.93384	5.03326	2.40346	1.33333	155	11.9583	11.9583	11.9583	11.9583	11.9583		0.12549	0.12549	0.12549	0.12549	0.12549
160	0	0	0	0.861389	7.56984	4.70325	2.26917	1.33333	160	11.9583	11.9583	11.9583	11.9583	11.9583		0.12549	0.12549	0.12549	0.12549	0.12549
165	0	0	0	0	5.93123	4.39779	2.15173	1.33333	165	11.9583	11.9583	11.9583	11.9583	11.9583		0.12549	0.12549	0.12549	0.12549	0.12549
170	0	0	0	0	3.43123	4.11594	2.04903	1.33333	170	11.9583	11.9583	11.9583	11.9583	11.9583		0.12549	0.12549	0.12549	0.12549	0.12549
175	0	0	0	0	0.931234	3.85656	3.29255	0	175	11.9583	11.9583	11.9583	11.9583	11.9583		0.12549	0.12549	0.12549	0.12549	0.12549
180	0	0	0	0	0	2.28779	4.38002	0	180	11.9583	11.9583	11.9583	11.9583	11.9583		0.12549	0.12549	0.12549	0.12549	0.12549
185	0	0	0	0	0	0	6.66781	0	185	11.9583	11.9583	11.9583	11.9583	11.9583		0.12549	0.12549	0.12549	0.12549	0.12549
190	0	0	0	0	0	0	6.66781	0	190	11.9583	11.9583	11.9583	11.9583	11.9583		0.12549	0.12549	0.12549	0.12549	0.12549
195	0	0	0	0	0	0	6.66781	0	195	11.9583	11.9583	11.9583	11.9583	11.9583		0.12549	0.12549	0.12549	0.12549	0.12549
200	0	0	0	0	0	0	6.66781	0	200	11.9583	11.9583	11.9583	11.9583	11.9583		0.12549	0.12549	0.12549	0.12549	0.12549
205	0	0	0	0	0	0	6.66781	0	205	11.9583	11.9583	11.9583	11.9583	11.9583		0.12549	0.12549	0.12549	0.12549	0.12549
210	0	0	0	0	0	0	6.66781	0	210	11.9583	11.9583	11.9583	11.9583	11.9583		0.12549	0.12549	0.12549	0.12549	0.12549
215	0	0	0	0	0	0	6.66781	0	215	11.9583	11.9583	11.9583	11.9583	11.9583		0.12549	0.12549	0.12549	0.12549	0.12549
220	0	0	0	0	0	0	6.66781	0	220	11.9583	11.9583	11.9583	11.9583	11.9583		0.12549	0.12549	0.12549	0.12549	0.12549
225	0	0	0	0	0	0	6.66781	0	225	11.9583	11.9583	11.9583	11.9583	11.9583		0.12549	0.12549	0.12549	0.12549	0.12549
230	2.5	0	0	0	0	0	6.66781	0	230	11.9583	11.9583	11.9583	11.9583	11.9583		0.12549	0.12549	0.12549	0.12549	0.12549
235	2.5	2.5	0	0	0	0	6.66781	0	235	11.9583	11.9583	11.9583	11.9583	11.9583		0.12549	0.12549	0.12549	0.12549	0.12549
240	2.5	2.5	2.5	0	0	0	6.66781	0	240	11.9583	11.9583	11.9583	11.9583	11.9583		0.12549	0.12549	0.12549	0.12549	0.12549
245	2.5	2.5	2.5	2.5	0	0	6.66781	0	245	11.9583	11.9583	11.9583	11.9583	11.9583		0.12549	0.12549	0.12549	0.12549	0.12549
250	2.5	2.5	2.5	2.5	2.5	0	6.66781	0	250	11.9583	11.9583	11.9583	11.9583	11.9583		0.12549	0.12549	0.12549	0.12549	0.12549
255	2.5	2.5	2.5	2.5	2.5	2.5	6.66781	0	255	11.9583	11.9583	11.9583	11.9583	11.9583		0.12549	0.12549	0.12549	0.12549	0.12549
260	2.5	2.5	2.5	2.5	2.5	2.5	9.16781	0	260	11.9583	11.9583	11.9583	11.9583	11.9583		0.12549	0.12549	0.12549	0.12549	0.12549
265	2.5	2.5	2.5	2.5	2.5	2.5	11.6678	0	265	11.9583	11.9583	11.9583	11.9583	11.9583		0.12549	0.12549	0.12549	0.12549	0.12549
270	2.5	2.5	2.5	2.5	2.5	4.70948	11.9583	0	270	11.9583	11.9583	11.9583	11.9583	11.9583		0.12549	0.12549	0.12549	0.12549	0.12549
275	2.5	2.5	2.5	2.5	2.5	7.20948	11.9583	0	275	11.9583	11.9583	11.9583	11.9583	11.9583		0.12549	0.12549	0.12549	0.12549	0.12549
280	2.5	2.5	2.5	2.5	2.5	9.70948	11.9583	0	280	11.9583	11.9583	11.9583	11.9583	11.9583		0.12549	0.12549	0.12549	0.12549	0.12549
285	2.5	2.5	2.5	2.5	2.75115	11.9583	11.9583	0	285	11.9583	11.9583	11.9583	11.9583	11.9583		0.12549	0.12549	0.12549	0.12549	0.12549
290	2.5	2.5	2.5	2.5	5.25115	11.9583	11.9583	0	290	11.9583	11.9583	11.9583	11.9583	11.9583		0.12549	0.12549	0.12549	0.12549	0.12549
295	2.5	2.5	2.5	2.5	7.75115	11.9583	11.9583	0	295	11.9583	11.9583	11.9583	11.9583	11.9583	39.1678	0.12549	0.12549	0.12549	0.12549	0.12549
300	2.5	2.5	2.5	2.5	10.2511	11.9583	10.4577	1.50065	300	11.9583	11.9583	11.9583	11.9583	11.9583		0.12549	0.12549	0.12549	0.12549	0.12549
305	2.5	2.5	2.5	3.29281	11.9583	11.77	9.33366	1.31234	305	11.9583	11.9583	11.9583	11.9583	11.9583		0.12549	0.12549	0.12549	0.12549	0.12549
310	2.5	2.5	2.5	5.79281	11.9347	11.4643	8.32706	1.33597	310	11.9583	11.9583	11.9583	11.9583	11.9583		0.12549	0.12549	0.12549	0.12549	0.12549
315	2.5	2.5	2.5	8.26918	11.8757	11.0706	7.44975	1.333	315	11.9583	11.9583	11.9583	11.9583	11.9583		0.12549	0.12549	0.12549	0.12549	0.12549
320	2.5	2.5	2.5	10.6865	11.7746	10.6162	6.68216	1.33337	320	11.9583	11.9583	11.9583	11.9583	11.9583		0.12549	0.12549	0.12549	0.12549	0.12549
325	2.5	2.5	3.72818	11.7746	11.6293	10.1225	6.01094	1.33333	325	11.9583	11.9583	11.9583	11.9583	11.9583		0.12549	0.12549	0.12549	0.12549	0.12549
330	2.5	2.5	6.04449	11.7564	11.4402	9.60656	5.42394	1.33333	330	11.9583	11.9583	11.9583	11.9583	11.9583		0.12549	0.12549	0.12549	0.12549	0.12549
335	2.5	2.5	8.34255	11.7167	11.2101	9.08168	4.91061	1.33333	335	11.9583	11.9583	11.9583	11.9583	11.9583		0.12549	0.12549	0.12549	0.12549	0.12549
340	2.5	2.5	10.6009	11.6531	10.943	8.55825	4.4617	1.33333	340	11.9583	11.9583	11.9583	11.9583	11.9583		0.12549	0.12549	0.12549	0.12549	0.12549
345	2.5	3.6426	11.6531	11.564	10.6437	8.04418	4.06912	1.33333	345	11.9583	11.9583	11.9583	11.9583	11.9583		0.12549	0.12549	0.12549	0.12549	0.12549
350	0	5.8374	11.642	11.4485	10.3175	7.54535	3.72581	1.33333	350	11.9583	11.9583	11.9583	11.9583	11.9583		0.12549	0.12549	0.12549	0.12549	0.12549
355	0	5.52102	11.6177	11.3066	9.96963	7.06603	3.42557	1.33333	355	11.9583	11.9583	11.9583	11.9583	11.9583		0.12549	0.12549	0.12549	0.12549	0.12549
360	0	5.18037	11.5786	11.1388	9.60526	6.60919	3.16302	1.33333	360	11.9583	11.9583	11.9583	11.9583	11.9583		0.12549	0.12549	0.12549	0.12549	0.12549
365	0	4.80068	11.5235	10.9464	9.22928	6.17673	2.93341	1.33333	365	11.9583	11.9583	11.9583	11.9583	11.9583		0.12549	0.12549	0.12549	0.12549	0.12549
370	0	4.3658	11.451	10.7309	8.84621	5.76972	2.73262	1.33333	370	11.9583	11.9583	11.9583	11.9583	11.9583		0.12549	0.12549	0.12549	0.12549	0.12549
375	0	3.8585	11.3607	10.4944	8.46015	5.3886	2.55702	1.33333	375	11.9583	11.9583	11.9583	11.9583	11.9583		0.12549	0.12549	0.12549	0.12549	0.12549
380	0	3.26083	11.252	10.2391	8.0747	5.03326	2.40346	1.33333	380	11.9583	11.9583	11.9583	11.9583	11.9583		0.12549	0.12549	0.12549	0.12549	0.12549
385	0	2.55445	11.1249	9.9675	7.69303	4.70325	2.26917	1.33333	385	11.9583	11.9583	11.9583	11.9583	11.9583		0.12549	0.12549	0.12549	0.12549	0.12549
390	0	1.72097	10.9796	9.68207	7.31784	4.39779	2.15173	1.33333	390	11.9583	11.9583	11.9583	11.9583	11.9583		0.12549	0.12549	0.12549	0.12549	0.12549
395	0	0.742249	9.68207	9.38539	6.9514	4.11594	2.04903	1.33333	395	11.9583	11.9583	11.9583	11.9583	11.9583		0.12549	0.12549	0.12549	0.12549	0.12549
400	0	0	7.92432	9.07994	6.59558	3.85656	3.29255	0	400	11.9583	11.9583	11.9583	11.9583	11.9583		0.12549	0.12549	0.12549	0.12549	0.12549
405	0	0	5.42432	8.76818	6.25186	3.78578	4.38002	0	405	11.9583	11.9583	11.9583	11.9583	11.9583		0.12549	0.12549	0.12549	0.12549	0.12549
410	0	0	2.92432	8.45241	5.94239	3.86035	5.33103	0	410	11.9583	11.9583	11.9583	11.9583	11.9583		0.12549	0.12549	0.12549	0.12549	0.12549
415	0	0	0.424323	8.13742	5.68111	4.04491	6.16269	0	415	11.9583	11.9583	11.9583	11.9583	11.9583		0.12549	0.12549	0.12549	0.12549	0.12549
420	0	0	0	6.06175	5.47579	4.31067	6.88998	0	420	11.9583	11.9583	11.9583	11.9583	11.9583		0.12549	0.12549	0.12549	0.12549	0.12549
425	0	0	0	3.56175	5.32958	4.63435	7.52601	0	425	11.9583	11.9583	11.9583	11.9583	11.9583		0.12549	0.12549	0.12549	0.12549	0.12549
430	0	0	0	1.06175	5.24233	4.99722	8.08223	0	430	11.9583	11.9583	11.9583	11.9583	11.9583		0.12549	0.12549	0.12549	0.12549	0.12549
435	0	0	0	0	3.80408	5.38436	8.56864	0	435	11.9583	11.9583	11.9583	11.9583	11.9583		0.12549	0.12549	0.12549	0.12549	0.12549
440	0	0	0	0	1.30408	5.78396	8.99401	0	440	11.9583	11.9583	11.9583	11.9583	11.9583		0.12549	0.12549	0.12549	0.12549	0.12549
445	0	0	0	0	0	4.58803	9.36601	0	445	11.9583	11.9583	11.9583	11.9583	11.9583		0.12549	0.12549	0.12549	0.12549	0.12549
450	0	0	0	0	0	2.08803	9.69132	0	450	11.9583	11.9583	11.9583	11.9583	11.9583		0.12549	0.12549	0.12549	0.12549	0.12549
455	2.5	0	0	0	0	0	11.7794	0	455	11.9583	11.9583	11.9583	11.9583	11.9583		0.12549	0.12549	0.12549	0.12549	0.12549
460	2.5	2.5	0	0	0	0	11.7794	0	460	11.9583	11.9583	11.9583	11.9583	11.9583		0.12549	0.12549	0.12549	0.12549	0.12549
465	2.5	2.5	2.5	0	0	0	11.7794	0	465	11.9583	11.9583	11.9583	11.9583	11.9583		0.12549	0.12549	0.12549	0.12549	0.12549
470	2.5	2.5	2.5	2.5	0	0	11.7794	0	470	11.9583	11.9583	11.9583	11.9583	11.9583		0.12549	0.12549	0.12549	0.12549	0.12549
475	2.5	2.5	2.5	2.5	2.5	0	11.7794	0	475	11.9583	11.9583	11.9583	11.9583	11.9583		0.12549	0.12549	0.12549	0.12549	0.12549
480	2.5	2.5	2.5	2.5	2.5	2.5	11.7794	0	480	11.9583	11.9583	11.9583	11.9583	11.9583		0.12549	0.12549	0.12549	0.12549	0.12549
485	2.5	2.5	2.5	2.5	2.5	4.82102	11.9583	0	485	11.9583	11.9583	11.9583	11.9583	11.9583		0.12549	0.12549	0.12549	0.12549	0.12549
490	2.5	2.5	2.5	2.5	2.5	7.32102	11.9583	0	490	11.9583	11.9583	11.9583	11.9583	11.9583		0.12549	0.12549	0.12549	0.12549	0.12549
495	2.5	2.5	2.5	2.5	2.5	9.82102	11.9583	0	495	11.9583	11.9583	11.9583	11.9583	11.9583		0.12549	0.12549	0.12549	0.12549	0.12549
500	2.5	2.5	2.5	2.5	2.86269	11.9583	11.9583	0	500	11.9583	11.9583	11.9583	11.9583	11.9583		0.12549	0.12549	0.12549	0.12549	0.12549
505	2.5	2.5	2.5	2.5	5.36269	11.9583	11.9583	0	505	11.9583	11.9583	11.9583	11.9583	11.9583		0.12549	0.12549	0.12549	0.12549	0.12549
510	2.5	2.5	2.5	2.5	7.86269	11.9583	11.9583	0	510	11.9583	11.9583	11.9583	11.9583	11.9583		0.12549	0.12549	0.12549	0.12549	0.12549
515	2.5	2.5	2.5	2.5	10.3627	11.9583	11.9583	0	515	11.9583	11.9583	11.9583	11.9583	11.9583		0.12549	0.12549	0.12549	0.12549	0.12549
520	2.5	2.5	2.5	3.40435	11.9583	11.9583	11.9583	0	520	11.9583	11.9583	11.9583	11.9583	11.9583	44.2794	0.12549	0.12549	0.12549	0.12549	0.12549
525	2.5	2.5	2.5	5.90435	11.9583	11.9583	10.4577	1.50065	525	11.9583	11.9583	11.9583	11.9583	11.9583		0.12549	0.12549	0.12549	0.12549	0.12549
530	2.5	2.5	2.5	8.40435	11.9583	11.77	9.33366	1.31234	530	11.9583	11.9583	11.9583	11.9583	11.9583		0.12549	0.12549	0.12549	0.12549	0.12549
535	2.5	2.5	2.5	10.9044	11.9347	11.4643	8.32706	1.33597	535	11.9583	11.9583	11.9583	11.9583	11.9583		0.12549	0.12549	0.12549	0.12549	0.12549
540	2.5	2.5	3.94602	11.9347	11.8757	11.0706	7.44975	1.333	540	11.9583	11.9583	11.9583	11.9583	11.9583		0.12549	0.12549	0.12549	0.12549	0.12549
545	2.5	2.5	6.42239	11.9273	11.7746	10.6162	6.68216	1.33337	545	11.9583	11.9583	11.9583	11.9583	11.9583		0.12549	0.12549	0.12549	0.12549	0.12549
550	2.5	2.5	8.89135	11.9081	11.6293	10.1225	6.01094	1.33333	550	11.9583	11.9583	11.9583	11.9583	11.9583		0.12549	0.12549	0.12549	0.12549	0.12549
555	2.5	2.5	11.3411	11.8731	11.4402	9.60656	5.42394	1.33333	555	11.9583	11.9583	11.9583	11.9583	11.9583		0.12549	0.12549	0.12549	0.12549	0.12549
560	2.5	4.38282	11.8731	11.8188	11.2101	9.08168	4.91061	1.33333	560	11.9583	11.9583	11.9583	11.9583	11.9583		0.12549	0.12549	0.12549	0.12549	0.12549
565	2.5	6.79762	11.8663	11.7424	10.943	8.55825	4.4617	1.33333	565	11.9583	11.9583	11.9583	11.9583	11.9583		0.12549	0.12549	0.12549	0.12549	0.12549
570	2.5	9.20561	11.8508	11.6421	10.6437	8.04418	4.06912	1.33333	570	11.9583	11.9583	11.9583	11.9583	11.9583		0.12549	0.12549	0.12549	0.12549	0.12549
575	0	11.5981	11.8246	11.5168	10.3175	7.54535	3.72581	1.33333	575	11.9583	11.9583	11.9583	11.9583	11.9583		0.12549	0.12549	0.12549	0.12549	0.12549
580	0	11.4643	11.786	11.3663	9.96963	7.06603	3.42557	1.33333	580	11.9583	11.9583	11.9583	11.9583	11.9583		0.12549	0.12549	0.12549	0.12549	0.12549
585	0	11.2919	11.7333	11.191	9.60526	6.60919	3.16302	1.33333	585	11.9583	11.9583	11.9583	11.9583	11.9583		0.12549	0.12549	0.12549	0.12549	0.12549
590	0	11.0669	11.6653	10.992	9.22928	6.17673	2.93341	1.33333	590	11.9583	11.9583	11.9583	11.9583	11.9583		0.12549	0.12549	0.12549	0.12549	0.12549
595	0	10.7738	11.5808	10.7708	8.84621	5.76972	2.73262	1.33333	595	11.9583	11.9583	11.9583	11.9583	11.9583		0.12549	0.12549	0.12549	0.12549	0.12549
600	0	10.3963	11.4791	10.5293	8.46015	5.3886	2.55702	1.33333	600	11.9583	11.9583	11.9583	11.9583	11.9583		0.12549	0.12549	0.12549	0.12549	0.12549
605	0	9.91707	11.3599	10.2697	8.0747	5.03326	2.40346	1.33333	605	11.9583	11.9583	11.9583	11.9583	11.9583		0.12549	0.12549	0.12549	0.12549	0.12549
610	0	9.31868	11.2231	9.99421	7.69303	4.70325	2.26917	1.33333	610	11.9583	11.9583	11.9583	11.9583	11.9583		0.12549	0.12549	0.12549	0.12549	0.12549
615	0	8.58346	11.0689	9.70543	7.31784	4.39779	2.15173	1.33333	615	11.9583	11.9583	11.9583	11.9583	11.9583		0.12549	0.12549	0.12549	0.12549	0.12549
620	0	7.69403	10.8978	9.40581	6.9514	4.11594	2.04903	1.33333	620	11.9583	11.9583	11.9583	11.9583	11.9583		0.12549	0.12549	0.12549	0.12549	0.12549
625	0	6.6335	10.7106	9.09781	6.59558	3.85656	3.29255	0	625	11.9583	11.9583	11.9583	11.9583	11.9583		0.12549	0.12549	0.12549	0.12549	0.12549
630	0	5.38574	10.5082	8.7838	6.25186	3.78578	4.38002	0	630	11.9583	11.9583	11.9583	11.9583	11.9583		0.12549	0.12549	0.12549	0.12549	0.12549
635	0	3.93559	10.2918	8.46607	5.94239	3.86035	5.33103	0	635	11.9583	11.9583	11.9583	11.9583	11.9583		0.12549	0.12549	0.12549	0.12549	0.12549
640	0	2.26905	10.0627	8.14937	5.68111	4.04491	6.16269	0	640	11.9583	11.9583	11.9583	11.9583	11.9583		0.12549	0.12549	0.12549	0.12549	0.12549
645	0	0.373397	9.45833	7.83963	5.47579	4.31067	6.88998	0	645	11.9583	11.9583	11.9583	11.9583	11.9583		0.12549	0.12549	0.12549	0.12549	0.12549
650	0	0	7.33173	7.54299	5.32958	4.63435	7.52601	0	650	11.9583	11.9583	11.9583	11.9583	11.9583		0.12549	0.12549	0.12549	0.12549	0.12549
655	0	0	4.83173	7.26523	5.24233	4.99722	8.08223	0	655	11.9583	11.9583	11.9583	11.9583	11.9583		0.12549	0.12549	0.12549	0.12549	0.12549
660	0	0	2.33173	7.01137	5.21157	5.38436	8.56864	0	660	11.9583	11.9583	11.9583	11.9583	11.9583		0.12549	0.12549	0.12549	0.12549	0.12549
665	0	0	0	6.8431	5.23326	5.78396	8.99401	0	665	11.9583	11.9583	11.9583	11.9583	11.9583		0.12549	0.12549	0.12549	0.12549	0.12549
670	0	0	0	4.3431	5.30236	6.18679	9.36601	0	670	11.9583	11.9583	11.9583	11.9583	11.9583		0.12549	0.12549	0.12549	0.12549	0.12549
675	0	0	0	1.8431	5.41335	6.58575	9.69132	0	675	11.9583	11.9583	11.9583	11.9583	11.9583		0.12549	0.12549	0.12549	0.12549	0.12549
680	2.5	0	0	0	4.75645	6.97547	9.97581	0	680	11.9583	11.9583	11.9583	11.9583	11.9583		0.12549	0.12549	0.12549	0.12549	0.12549
685	2.5	2.5	0	0	2.25645	7.35198	10.2246	0	685	11.9583	11.9583	11.9583	11.9583	11.9583		0.12549	0.12549	0.12549	0.12549	0.12549
690	2.5	2.5	2.5	0	0	7.87469	10.4422	0	690	11.9583	11.9583	11.9583	11.9583	11.9583		0.12549	0.12549	0.12549	0.12549	0.12549
695	2.5	2.5	2.5	2.5	0	6.35852	10.6324	0	695	11.9583	11.9583	11.9583	11.9583	11.9583		0.12549	0.12549	0.12549	0.12549	0.12549
700	2.5	2.5	2.5	2.5	2.5	5.03261	10.7988	0	700	11.9583	11.9583	11.9583	11.9583	11.9583		0.12549	0.12549	0.12549	0.12549	0.12549
705	2.5	2.5	2.5	2.5	2.5	6.37309	10.9443	0	705	11.9583	11.9583	11.9583	11.9583	11.9583		0.12549	0.12549	0.12549	0.12549	0.12549
710	2.5	2.5	2.5	2.5	2.5	7.85908	11.0716	0	710	11.9583	11.9583	11.9583	11.9583	11.9583		0.12549	0.12549	0.12549	0.12549	0.12549
715	2.5	2.5	2.5	2.5	2.5	9.47232	11.1829	0	715	11.9583	11.9583	11.9583	11.9583	11.9583		0.12549	0.12549	0.12549	0.12549	0.12549
720	2.5	2.5	2.5	2.5	2.51399	11.1829	11.2802	0	720	11.9583	11.9583	11.9583	11.9583	11.9583		0.12549	0.12549	0.12549	0.12549	0.12549
725	2.5	2.5	2.5	2.5	4.2385	11.1951	11.3653	0	725	11.9583	11.9583	11.9583	11.9583	11.9583		0.12549	0.12549	0.12549	0.12549	0.12549
730	2.5	2.5	2.5	2.5	5.97523	11.2164	11.4397	0	730	11.9583	11.9583	11.9583	11.9583	11.9583		0.12549	0.12549	0.12549	0.12549	0.12549
735	2.5	2.5	2.5	2.5	7.73332	11.2444	11.5048	0	735	11.9583	11.9583	11.9583	11.9583	11.9583		0.12549	0.12549	0.12549	0.12549	0.12549
740	2.5	2.5	2.5	2.5	9.51943	11.2771	11.5617	0	740	11.9583	11.9583	11.9583	11.9583	11.9583		0.12549	0.12549	0.12549	0.12549	0.12549
745	2.5	2.5	2.5	2.5611	11.2771	11.3128	11.6115	0	745	11.9583	11.9583	11.9583	11.9583	11.9583	41.7625	0.12549	0.12549	0.12549	0.12549	0.12549
750	2.5	2.5	2.5	4.37987	11.2816	11.3503	10.1543	1.50065	750	11.9583	11.9583	11.9583	11.9583	11.9583		0.12549	0.12549	0.12549	0.12549	0.12549
755	2.5	2.5	2.5	6.20313	11.2902	11.2002	9.06839	1.31234	755	11.9583	11.9583	11.9583	11.9583	11.9583		0.12549	0.12549	0.12549	0.12549	0.12549
760	2.5	2.5	2.5	8.03501	11.2789	10.9327	8.09508	1.33597	760	11.9583	11.9583	11.9583	11.9583	11.9583		0.12549	0.12549	0.12549	0.12549	0.12549
765	2.5	2.5	2.5	9.8556	11.2355	10.5766	7.24688	1.333	765	11.9583	11.9583	11.9583	11.9583	11.9583		0.12549	0.12549	0.12549	0.12549	0.12549
770	2.5	2.5	2.89726	11.2355	11.1528	10.1588	6.50475	1.33337	770	11.9583	11.9583	11.9583	11.9583	11.9583		0.12549	0.12549	0.12549	0.12549	0.12549
775	2.5	2.5	4.6744	11.2251	11.028	9.70021	5.85579	1.33333	775	11.9583	11.9583	11.9583	11.9583	11.9583		0.12549	0.12549	0.12549	0.12549	0.12549
780	2.5	2.5	6.44117	11.2004	10.8614	9.21778	5.28826	1.33333	780	11.9583	11.9583	11.9583	11.9583	11.9583		0.12549	0.12549	0.12549	0.12549	0.12549
785	2.5	2.5	8.1832	11.1578	10.6552	8.72466	4.79196	1.33333	785	11.9583	11.9583	11.9583	11.9583	11.9583		0.12549	0.12549	0.12549	0.12549	0.12549
790	2.5	2.5	9.8827	11.0948	10.4129	8.23114	4.35794	1.33333	790	11.9583	11.9583	11.9583	11.9583	11.9583		0.12549	0.12549	0.12549	0.12549	0.12549
795	2.5	2.92437	11.0948	11.0092	10.1391	7.74509	3.97838	1.33333	795	11.9583	11.9583	11.9583	11.9583	11.9583		0.12549	0.12549	0.12549	0.12549	0.12549
800	0	4.56079	11.084	10.9	9.83868	7.27241	3.64645	1.33333	800	11.9583	11.9583	11.9583	11.9583	11.9583		0.12549	0.12549	0.12549	0.12549	0.12549
805	0	3.68647	11.0609	10.7668	9.51664	6.81739	3.35618	1.33333	805	11.9583	11.9583	11.9583	11.9583	11.9583		0.12549	0.12549	0.12549	0.12549	0.12549
810	0	2.78906	11.024	10.6099	9.17791	6.38304	3.10233	1.33333	810	11.9583	11.9583	11.9583	11.9583	11.9583		0.12549	0.12549	0.12549	0.12549	0.12549
815	0	1.85475	10.9721	10.4302	8.82718	5.97134	2.88034	1.33333	815	11.9583	11.9583	11.9583	11.9583	11.9583		0.12549	0.12549	0.12549	0.12549	0.12549
820	0	0.868465	10.4302	10.2291	8.4688	5.58345	2.6862	1.33333	820	11.9583	11.9583	11.9583	11.9583	11.9583		0.12549	0.12549	0.12549	0.12549	0.12549
825	0	0	9.56942	10.0082	8.10672	5.21988	2.51643	1.33333	825	11.9583	11.9583	11.9583	11.9583	11.9583		0.12549	0.12549	0.12549	0.12549	0.12549
830	0	0	7.61925	9.76955	7.74445	4.88062	2.36797	1.33333	830	11.9583	11.9583	11.9583	11.9583	11.9583		0.12549	0.12549	0.12549	0.12549	0.12549
835	0	0	5.43047	9.51542	7.38507	4.56531	2.23813	1.33333	835	11.9583	11.9583	11.9583	11.9583	11.9583		0.12549	0.12549	0.12549	0.12549	0.12549
840	0	0	2.98756	9.24808	7.03121	4.27327	2.12459	1.33333	840	11.9583	11.9583	11.9583	11.9583	11.9583		0.12549	0.12549	0.12549	0.12549	0.12549
845	0	0	0.487561	8.96989	6.68512	4.00363	2.02529	1.33333	845	11.9583	11.9583	11.9583	11.9583	11.9583		0.12549	0.12549	0.12549	0.12549	0.12549
850	0	0	0	6.95745	6.34862	3.75537	3.27179	0	850	11.9583	11.9583	11.9583	11.9583	11.9583		0.12549	0.12549	0.12549	0.12549	0.12549
855	0	0	0	4.45745	6.02319	3.69468	4.36187	0	855	11.9583	11.9583	11.9583	11.9583	11.9583		0.12549	0.12549	0.12549	0.12549	0.12549
860	0	0	0	1.95745	5.73099	3.77841	5.31515	0	860	11.9583	11.9583	11.9583	11.9583	11.9583		0.12549	0.12549	0.12549	0.12549	0.12549
865	0	0	0	0	5.18844	3.97125	6.1488	0	865	11.9583	11.9583	11.9583	11.9583	11.9583		0.12549	0.12549	0.12549	0.12549	0.12549
870	0	0	0	0	2.68844	4.24452	6.87784	0	870	11.9583	11.9583	11.9583	11.9583	11.9583		0.12549	0.12549	0.12549	0.12549	0.12549
875	0	0	0	0	0.188435	4.57497	7.51539	0	875	11.9583	11.9583	11.9583	11.9583	11.9583		0.12549	0.12549	0.12549	0.12549	0.12549
880	0	0	0	0	0	2.26341	8.07294	0	880	11.9583	11.9583	11.9583	11.9583	11.9583		0.12549	0.12549	0.12549	0.12549	0.12549
885	0	0	0	0	0	0	10.3363	0	885	11.9583	11.9583	11.9583	11.9583	11.9583		0.12549	0.12549	0.12549	0.12549	0.12549
890	0	0	0	0	0	0	10.3363	0	890	11.9583	11.9583	11.9583	11.9583	11.9583		0.12549	0.12549	0.12549	0.12549	0.12549
895	0	0	0	0	0	0	10.3363	0	895	11.9583	11.9583	11.9583	11.9583	11.9583		0.12549	0.12549	0.12549	0.12549	0.12549
900	0	0	0	0	0	0	10.3363	0	900	11.9583	11.9583	11.9583	11.9583	11.9583		0.12549	0.12549	0.12549	0.12549	0.12549
MEORQ	44.28
Delay	113.365

## Sheet: AT-5
Qmax	1800	veh/h		capacity 1	21.9512
Kjam	105	veh/km		capacity 2	83.0542
Length	0.7	km
FFS	82	km/h		Entry flow:	960
				W/V	0.12549
Clock tick	5	sec
	0.00138889	hr
Distance travelled	0.113889	km
No. of cells	6.14634
N	11.9583	veh
Q	2.5	veh
										N:	11.9583					W/V:	0.12549
Q	2.5	2.5	2.5	2.5	2.5	2.5	2.5
N	999	10	10	10	10	10	10	Sink
Time	Gate	1	2	3	4	5	6	7
5	2.5	0	0	0	0	0	0	0	5						MEORQ
10	2.5	2.5	0	0	0	0	0	0	10	11.9583	11.9583	11.9583	11.9583	11.9583		0.12549	0.12549	0.12549	0.12549	0.12549
15	2.5	2.5	2.5	0	0	0	0	0	15	11.9583	11.9583	11.9583	11.9583	11.9583		0.12549	0.12549	0.12549	0.12549	0.12549
20	2.5	2.5	2.5	2.5	0	0	0	0	20	11.9583	11.9583	11.9583	11.9583	11.9583		0.12549	0.12549	0.12549	0.12549	0.12549
25	2.5	2.5	2.5	2.5	2.5	0	0	0	25	11.9583	11.9583	11.9583	11.9583	11.9583		0.12549	0.12549	0.12549	0.12549	0.12549
30	2.5	2.5	2.5	2.5	2.5	2.5	0	0	30	11.9583	11.9583	11.9583	11.9583	11.9583		0.12549	0.12549	0.12549	0.12549	0.12549
35	2.5	2.5	2.5	2.5	2.5	2.5	2.5	0	35	11.9583	11.9583	11.9583	11.9583	11.9583		0.12549	0.12549	0.12549	0.12549	0.12549
40	2.5	2.5	2.5	2.5	2.5	2.5	5	0	40	11.9583	11.9583	11.9583	11.9583	11.9583		0.12549	0.12549	0.12549	0.12549	0.12549
45	2.5	2.5	2.5	2.5	2.5	2.5	7.5	0	45	11.9583	11.9583	11.9583	11.9583	11.9583		0.12549	0.12549	0.12549	0.12549	0.12549
50	2.5	2.5	2.5	2.5	2.5	2.5	10	0	50	11.9583	11.9583	11.9583	11.9583	11.9583	22.5	0.12549	0.12549	0.12549	0.12549	0.12549
55	2.5	2.5	2.5	2.5	2.5	3.04167	11.9583	1.50065	55	11.9583	11.9583	11.9583	11.9583	11.9583		0.12549	0.12549	0.12549	0.12549	0.12549
60	2.5	2.5	2.5	2.5	2.5	5.54167	10.646	1.31234	60	11.9583	11.9583	11.9583	11.9583	11.9583		0.12549	0.12549	0.12549	0.12549	0.12549
65	2.5	2.5	2.5	2.5	2.5	6.72933	9.47471	1.33597	65	11.9583	11.9583	11.9583	11.9583	11.9583		0.12549	0.12549	0.12549	0.12549	0.12549
70	2.5	2.5	2.5	2.5	2.5	6.74571	8.45338	1.333	70	11.9583	11.9583	11.9583	11.9583	11.9583		0.12549	0.12549	0.12549	0.12549	0.12549
75	2.5	2.5	2.5	2.5	2.5	6.74571	7.55984	1.33337	75	11.9583	11.9583	11.9583	11.9583	11.9583		0.12549	0.12549	0.12549	0.12549	0.12549
80	2.5	2.5	2.5	2.5	2.5	6.74571	6.77848	1.33333	80	11.9583	11.9583	11.9583	11.9583	11.9583		0.12549	0.12549	0.12549	0.12549	0.12549
85	2.5	2.5	2.5	2.5	2.5	6.74571	6.09517	1.33333	85	11.9583	11.9583	11.9583	11.9583	11.9583		0.12549	0.12549	0.12549	0.12549	0.12549
90	2.5	2.5	2.5	2.5	2.5	6.74571	5.49761	1.33333	90	11.9583	11.9583	11.9583	11.9583	11.9583		0.12549	0.12549	0.12549	0.12549	0.12549
95	2.5	2.5	2.5	2.5	2.5	6.74571	4.97503	1.33333	95	11.9583	11.9583	11.9583	11.9583	11.9583		0.12549	0.12549	0.12549	0.12549	0.12549
100	2.5	2.5	2.5	2.5	2.5	6.74571	4.51803	1.33333	100	11.9583	11.9583	11.9583	11.9583	11.9583		0.12549	0.12549	0.12549	0.12549	0.12549
105	2.5	2.5	2.5	2.5	2.5	6.74571	4.11838	1.33333	105	11.9583	11.9583	11.9583	11.9583	11.9583		0.12549	0.12549	0.12549	0.12549	0.12549
110	2.5	2.5	2.5	2.5	2.5	6.74571	3.76889	1.33333	110	11.9583	11.9583	11.9583	11.9583	11.9583		0.12549	0.12549	0.12549	0.12549	0.12549
115	2.5	2.5	2.5	2.5	2.5	6.74571	3.46325	1.33333	115	11.9583	11.9583	11.9583	11.9583	11.9583		0.12549	0.12549	0.12549	0.12549	0.12549
120	2.5	2.5	2.5	2.5	2.5	6.74571	3.19597	1.33333	120	11.9583	11.9583	11.9583	11.9583	11.9583		0.12549	0.12549	0.12549	0.12549	0.12549
125	0	2.5	2.5	2.5	2.5	6.74571	2.96222	1.33333	125	11.9583	11.9583	11.9583	11.9583	11.9583		0.12549	0.12549	0.12549	0.12549	0.12549
130	0	0	2.5	2.5	2.5	6.74571	2.75781	1.33333	130	11.9583	11.9583	11.9583	11.9583	11.9583		0.12549	0.12549	0.12549	0.12549	0.12549
135	0	0	0	2.5	2.5	6.74571	2.57906	1.33333	135	11.9583	11.9583	11.9583	11.9583	11.9583		0.12549	0.12549	0.12549	0.12549	0.12549
140	0	0	0	0	2.5	6.74571	2.42273	1.33333	140	11.9583	11.9583	11.9583	11.9583	11.9583		0.12549	0.12549	0.12549	0.12549	0.12549
145	0	0	0	0	0	6.74571	2.28602	1.33333	145	11.9583	11.9583	11.9583	11.9583	11.9583		0.12549	0.12549	0.12549	0.12549	0.12549
150	0	0	0	0	0	4.24571	2.16647	1.33333	150	11.9583	11.9583	11.9583	11.9583	11.9583		0.12549	0.12549	0.12549	0.12549	0.12549
155	0	0	0	0	0	1.74571	3.39525	0	155	11.9583	11.9583	11.9583	11.9583	11.9583		0.12549	0.12549	0.12549	0.12549	0.12549
160	0	0	0	0	0	0	5.14096	0	160	11.9583	11.9583	11.9583	11.9583	11.9583		0.12549	0.12549	0.12549	0.12549	0.12549
165	0	0	0	0	0	0	5.14096	0	165	11.9583	11.9583	11.9583	11.9583	11.9583		0.12549	0.12549	0.12549	0.12549	0.12549
170	0	0	0	0	0	0	5.14096	0	170	11.9583	11.9583	11.9583	11.9583	11.9583		0.12549	0.12549	0.12549	0.12549	0.12549
175	0	0	0	0	0	0	5.14096	0	175	11.9583	11.9583	11.9583	11.9583	11.9583		0.12549	0.12549	0.12549	0.12549	0.12549
180	0	0	0	0	0	0	5.14096	0	180	11.9583	11.9583	11.9583	11.9583	11.9583		0.12549	0.12549	0.12549	0.12549	0.12549
185	0	0	0	0	0	0	5.14096	0	185	11.9583	11.9583	11.9583	11.9583	11.9583		0.12549	0.12549	0.12549	0.12549	0.12549
190	0	0	0	0	0	0	5.14096	0	190	11.9583	11.9583	11.9583	11.9583	11.9583		0.12549	0.12549	0.12549	0.12549	0.12549
195	0	0	0	0	0	0	5.14096	0	195	11.9583	11.9583	11.9583	11.9583	11.9583		0.12549	0.12549	0.12549	0.12549	0.12549
200	0	0	0	0	0	0	5.14096	0	200	11.9583	11.9583	11.9583	11.9583	11.9583		0.12549	0.12549	0.12549	0.12549	0.12549
205	0	0	0	0	0	0	5.14096	0	205	11.9583	11.9583	11.9583	11.9583	11.9583		0.12549	0.12549	0.12549	0.12549	0.12549
210	0	0	0	0	0	0	5.14096	0	210	11.9583	11.9583	11.9583	11.9583	11.9583		0.12549	0.12549	0.12549	0.12549	0.12549
215	0	0	0	0	0	0	5.14096	0	215	11.9583	11.9583	11.9583	11.9583	11.9583		0.12549	0.12549	0.12549	0.12549	0.12549
220	0	0	0	0	0	0	5.14096	0	220	11.9583	11.9583	11.9583	11.9583	11.9583		0.12549	0.12549	0.12549	0.12549	0.12549
225	0	0	0	0	0	0	5.14096	0	225	11.9583	11.9583	11.9583	11.9583	11.9583		0.12549	0.12549	0.12549	0.12549	0.12549
230	2.5	0	0	0	0	0	5.14096	0	230	11.9583	11.9583	11.9583	11.9583	11.9583		0.12549	0.12549	0.12549	0.12549	0.12549
235	2.5	2.5	0	0	0	0	5.14096	0	235	11.9583	11.9583	11.9583	11.9583	11.9583		0.12549	0.12549	0.12549	0.12549	0.12549
240	2.5	2.5	2.5	0	0	0	5.14096	0	240	11.9583	11.9583	11.9583	11.9583	11.9583		0.12549	0.12549	0.12549	0.12549	0.12549
245	2.5	2.5	2.5	2.5	0	0	5.14096	0	245	11.9583	11.9583	11.9583	11.9583	11.9583		0.12549	0.12549	0.12549	0.12549	0.12549
250	2.5	2.5	2.5	2.5	2.5	0	5.14096	0	250	11.9583	11.9583	11.9583	11.9583	11.9583		0.12549	0.12549	0.12549	0.12549	0.12549
255	2.5	2.5	2.5	2.5	2.5	2.5	5.14096	0	255	11.9583	11.9583	11.9583	11.9583	11.9583		0.12549	0.12549	0.12549	0.12549	0.12549
260	2.5	2.5	2.5	2.5	2.5	2.5	7.64096	0	260	11.9583	11.9583	11.9583	11.9583	11.9583		0.12549	0.12549	0.12549	0.12549	0.12549
265	2.5	2.5	2.5	2.5	2.5	2.5	10.141	0	265	11.9583	11.9583	11.9583	11.9583	11.9583		0.12549	0.12549	0.12549	0.12549	0.12549
270	2.5	2.5	2.5	2.5	2.5	3.18263	11.9583	0	270	11.9583	11.9583	11.9583	11.9583	11.9583		0.12549	0.12549	0.12549	0.12549	0.12549
275	2.5	2.5	2.5	2.5	2.5	5.68263	11.9583	0	275	11.9583	11.9583	11.9583	11.9583	11.9583	27.641	0.12549	0.12549	0.12549	0.12549	0.12549
280	2.5	2.5	2.5	2.5	2.5	8.18263	10.4577	1.50065	280	11.9583	11.9583	11.9583	11.9583	11.9583		0.12549	0.12549	0.12549	0.12549	0.12549
285	2.5	2.5	2.5	2.5	2.5	9.18198	9.33366	1.31234	285	11.9583	11.9583	11.9583	11.9583	11.9583		0.12549	0.12549	0.12549	0.12549	0.12549
290	2.5	2.5	2.5	2.5	2.5	9.18198	8.32706	1.33597	290	11.9583	11.9583	11.9583	11.9583	11.9583		0.12549	0.12549	0.12549	0.12549	0.12549
295	2.5	2.5	2.5	2.5	2.5	9.18198	7.44975	1.333	295	11.9583	11.9583	11.9583	11.9583	11.9583		0.12549	0.12549	0.12549	0.12549	0.12549
300	2.5	2.5	2.5	2.5	2.5	9.18198	6.68216	1.33337	300	11.9583	11.9583	11.9583	11.9583	11.9583		0.12549	0.12549	0.12549	0.12549	0.12549
305	2.5	2.5	2.5	2.5	2.5	9.18198	6.01094	1.33333	305	11.9583	11.9583	11.9583	11.9583	11.9583		0.12549	0.12549	0.12549	0.12549	0.12549
310	2.5	2.5	2.5	2.5	2.5	9.18198	5.42394	1.33333	310	11.9583	11.9583	11.9583	11.9583	11.9583		0.12549	0.12549	0.12549	0.12549	0.12549
315	2.5	2.5	2.5	2.5	2.5	9.18198	4.91061	1.33333	315	11.9583	11.9583	11.9583	11.9583	11.9583		0.12549	0.12549	0.12549	0.12549	0.12549
320	2.5	2.5	2.5	2.5	2.5	9.18198	4.4617	1.33333	320	11.9583	11.9583	11.9583	11.9583	11.9583		0.12549	0.12549	0.12549	0.12549	0.12549
325	2.5	2.5	2.5	2.5	2.5	9.18198	4.06912	1.33333	325	11.9583	11.9583	11.9583	11.9583	11.9583		0.12549	0.12549	0.12549	0.12549	0.12549
330	2.5	2.5	2.5	2.5	2.5	9.18198	3.72581	1.33333	330	11.9583	11.9583	11.9583	11.9583	11.9583		0.12549	0.12549	0.12549	0.12549	0.12549
335	2.5	2.5	2.5	2.5	2.5	9.18198	3.42557	1.33333	335	11.9583	11.9583	11.9583	11.9583	11.9583		0.12549	0.12549	0.12549	0.12549	0.12549
340	2.5	2.5	2.5	2.5	2.5	9.18198	3.16302	1.33333	340	11.9583	11.9583	11.9583	11.9583	11.9583		0.12549	0.12549	0.12549	0.12549	0.12549
345	2.5	2.5	2.5	2.5	2.5	9.18198	2.93341	1.33333	345	11.9583	11.9583	11.9583	11.9583	11.9583		0.12549	0.12549	0.12549	0.12549	0.12549
350	0	2.5	2.5	2.5	2.5	9.18198	2.73262	1.33333	350	11.9583	11.9583	11.9583	11.9583	11.9583		0.12549	0.12549	0.12549	0.12549	0.12549
355	0	0	2.5	2.5	2.5	9.18198	2.55702	1.33333	355	11.9583	11.9583	11.9583	11.9583	11.9583		0.12549	0.12549	0.12549	0.12549	0.12549
360	0	0	0	2.5	2.5	9.18198	2.40346	1.33333	360	11.9583	11.9583	11.9583	11.9583	11.9583		0.12549	0.12549	0.12549	0.12549	0.12549
365	0	0	0	0	2.5	9.18198	2.26917	1.33333	365	11.9583	11.9583	11.9583	11.9583	11.9583		0.12549	0.12549	0.12549	0.12549	0.12549
370	0	0	0	0	0	9.18198	2.15173	1.33333	370	11.9583	11.9583	11.9583	11.9583	11.9583		0.12549	0.12549	0.12549	0.12549	0.12549
375	0	0	0	0	0	6.68198	2.04903	1.33333	375	11.9583	11.9583	11.9583	11.9583	11.9583		0.12549	0.12549	0.12549	0.12549	0.12549
380	0	0	0	0	0	4.18198	3.29255	0	380	11.9583	11.9583	11.9583	11.9583	11.9583		0.12549	0.12549	0.12549	0.12549	0.12549
385	0	0	0	0	0	1.68198	4.38002	0	385	11.9583	11.9583	11.9583	11.9583	11.9583		0.12549	0.12549	0.12549	0.12549	0.12549
390	0	0	0	0	0	0	6.062	0	390	11.9583	11.9583	11.9583	11.9583	11.9583		0.12549	0.12549	0.12549	0.12549	0.12549
395	0	0	0	0	0	0	6.062	0	395	11.9583	11.9583	11.9583	11.9583	11.9583		0.12549	0.12549	0.12549	0.12549	0.12549
400	0	0	0	0	0	0	6.062	0	400	11.9583	11.9583	11.9583	11.9583	11.9583		0.12549	0.12549	0.12549	0.12549	0.12549
405	0	0	0	0	0	0	6.062	0	405	11.9583	11.9583	11.9583	11.9583	11.9583		0.12549	0.12549	0.12549	0.12549	0.12549
410	0	0	0	0	0	0	6.062	0	410	11.9583	11.9583	11.9583	11.9583	11.9583		0.12549	0.12549	0.12549	0.12549	0.12549
415	0	0	0	0	0	0	6.062	0	415	11.9583	11.9583	11.9583	11.9583	11.9583		0.12549	0.12549	0.12549	0.12549	0.12549
420	0	0	0	0	0	0	6.062	0	420	11.9583	11.9583	11.9583	11.9583	11.9583		0.12549	0.12549	0.12549	0.12549	0.12549
425	0	0	0	0	0	0	6.062	0	425	11.9583	11.9583	11.9583	11.9583	11.9583		0.12549	0.12549	0.12549	0.12549	0.12549
430	0	0	0	0	0	0	6.062	0	430	11.9583	11.9583	11.9583	11.9583	11.9583		0.12549	0.12549	0.12549	0.12549	0.12549
435	0	0	0	0	0	0	6.062	0	435	11.9583	11.9583	11.9583	11.9583	11.9583		0.12549	0.12549	0.12549	0.12549	0.12549
440	0	0	0	0	0	0	6.062	0	440	11.9583	11.9583	11.9583	11.9583	11.9583		0.12549	0.12549	0.12549	0.12549	0.12549
445	0	0	0	0	0	0	6.062	0	445	11.9583	11.9583	11.9583	11.9583	11.9583		0.12549	0.12549	0.12549	0.12549	0.12549
450	0	0	0	0	0	0	6.062	0	450	11.9583	11.9583	11.9583	11.9583	11.9583		0.12549	0.12549	0.12549	0.12549	0.12549
455	2.5	0	0	0	0	0	6.062	0	455	11.9583	11.9583	11.9583	11.9583	11.9583		0.12549	0.12549	0.12549	0.12549	0.12549
460	2.5	2.5	0	0	0	0	6.062	0	460	11.9583	11.9583	11.9583	11.9583	11.9583		0.12549	0.12549	0.12549	0.12549	0.12549
465	2.5	2.5	2.5	0	0	0	6.062	0	465	11.9583	11.9583	11.9583	11.9583	11.9583		0.12549	0.12549	0.12549	0.12549	0.12549
470	2.5	2.5	2.5	2.5	0	0	6.062	0	470	11.9583	11.9583	11.9583	11.9583	11.9583		0.12549	0.12549	0.12549	0.12549	0.12549
475	2.5	2.5	2.5	2.5	2.5	0	6.062	0	475	11.9583	11.9583	11.9583	11.9583	11.9583		0.12549	0.12549	0.12549	0.12549	0.12549
480	2.5	2.5	2.5	2.5	2.5	2.5	6.062	0	480	11.9583	11.9583	11.9583	11.9583	11.9583		0.12549	0.12549	0.12549	0.12549	0.12549
485	2.5	2.5	2.5	2.5	2.5	2.5	8.562	0	485	11.9583	11.9583	11.9583	11.9583	11.9583		0.12549	0.12549	0.12549	0.12549	0.12549
490	2.5	2.5	2.5	2.5	2.5	2.5	11.062	0	490	11.9583	11.9583	11.9583	11.9583	11.9583		0.12549	0.12549	0.12549	0.12549	0.12549
495	2.5	2.5	2.5	2.5	2.5	4.10366	11.9583	0	495	11.9583	11.9583	11.9583	11.9583	11.9583		0.12549	0.12549	0.12549	0.12549	0.12549
500	2.5	2.5	2.5	2.5	2.5	6.60366	11.9583	0	500	11.9583	11.9583	11.9583	11.9583	11.9583	28.562	0.12549	0.12549	0.12549	0.12549	0.12549
505	2.5	2.5	2.5	2.5	2.5	9.10366	10.4577	1.50065	505	11.9583	11.9583	11.9583	11.9583	11.9583		0.12549	0.12549	0.12549	0.12549	0.12549
510	2.5	2.5	2.5	2.5	2.5	10.103	9.33366	1.31234	510	11.9583	11.9583	11.9583	11.9583	11.9583		0.12549	0.12549	0.12549	0.12549	0.12549
515	2.5	2.5	2.5	2.5	3.14468	9.45833	8.32706	1.33597	515	11.9583	11.9583	11.9583	11.9583	11.9583		0.12549	0.12549	0.12549	0.12549	0.12549
520	2.5	2.5	2.5	2.5	3.14468	9.31637	7.44975	1.333	520	11.9583	11.9583	11.9583	11.9583	11.9583		0.12549	0.12549	0.12549	0.12549	0.12549
525	2.5	2.5	2.5	2.5	3.14468	9.08213	6.68216	1.33337	525	11.9583	11.9583	11.9583	11.9583	11.9583		0.12549	0.12549	0.12549	0.12549	0.12549
530	2.5	2.5	2.5	2.5	3.14468	8.78095	6.01094	1.33333	530	11.9583	11.9583	11.9583	11.9583	11.9583		0.12549	0.12549	0.12549	0.12549	0.12549
535	2.5	2.5	2.5	2.5	3.14468	8.43334	5.42394	1.33333	535	11.9583	11.9583	11.9583	11.9583	11.9583		0.12549	0.12549	0.12549	0.12549	0.12549
540	2.5	2.5	2.5	2.5	3.14468	8.05569	4.91061	1.33333	540	11.9583	11.9583	11.9583	11.9583	11.9583		0.12549	0.12549	0.12549	0.12549	0.12549
545	2.5	2.5	2.5	2.5	3.14468	7.66102	4.4617	1.33333	545	11.9583	11.9583	11.9583	11.9583	11.9583		0.12549	0.12549	0.12549	0.12549	0.12549
550	2.5	2.5	2.5	2.5	3.14468	7.25953	4.06912	1.33333	550	11.9583	11.9583	11.9583	11.9583	11.9583		0.12549	0.12549	0.12549	0.12549	0.12549
555	2.5	2.5	2.5	2.5	3.14468	6.85917	3.72581	1.33333	555	11.9583	11.9583	11.9583	11.9583	11.9583		0.12549	0.12549	0.12549	0.12549	0.12549
560	2.5	2.5	2.5	2.5	3.14468	6.46596	3.42557	1.33333	560	11.9583	11.9583	11.9583	11.9583	11.9583		0.12549	0.12549	0.12549	0.12549	0.12549
565	2.5	2.5	2.5	2.5	3.14468	6.08442	3.16302	1.33333	565	11.9583	11.9583	11.9583	11.9583	11.9583		0.12549	0.12549	0.12549	0.12549	0.12549
570	2.5	2.5	2.5	2.5	3.14468	5.71782	2.93341	1.33333	570	11.9583	11.9583	11.9583	11.9583	11.9583		0.12549	0.12549	0.12549	0.12549	0.12549
575	0	2.5	2.5	2.5	3.14468	5.3684	2.73262	1.33333	575	11.9583	11.9583	11.9583	11.9583	11.9583		0.12549	0.12549	0.12549	0.12549	0.12549
580	0	0	2.5	2.5	3.14468	5.03763	2.55702	1.33333	580	11.9583	11.9583	11.9583	11.9583	11.9583		0.12549	0.12549	0.12549	0.12549	0.12549
585	0	0	0	2.5	3.14468	4.72634	2.40346	1.33333	585	11.9583	11.9583	11.9583	11.9583	11.9583		0.12549	0.12549	0.12549	0.12549	0.12549
590	0	0	0	0	3.14468	4.43484	2.26917	1.33333	590	11.9583	11.9583	11.9583	11.9583	11.9583		0.12549	0.12549	0.12549	0.12549	0.12549
595	0	0	0	0	0.644676	4.16307	2.15173	1.33333	595	11.9583	11.9583	11.9583	11.9583	11.9583		0.12549	0.12549	0.12549	0.12549	0.12549
600	0	0	0	0	0	2.30775	2.04903	1.33333	600	11.9583	11.9583	11.9583	11.9583	11.9583		0.12549	0.12549	0.12549	0.12549	0.12549
605	0	0	0	0	0	0	4.35678	0	605	11.9583	11.9583	11.9583	11.9583	11.9583		0.12549	0.12549	0.12549	0.12549	0.12549
610	0	0	0	0	0	0	4.35678	0	610	11.9583	11.9583	11.9583	11.9583	11.9583		0.12549	0.12549	0.12549	0.12549	0.12549
615	0	0	0	0	0	0	4.35678	0	615	11.9583	11.9583	11.9583	11.9583	11.9583		0.12549	0.12549	0.12549	0.12549	0.12549
620	0	0	0	0	0	0	4.35678	0	620	11.9583	11.9583	11.9583	11.9583	11.9583		0.12549	0.12549	0.12549	0.12549	0.12549
625	0	0	0	0	0	0	4.35678	0	625	11.9583	11.9583	11.9583	11.9583	11.9583		0.12549	0.12549	0.12549	0.12549	0.12549
630	0	0	0	0	0	0	4.35678	0	630	11.9583	11.9583	11.9583	11.9583	11.9583		0.12549	0.12549	0.12549	0.12549	0.12549
635	0	0	0	0	0	0	4.35678	0	635	11.9583	11.9583	11.9583	11.9583	11.9583		0.12549	0.12549	0.12549	0.12549	0.12549
640	0	0	0	0	0	0	4.35678	0	640	11.9583	11.9583	11.9583	11.9583	11.9583		0.12549	0.12549	0.12549	0.12549	0.12549
645	0	0	0	0	0	0	4.35678	0	645	11.9583	11.9583	11.9583	11.9583	11.9583		0.12549	0.12549	0.12549	0.12549	0.12549
650	0	0	0	0	0	0	4.35678	0	650	11.9583	11.9583	11.9583	11.9583	11.9583		0.12549	0.12549	0.12549	0.12549	0.12549
655	0	0	0	0	0	0	4.35678	0	655	11.9583	11.9583	11.9583	11.9583	11.9583		0.12549	0.12549	0.12549	0.12549	0.12549
660	0	0	0	0	0	0	4.35678	0	660	11.9583	11.9583	11.9583	11.9583	11.9583		0.12549	0.12549	0.12549	0.12549	0.12549
665	0	0	0	0	0	0	4.35678	0	665	11.9583	11.9583	11.9583	11.9583	11.9583		0.12549	0.12549	0.12549	0.12549	0.12549
670	0	0	0	0	0	0	4.35678	0	670	11.9583	11.9583	11.9583	11.9583	11.9583		0.12549	0.12549	0.12549	0.12549	0.12549
675	0	0	0	0	0	0	4.35678	0	675	11.9583	11.9583	11.9583	11.9583	11.9583		0.12549	0.12549	0.12549	0.12549	0.12549
680	2.5	0	0	0	0	0	4.35678	0	680	11.9583	11.9583	11.9583	11.9583	11.9583		0.12549	0.12549	0.12549	0.12549	0.12549
685	2.5	2.5	0	0	0	0	4.35678	0	685	11.9583	11.9583	11.9583	11.9583	11.9583		0.12549	0.12549	0.12549	0.12549	0.12549
690	2.5	2.5	2.5	0	0	0	4.35678	0	690	11.9583	11.9583	11.9583	11.9583	11.9583		0.12549	0.12549	0.12549	0.12549	0.12549
695	2.5	2.5	2.5	2.5	0	0	4.35678	0	695	11.9583	11.9583	11.9583	11.9583	11.9583		0.12549	0.12549	0.12549	0.12549	0.12549
700	2.5	2.5	2.5	2.5	2.5	0	4.35678	0	700	11.9583	11.9583	11.9583	11.9583	11.9583		0.12549	0.12549	0.12549	0.12549	0.12549
705	2.5	2.5	2.5	2.5	2.5	2.5	4.35678	0	705	11.9583	11.9583	11.9583	11.9583	11.9583		0.12549	0.12549	0.12549	0.12549	0.12549
710	2.5	2.5	2.5	2.5	2.5	2.5	6.85678	0	710	11.9583	11.9583	11.9583	11.9583	11.9583		0.12549	0.12549	0.12549	0.12549	0.12549
715	2.5	2.5	2.5	2.5	2.5	2.5	9.35678	0	715	11.9583	11.9583	11.9583	11.9583	11.9583		0.12549	0.12549	0.12549	0.12549	0.12549
720	2.5	2.5	2.5	2.5	2.5	2.5	11.8568	0	720	11.9583	11.9583	11.9583	11.9583	11.9583		0.12549	0.12549	0.12549	0.12549	0.12549
725	2.5	2.5	2.5	2.5	2.5	4.89845	11.9583	0	725	11.9583	11.9583	11.9583	11.9583	11.9583	26.8568	0.12549	0.12549	0.12549	0.12549	0.12549
730	2.5	2.5	2.5	2.5	2.5	7.39845	10.4577	1.50065	730	11.9583	11.9583	11.9583	11.9583	11.9583		0.12549	0.12549	0.12549	0.12549	0.12549
735	2.5	2.5	2.5	2.5	2.5	8.39779	9.33366	1.31234	735	11.9583	11.9583	11.9583	11.9583	11.9583		0.12549	0.12549	0.12549	0.12549	0.12549
740	2.5	2.5	2.5	2.5	2.5	8.39779	8.32706	1.33597	740	11.9583	11.9583	11.9583	11.9583	11.9583		0.12549	0.12549	0.12549	0.12549	0.12549
745	2.5	2.5	2.5	2.5	2.5	8.39779	7.44975	1.333	745	11.9583	11.9583	11.9583	11.9583	11.9583		0.12549	0.12549	0.12549	0.12549	0.12549
750	2.5	2.5	2.5	2.5	2.5	8.39779	6.68216	1.33337	750	11.9583	11.9583	11.9583	11.9583	11.9583		0.12549	0.12549	0.12549	0.12549	0.12549
755	2.5	2.5	2.5	2.5	2.5	8.39779	6.01094	1.33333	755	11.9583	11.9583	11.9583	11.9583	11.9583		0.12549	0.12549	0.12549	0.12549	0.12549
760	2.5	2.5	2.5	2.5	2.5	8.39779	5.42394	1.33333	760	11.9583	11.9583	11.9583	11.9583	11.9583		0.12549	0.12549	0.12549	0.12549	0.12549
765	2.5	2.5	2.5	2.5	2.5	8.39779	4.91061	1.33333	765	11.9583	11.9583	11.9583	11.9583	11.9583		0.12549	0.12549	0.12549	0.12549	0.12549
770	2.5	2.5	2.5	2.5	2.5	8.39779	4.4617	1.33333	770	11.9583	11.9583	11.9583	11.9583	11.9583		0.12549	0.12549	0.12549	0.12549	0.12549
775	2.5	2.5	2.5	2.5	2.5	8.39779	4.06912	1.33333	775	11.9583	11.9583	11.9583	11.9583	11.9583		0.12549	0.12549	0.12549	0.12549	0.12549
780	2.5	2.5	2.5	2.5	2.5	8.39779	3.72581	1.33333	780	11.9583	11.9583	11.9583	11.9583	11.9583		0.12549	0.12549	0.12549	0.12549	0.12549
785	2.5	2.5	2.5	2.5	2.5	8.39779	3.42557	1.33333	785	11.9583	11.9583	11.9583	11.9583	11.9583		0.12549	0.12549	0.12549	0.12549	0.12549
790	2.5	2.5	2.5	2.5	2.5	8.39779	3.16302	1.33333	790	11.9583	11.9583	11.9583	11.9583	11.9583		0.12549	0.12549	0.12549	0.12549	0.12549
795	2.5	2.5	2.5	2.5	2.5	8.39779	2.93341	1.33333	795	11.9583	11.9583	11.9583	11.9583	11.9583		0.12549	0.12549	0.12549	0.12549	0.12549
800	0	2.5	2.5	2.5	2.5	8.39779	2.73262	1.33333	800	11.9583	11.9583	11.9583	11.9583	11.9583		0.12549	0.12549	0.12549	0.12549	0.12549
805	0	0	2.5	2.5	2.5	8.39779	2.55702	1.33333	805	11.9583	11.9583	11.9583	11.9583	11.9583		0.12549	0.12549	0.12549	0.12549	0.12549
810	0	0	0	2.5	2.5	8.39779	2.40346	1.33333	810	11.9583	11.9583	11.9583	11.9583	11.9583		0.12549	0.12549	0.12549	0.12549	0.12549
815	0	0	0	0	2.5	8.39779	2.26917	1.33333	815	11.9583	11.9583	11.9583	11.9583	11.9583		0.12549	0.12549	0.12549	0.12549	0.12549
820	0	0	0	0	0	8.39779	2.15173	1.33333	820	11.9583	11.9583	11.9583	11.9583	11.9583		0.12549	0.12549	0.12549	0.12549	0.12549
825	0	0	0	0	0	5.89779	2.04903	1.33333	825	11.9583	11.9583	11.9583	11.9583	11.9583		0.12549	0.12549	0.12549	0.12549	0.12549
830	0	0	0	0	0	3.39779	3.29255	0	830	11.9583	11.9583	11.9583	11.9583	11.9583		0.12549	0.12549	0.12549	0.12549	0.12549
835	0	0	0	0	0	0.897792	4.38002	0	835	11.9583	11.9583	11.9583	11.9583	11.9583		0.12549	0.12549	0.12549	0.12549	0.12549
840	0	0	0	0	0	0	5.27781	0	840	11.9583	11.9583	11.9583	11.9583	11.9583		0.12549	0.12549	0.12549	0.12549	0.12549
845	0	0	0	0	0	0	5.27781	0	845	11.9583	11.9583	11.9583	11.9583	11.9583		0.12549	0.12549	0.12549	0.12549	0.12549
850	0	0	0	0	0	0	5.27781	0	850	11.9583	11.9583	11.9583	11.9583	11.9583		0.12549	0.12549	0.12549	0.12549	0.12549
855	0	0	0	0	0	0	5.27781	0	855	11.9583	11.9583	11.9583	11.9583	11.9583		0.12549	0.12549	0.12549	0.12549	0.12549
860	0	0	0	0	0	0	5.27781	0	860	11.9583	11.9583	11.9583	11.9583	11.9583		0.12549	0.12549	0.12549	0.12549	0.12549
865	0	0	0	0	0	0	5.27781	0	865	11.9583	11.9583	11.9583	11.9583	11.9583		0.12549	0.12549	0.12549	0.12549	0.12549
870	0	0	0	0	0	0	5.27781	0	870	11.9583	11.9583	11.9583	11.9583	11.9583		0.12549	0.12549	0.12549	0.12549	0.12549
875	0	0	0	0	0	0	5.27781	0	875	11.9583	11.9583	11.9583	11.9583	11.9583		0.12549	0.12549	0.12549	0.12549	0.12549
880	0	0	0	0	0	0	5.27781	0	880	11.9583	11.9583	11.9583	11.9583	11.9583		0.12549	0.12549	0.12549	0.12549	0.12549
885	0	0	0	0	0	0	5.27781	0	885	11.9583	11.9583	11.9583	11.9583	11.9583		0.12549	0.12549	0.12549	0.12549	0.12549
890	0	0	0	0	0	0	5.27781	0	890	11.9583	11.9583	11.9583	11.9583	11.9583		0.12549	0.12549	0.12549	0.12549	0.12549
895	0	0	0	0	0	0	5.27781	0	895	11.9583	11.9583	11.9583	11.9583	11.9583		0.12549	0.12549	0.12549	0.12549	0.12549
900	0	0	0	0	0	0	5.27781	0	900	11.9583	11.9583	11.9583	11.9583	11.9583		0.12549	0.12549	0.12549	0.12549	0.12549
MEORQ	28.56
Delay	53.7747
