# Supplementary material for: An Integrated Approach for Platoon-based Simulation and Its Feasibility Assessment
Source: PLoS One. 2015 Mar 18;10(3):e0114406. doi: 10.1371/journal.pone.0114406 (PMC4364894; doi:10.1371/journal.pone.0114406)
Supplement: S6 File — (XLSX) [file pone.0114406.s006.xlsx]

## Sheet: Sheet1
ZERO INITIAL QUEUE
AT1									AT2									AT4									AT5
Veh	29	35	43	55	60				Veh	29	35	43	55	60				Veh	29	35	43	55	60				Veh	29	35	43	55	60
Prog %	0.922	0.938	0.9193	0.936	0.934	Reaching on Red			Prog %	0.793	0.791	0.774	0.7523	0.7615	Reaching on Red			Prog %	0.412	0.425	0.446	0.4357	0.402	Reaching on Green			Prog %	0.819	0.81	0.816	0.8283	0.8151	Reaching on Green
Offset	140s	150s	150s	160s	160s				Offset	116s	120s	124s	124s	124s				Offset	97s	100s	104s	104s	103s				Offset	70s	73s	75s	80s	83s
v (veh/h)	464	560	688	880	960				v (veh/h)	464	560	688	880	960				v (veh/h)	464	560	688	880	960				v (veh/h)	464	560	688	880	960
Est. Flow	562.92	644.63	749.77	890	941.33				Est. Flow	562.92	644.63	749.77	890	941.33				Est. Flow	562.92	644.63	749.77	890	941.33				Est. Flow	562.92	644.63	749.77	890	941.33
S	1800	1800	1800	1800	1800				S	1800	1800	1800	1800	1800				S	1800	1800	1800	1800	1800				S	1800	1800	1800	1800	1800
g	100	100	100	100	100				g	100	100	100	100	100				g	100	100	100	100	100				g	100	100	100	100	100
C	225	225	225	225	225				C	225	225	225	225	225				C	225	225	225	225	225				C	225	225	225	225	225
cap	800	800	800	800	800				cap	800	800	800	800	800				cap	800	800	800	800	800				cap	800	800	800	800	800
g/C	0.444444	0.444444	0.444444	0.444444	0.444444				g/C	0.444444	0.444444	0.444444	0.444444	0.444444				g/C	0.444444	0.444444	0.444444	0.444444	0.444444				g/C	0.444444	0.444444	0.444444	0.444444	0.444444
X	0.58	0.7	0.86	1.1	1.2				X	0.58	0.7	0.86	1.1	1.2				X	0.58	0.7	0.86	1.1	1.2				X	0.58	0.7	0.86	1.1	1.2
P	0.148	0.148	0.148	0.148	0.148				P	0.296444	0.296444	0.296444	0.296444	0.296444				P	0.592444	0.592444	0.592444	0.592444	0.592444				P	0.740889	0.740889	0.740889	0.740889	0.740889
PF	1.5336	1.5336	1.5336	1.5336	1.5336				PF	1.17775	1.17775	1.17775	1.17775	1.17775				PF	0.84364	0.84364	0.84364	0.84364	0.84364				PF	0.4664	0.4664	0.4664	0.4664	0.4664
T	0.25	0.25	0.25	0.25	0.25				T	0.25	0.25	0.25	0.25	0.25				T	0.25	0.25	0.25	0.25	0.25				T	0.25	0.25	0.25	0.25	0.25
I	0.788637	0.650132	0.392569	0.09	0.09				I	0.788637	0.650132	0.392569	0.09	0.09				I	0.788637	0.650132	0.392569	0.09	0.09				I	0.788637	0.650132	0.392569	0.09	0.09
d1	71.744	77.2984	86.196	95.85	95.85				d1	55.0969	59.3625	66.1956	73.6095	73.6095				d1	39.4667	42.5222	47.4168	52.7275	52.7275				d1	21.8189	23.5081	26.214	29.15	29.15
d2	2.41944	3.331	5.02505	47.127	91.199				d2	2.41944	3.331	5.02505	47.127	91.199				d2	2.41944	3.331	5.02505	47.127	91.199				d2	2.41944	3.331	5.02505	47.127	91.199
d3	0	0	0	0	0				d3	0	0	0	0	0				d3	0	0	0	0	0				d3	0	0	0	0	0
TD(a)	74.1634	80.6294	91.2211	142.977	187.049				TD(a)	57.5164	62.6935	71.2206	120.736	164.809				TD(a)	41.8861	45.8532	52.4419	99.8545	143.927				TD(a)	24.2383	26.8391	31.2391	76.277	120.349
TD(s)	2078	2946	3758	29113	38069				TD(s)	1388	1898	2640	21193	29435				TD(s)	855	1213	1789	16831	21404				TD(s)	270	486.5	842	11674	19781
	71.6552	84.1714	87.3953	132.332	173.041					47.8621	54.2286	61.3953	96.3318	133.795					29.4828	34.6571	41.6047	76.5045	97.2909					9.31034	13.9	19.5814	53.0636	89.9136
	2.50828	-3.54204	3.82574	10.6451	14.0081					9.6543	8.46493	9.82529	24.4046	31.0131					12.4034	11.196	10.8372	23.3499	46.6356					14.928	12.9391	11.6577	23.2133	30.4354
% Diff	0.0338209	-0.0439299	0.0419392	0.0744536	0.0748901				% Diff	0.167853	0.135021	0.137956	0.202132	0.188176				% Diff	0.296121	0.244171	0.206652	0.23384	0.324024				% Diff	0.615883	0.482098	0.373176	0.304329	0.252893
WITH INITIAL QUEUE
Iqueue	5	7	8	9	10					5	7	8	9	10					5	7	8	9	10					5	7	8	9	10
AT1									AT2									AT4									AT5
Veh	29	35	43	55	60				Veh	29	35	43	55	60				Veh	29	35	43	55	60				Veh	29	35	43	55	60
Prog %	0.9817	0.906	0.9193	0.918	0.9016				Prog %	0.793	0.791	0.774	0.76	0.7231				Prog %	0.412	0.425	0.446	0.429	0.473				Prog %	0.819	0.81	0.816	0.8283	0.8151
Offset	135s	140s	150s	160s	160s				Offset	116s	124s	124s	132s	132s				Offset	97s	100s	104s	114s	114s				Offset	70s	73s	75s	80s	83s
v (veh/h)	464	560	688	880	960				v (veh/h)	464	560	688	880	960				v (veh/h)	464	560	688	880	960				v (veh/h)	464	560	688	880	960
Est. Flow	562.92	644.63	749.77	890	941.33				Est. Flow	562.92	644.63	749.77	890	941.33				Est. Flow	562.92	644.63	749.77	890	941.33				Est. Flow	562.92	644.63	749.77	890	941.33
S	1800	1800	1800	1800	1800				S	1800	1800	1800	1800	1800				S	1800	1800	1800	1800	1800				S	1800	1800	1800	1800	1800
g	100	100	100	100	100				g	100	100	100	100	100				g	100	100	100	100	100				g	100	100	100	100	100
C	225	225	225	225	225				C	225	225	225	225	225				C	225	225	225	225	225				C	225	225	225	225	225
cap	800	800	800	800	800				cap	800	800	800	800	800				cap	800	800	800	800	800				cap	800	800	800	800	800
g/C	0.444444	0.444444	0.444444	0.444444	0.444444				g/C	0.444444	0.444444	0.444444	0.444444	0.444444				g/C	0.444444	0.444444	0.444444	0.444444	0.444444				g/C	0.444444	0.444444	0.444444	0.444444	0.444444
X	0.58	0.7	0.86	1.1	1.2				X	0.58	0.7	0.86	1.1	1.2				X	0.58	0.7	0.86	1.1	1.2				X	0.58	0.7	0.86	1.1	1.2
P	0.148	0.148	0.148	0.148	0.148				P	0.296444	0.296444	0.296444	0.296444	0.296444				P	0.592444	0.592444	0.592444	0.592444	0.592444				P	0.740889	0.740889	0.740889	0.740889	0.740889
PF	1.5336	1.5336	1.5336	1.5336	1.5336				PF	1.17775	1.17775	1.17775	1.17775	1.17775				PF	0.84364	0.84364	0.84364	0.84364	0.84364				PF	0.4664	0.4664	0.4664	0.4664	0.4664
T	0.25	0.25	0.25	0.25	0.25				T	0.25	0.25	0.25	0.25	0.25				T	0.25	0.25	0.25	0.25	0.25				T	0.25	0.25	0.25	0.25	0.25
I	0.788637	0.650132	0.392569	0.09	0.09				I	0.788637	0.650132	0.392569	0.09	0.09				I	0.788637	0.650132	0.392569	0.09	0.09				I	0.788637	0.650132	0.392569	0.09	0.09
d1	71.744	77.2984	86.196	62.5	62.5				d1	55.0969	59.3625	66.1956	62.5	62.5				d1	39.4667	42.5222	47.4168	62.5	62.5				d1	21.8189	23.5081	26.214	62.5	62.5
d2	2.41944	3.331	5.02505	47.127	91.199				d2	2.41944	3.331	5.02505	47.127	91.199				d2	2.41944	3.331	5.02505	47.127	91.199				d2	2.41944	3.331	5.02505	47.127	91.199
d3	0	0	0	40.5	45				d3	0	0	0	40.5	45				d3	0	0	0	40.5	45				d3	0	0	0	40.5	45
TD(a)	74.1634	80.6294	91.2211	150.127	198.699				TD(a)	57.5164	62.6935	71.2206	150.127	198.699				TD(a)	41.8861	45.8532	52.4419	150.127	198.699				TD(a)	24.2383	26.8391	31.2391	150.127	198.699
TD(s)	10285	11793	16990	37203	47056				TD(s)	6483	9765	12518	31043	40336				TD(s)	4345	6249	9269	27097	36045				TD(s)	1857	3156	4827	19765	28770
	85	80.2245	94.3889	162.459	188.224					53.5785	66.4286	69.5444	135.559	161.344					35.9091	42.5102	51.4944	118.328	144.18					15.3471	21.4694	26.8167	86.31	115.08
	-10.8366	0.404901	-3.1678	-12.3315	10.475					3.93786	-3.73507	1.6762	14.568	37.355					5.97704	3.34298	0.94742	31.7995	54.519					8.89119	5.36968	4.42241	63.8169	83.619
% Diff	-0.146117	0.00502176	-0.0347266	-0.0821408	0.0527181				% Diff	0.068465	-0.0595766	0.0235353	0.097038	0.187998				% Diff	0.142697	0.0729061	0.0180661	0.211817	0.27438				% Diff	0.366824	0.20007	0.141567	0.425086	0.420833

## Sheet: Sheet2
ZERO INITIAL QUEUE
AT1									AT2									AT4									AT5
Veh	29	35	43	55	60				Veh	29	35	43	55	60				Veh	29	35	43	55	60				Veh	29	35	43	55	60
Prog %	0.922	0.938	0.9193	0.936	0.934	Reaching on Red			Prog %	0.793	0.791	0.774	0.7523	0.7615	Reaching on Red			Prog %	0.412	0.425	0.446	0.4357	0.402	Reaching on Green			Prog %	0.819	0.81	0.816	0.8283	0.8151	Reaching on Green
Offset	140s	150s	150s	160s	160s				Offset	116s	120s	124s	124s	124s				Offset	97s	100s	104s	104s	103s				Offset	70s	73s	75s	80s	83s
v (veh/h)	464	560	688	880	960				v (veh/h)	464	560	688	880	960				v (veh/h)	464	560	688	880	960				v (veh/h)	464	560	688	880	960
Est. Flow	562.92	644.63	749.77	890	941.33				Est. Flow	562.92	644.63	749.77	890	941.33				Est. Flow	562.92	644.63	749.77	890	941.33				Est. Flow	562.92	644.63	749.77	890	941.33
HCM									HCM									HCM									HCM
S	1800	1800	1800	1800	1800				S	1800	1800	1800	1800	1800				S	1800	1800	1800	1800	1800				S	1800	1800	1800	1800	1800
g	100	100	100	100	100				g	100	100	100	100	100				g	100	100	100	100	100				g	100	100	100	100	100
C	225	225	225	225	225				C	225	225	225	225	225				C	225	225	225	225	225				C	225	225	225	225	225
cap	800	800	800	800	800				cap	800	800	800	800	800				cap	800	800	800	800	800				cap	800	800	800	800	800
g/C	0.444444	0.444444	0.444444	0.444444	0.444444				g/C	0.444444	0.444444	0.444444	0.444444	0.444444				g/C	0.444444	0.444444	0.444444	0.444444	0.444444				g/C	0.444444	0.444444	0.444444	0.444444	0.444444
X	0.58	0.7	0.86	1.1	1.2				X	0.58	0.7	0.86	1.1	1.2				X	0.58	0.7	0.86	1.1	1.2				X	0.58	0.7	0.86	1.1	1.2
P	0.148	0.148	0.148	0.148	0.148				P	0.296444	0.296444	0.296444	0.296444	0.296444				P	0.592444	0.592444	0.592444	0.592444	0.592444				P	0.740889	0.740889	0.740889	0.740889	0.740889
PF	1.5336	1.5336	1.5336	1.5336	1.5336				PF	1.17775	1.17775	1.17775	1.17775	1.17775				PF	0.84364	0.84364	0.84364	0.84364	0.84364				PF	0.4664	0.4664	0.4664	0.4664	0.4664
T	0.25	0.25	0.25	0.25	0.25				T	0.25	0.25	0.25	0.25	0.25				T	0.25	0.25	0.25	0.25	0.25				T	0.25	0.25	0.25	0.25	0.25
I	0.788637	0.650132	0.392569	0.09	0.09				I	0.788637	0.650132	0.392569	0.09	0.09				I	0.788637	0.650132	0.392569	0.09	0.09				I	0.788637	0.650132	0.392569	0.09	0.09
d1	71.744	77.2984	86.196	95.85	95.85				d1	55.0969	59.3625	66.1956	73.6095	73.6095				d1	39.4667	42.5222	47.4168	52.7275	52.7275				d1	21.8189	23.5081	26.214	29.15	29.15
d2	2.41944	3.331	5.02505	47.127	91.199				d2	2.41944	3.331	5.02505	47.127	91.199				d2	2.41944	3.331	5.02505	47.127	91.199				d2	2.41944	3.331	5.02505	47.127	91.199
d3	0	0	0	0	0				d3	0	0	0	0	0				d3	0	0	0	0	0				d3	0	0	0	0	0
TD(a)	74.1634	80.6294	91.2211	142.977	187.049				TD(a)	57.5164	62.6935	71.2206	120.736	164.809				TD(a)	41.8861	45.8532	52.4419	99.8545	143.927				TD(a)	24.2383	26.8391	31.2391	76.277	120.349
TD(s)	2078	2946	3758	29113	38069				TD(s)	1388	1898	2640	21193	29435				TD(s)	855	1213	1789	16831	21404				TD(s)	270	486.5	842	11674	19781
	71.6552	84.1714	87.3953	132.332	173.041					47.8621	54.2286	61.3953	96.3318	133.795					29.4828	34.6571	41.6047	76.5045	97.2909					9.31034	13.9	19.5814	53.0636	89.9136
	2.50828	-3.54204	3.82574	10.6451	14.0081					9.6543	8.46493	9.82529	24.4046	31.0131					12.4034	11.196	10.8372	23.3499	46.6356					14.928	12.9391	11.6577	23.2133	30.4354
% Diff	0.0338209	-0.0439299	0.0419392	0.0744536	0.0748901				% Diff	0.167853	0.135021	0.137956	0.202132	0.188176				% Diff	0.296121	0.244171	0.206652	0.23384	0.324024				% Diff	0.615883	0.482098	0.373176	0.304329	0.252893
TRANSYT	96.71	111.96	121.86	159.61	178.95				TRANSYT	71.91	80.46	93.64	128.41	150.36				TRANSYT									TRANSYT
Flow in	470	560	688	889	970				Flow in	470	560	688	889	970				Flow in	470	560	688	889	970				Flow in	470	560	688	889	970
	0.95	0.97	0.98	0.96	0.96				AT	0.896552	0.857143	0.906977	0.8	0.816327				AT									AT
	-22.5466	-31.3306	-30.6389	-16.633	8.09903
	-30.4012	-38.8576	-33.5875	-11.6334	4.32989				Offset	100	105	112	120	120				Offset	70	80	90	100	105				Offset	45	48	58	63	68
									AT	0.793	0.771	0.79	0.78	0.745				AT	0.445	0.429	0.405	0.47	0.42				AT	0.863	0.862	0.81	0.82	0.804
									Delay	55.7	65.48	81.65	124.78	147.03				Delay	27.25	40.75	59.72	106.66	134.56				Delay	9.09	13.37	29.07	74.56	102.43
										1.81637	-2.7865	-10.4294	-4.04353	17.7785					14.6361	5.10318	-7.27814	-6.80553	9.36653					15.1483	13.4691	2.16908	1.71697	17.919
										3.158	-4.44463	-14.6437	-3.34906	10.7874					34.9427	11.1294	-13.8785	-6.81545	6.50785					62.4974	50.1846	6.94347	2.25096	14.8892

## Sheet: Delay Computations
HCM2000 WITH ZERO INITIAL QUEUES
AT1									AT2									AT4									AT5
Veh	29	35	43	55	60				Veh	29	35	43	55	60				Veh	29	35	43	55	60				Veh	29	35	43	55	60
Demand (veh/h)	464	560	688	880	960				Demand (veh/h)	464	560	688	880	960				Demand (veh/h)	464	560	688	880	960				Demand (veh/h)	464	560	688	880	960
S	1800	1800	1800	1800	1800				S	1800	1800	1800	1800	1800				S	1800	1800	1800	1800	1800				S	1800	1800	1800	1800	1800
g	100	100	100	100	100				g	100	100	100	100	100				g	100	100	100	100	100				g	100	100	100	100	100
C	225	225	225	225	225				C	225	225	225	225	225				C	225	225	225	225	225				C	225	225	225	225	225
cap	800	800	800	800	800				cap	800	800	800	800	800				cap	800	800	800	800	800				cap	800	800	800	800	800
g/C	0.444444	0.444444	0.444444	0.444444	0.444444				g/C	0.444444	0.444444	0.444444	0.444444	0.444444				g/C	0.444444	0.444444	0.444444	0.444444	0.444444				g/C	0.444444	0.444444	0.444444	0.444444	0.444444
X	0.58	0.7	0.86	1.1	1.2				X	0.58	0.7	0.86	1.1	1.2				X	0.58	0.7	0.86	1.1	1.2				X	0.58	0.7	0.86	1.1	1.2
P	0.148	0.148	0.148	0.148	0.148				P	0.296444	0.296444	0.296444	0.296444	0.296444				P	0.592444	0.592444	0.592444	0.592444	0.592444				P	0.740889	0.740889	0.740889	0.740889	0.740889
PF	1.5336	1.5336	1.5336	1.5336	1.5336				PF	1.17775	1.17775	1.17775	1.17775	1.17775				PF	0.84364	0.84364	0.84364	0.84364	0.84364				PF	0.4664	0.4664	0.4664	0.4664	0.4664
T	0.25	0.25	0.25	0.25	0.25				T	0.25	0.25	0.25	0.25	0.25				T	0.25	0.25	0.25	0.25	0.25				T	0.25	0.25	0.25	0.25	0.25
I	0.788637	0.650132	0.392569	0.09	0.09				I	0.788637	0.650132	0.392569	0.09	0.09				I	0.788637	0.650132	0.392569	0.09	0.09				I	0.788637	0.650132	0.392569	0.09	0.09
Delay:									Delay:									Delay:
d1	71.744	77.2984	86.196	95.85	95.85				d1	55.0969	59.3625	66.1956	73.6095	73.6095				d1	39.4667	42.5222	47.4168	52.7275	52.7275				d1	21.8189	23.5081	26.214	29.15	29.15
d2	2.41944	3.331	5.02505	47.127	91.199				d2	2.41944	3.331	5.02505	47.127	91.199				d2	2.41944	3.331	5.02505	47.127	91.199				d2	2.41944	3.331	5.02505	47.127	91.199
d3	0	0	0	0	0				d3	0	0	0	0	0				d3	0	0	0	0	0				d3	0	0	0	0	0
TD(s)	74.1634	80.6294	91.2211	142.977	187.049				TD(s)	57.5164	62.6935	71.2206	120.736	164.809				TD(s)	41.8861	45.8532	52.4419	99.8545	143.927				TD(s)	24.2383	26.8391	31.2391	76.277	120.349

## Sheet: Queue Calculation
HCM2000 WITH ZERO INITIAL QUEUES
AT1									AT2									AT4									AT5
Veh	29	35	43	55	60				Veh	29	35	43	55	60				Veh	29	35	43	55	60				Veh	29	35	43	55	60
Demand (veh/h)	464	560	688	880	960				Demand (veh/h)	464	560	688	880	960				Demand (veh/h)	464	560	688	880	960				Demand (veh/h)	464	560	688	880	960
S	1800	1800	1800	1800	1800				S	1800	1800	1800	1800	1800				S	1800	1800	1800	1800	1800				S	1800	1800	1800	1800	1800
g	100	100	100	100	100				g	100	100	100	100	100				g	100	100	100	100	100				g	100	100	100	100	100
C	225	225	225	225	225				C	225	225	225	225	225				C	225	225	225	225	225				C	225	225	225	225	225
cap	800	800	800	800	800				cap	800	800	800	800	800				cap	800	800	800	800	800				cap	800	800	800	800	800
g/C	0.444444	0.444444	0.444444	0.444444	0.444444				g/C	0.444444	0.444444	0.444444	0.444444	0.444444				g/C	0.444444	0.444444	0.444444	0.444444	0.444444				g/C	0.444444	0.444444	0.444444	0.444444	0.444444
X	0.58	0.7	0.86	1.1	1.2				X	0.58	0.7	0.86	1.1	1.2				X	0.58	0.7	0.86	1.1	1.2				X	0.58	0.7	0.86	1.1	1.2
P	0.148	0.148	0.148	0.148	0.148				P	0.296444	0.296444	0.296444	0.296444	0.296444				P	0.592444	0.592444	0.592444	0.592444	0.592444				P	0.740889	0.740889	0.740889	0.740889	0.740889
Rp	0.333	0.333	0.333	0.333	0.333				Rp	0.667	0.667	0.667	0.667	0.667				Rp	1.333	1.333	1.333	1.333	1.333				Rp	1.667	1.667	1.667	1.667	1.667
yL	0.257778	0.311111	0.382222	0.488889	0.533333				yL	0.257778	0.311111	0.382222	0.488889	0.533333				yL	0.257778	0.311111	0.382222	0.488889	0.533333				yL	0.257778	0.311111	0.382222	0.488889	0.533333
kB	1.8555	1.8555	1.8555	1.8555	1.8555				kB	1.8555	1.8555	1.8555	1.8555	1.8555				kB	1.8555	1.8555	1.8555	1.8555	1.8555				kB	1.8555	1.8555	1.8555	1.8555	1.8555
PF2	1.24516	1.17858	1.0856	0.936264	0.870233				PF2	1.13512	1.10085	1.05006	0.96047	0.917301				PF2	0.829538	0.863452	0.923963	1.07648	1.18432				PF2	0.607017	0.667455	0.794111	1.2884	1.96202
Z	-0.42	-0.3	-0.14	0.1	0.2				Z	-0.42	-0.3	-0.14	0.1	0.2				Z	-0.42	-0.3	-0.14	0.1	0.2				Z	-0.42	-0.3	-0.14	0.1	0.2
T	0.25	0.25	0.25	0.25	0.25				T	0.25	0.25	0.25	0.25	0.25				T	0.25	0.25	0.25	0.25	0.25				T	0.25	0.25	0.25	0.25	0.25
I	0.788637	0.650132	0.392569	0.09	0.09				I	0.788637	0.650132	0.392569	0.09	0.09				I	0.788637	0.650132	0.392569	0.09	0.09				I	0.788637	0.650132	0.392569	0.09	0.09
Queue:									Queue:									Queue:									Queue:
Q1	27.0281	33.2664	41.9791	51.4945	52.214				Q1	24.6396	31.0723	40.6048	52.8258	55.0381				Q1	18.0064	24.3716	35.7288	59.2066	71.059				Q1	13.1763	18.8394	30.7075	70.8619	117.721
Q2	2.42261	3.83839	7.44205	20.1362	27.9627				Q2	2.42261	3.83839	7.44205	20.1362	27.9627				Q2	2.42261	3.83839	7.44205	20.1362	27.9627				Q2	2.42261	3.83839	7.44205	20.1362	27.9627
Q(veh)	29.4507	37.1048	49.4211	71.6307	80.1767				Q(veh)	27.0622	34.9107	48.0468	72.962	83.0008				Q(veh)	20.4291	28.21	43.1708	79.3428	99.0218				Q(veh)	15.5989	22.6778	38.1496	90.9981	145.684
